# Supplementary material for: Identification and Validation of Ferroptosis-Related Biomarkers in Septic Cardiomyopathy via Bioinformatics Analysis
Source: Front Genet. 2022 Apr 13;13:827559. doi: 10.3389/fgene.2022.827559 (PMC9043284; doi:10.3389/fgene.2022.827559)
Supplement: Supplementary file 1 [file Table2.XLSX]

## Sheet: GEO2R-GSE72380—1200 miRNA
ID	adj.P.Val	P.Value	t	B	logFC	miRNA_ID	SPOT_ID
mmu-miR-21-3p	3.19e-07	2.66e-10	18.5796	12.233	5.01887	mmu-miR-21-3p
mmu-miR-155-5p	4.7e-05	7.83e-08	11.3485	8.124	1.05601	mmu-miR-155-5p
mmu-miR-29b-1-5p	0.00736	1.84e-05	6.77343	3.254	0.917314	mmu-miR-29b-1-5p
mmu-miR-21-5p	0.0193	6.42e-05	5.94107	2.063	0.66338	mmu-miR-21-5p
mmu-miR-7a-5p	0.0363	0.000151	5.40494	1.239	0.549336	mmu-miR-7a-5p
mmu-miR-3091-5p	0.0763	0.000382	-4.85121	0.342	-5.73467	mmu-miR-3091-5p
mmu-miR-146a-5p	0.082	0.000478	4.72003	0.123	0.557474	mmu-miR-146a-5p
mmu-miR-3102-5p	0.202	0.00135	-4.13418	-0.883	-0.934476	mmu-miR-3102-5p
mmu-miR-199b-5p	0.316	0.00237	-3.82154	-1.435	-0.432942	mmu-miR-199b-5p
mmu-miR-5126	0.337	0.00281	-3.7303	-1.597	-0.931504	mmu-miR-5126
mmu-miR-1249-3p	0.412	0.00378	-3.56869	-1.886	-0.351163	mmu-miR-1249-3p
mmu-miR-3096b-3p	0.618	0.00618	3.30409	-2.361	0.346478	mmu-miR-3096b-3p
mmu-miR-5620-3p	0.659	0.00976	-3.0596	-2.799	-3.49808	mmu-miR-5620-3p
mmu-miR-296-5p	0.659	0.0108	-3.00787	-2.891	-0.249926	mmu-miR-296-5p
mmu-miR-135a-1-3p	0.659	0.0114	-2.97546	-2.949	-3.58795	mmu-miR-135a-1-3p
mmu-miR-218-5p	0.659	0.0123	-2.93406	-3.023	-0.395986	mmu-miR-218-5p
mmu-miR-30c-1-3p	0.659	0.0149	-2.83195	-3.204	-0.242774	mmu-miR-30c-1-3p
mmu-miR-5105	0.659	0.0153	-2.81877	-3.228	-0.410623	mmu-miR-5105
mmu-miR-324-3p	0.659	0.0157	-2.80569	-3.251	-2.90817	mmu-miR-324-3p
mmu-miR-450a-5p	0.659	0.0171	-2.75816	-3.335	-2.84283	mmu-miR-450a-5p
mmu-miR-1934-3p	0.659	0.0193	-2.6953	-3.445	-0.444592	mmu-miR-1934-3p
mmu-miR-222-3p	0.659	0.0208	2.65352	-3.518	2.91963	mmu-miR-222-3p
mmu-miR-2137	0.659	0.0221	-2.6209	-3.575	-0.342989	mmu-miR-2137
mmu-miR-20b-5p	0.659	0.023	2.60051	-3.61	0.23095	mmu-miR-20b-5p
mmu-miR-3960	0.659	0.0239	-2.57903	-3.648	-0.642345	mmu-miR-3960
mmu-miR-211-3p	0.659	0.0246	-2.5647	-3.673	-0.762456	mmu-miR-211-3p
miRNABrightCorner30	0.659	0.0275	-2.50428	-3.777	-0.423845		miRNABrightCorner30
mmu-miR-125a-3p	0.659	0.0275	-2.50298	-3.779	-0.738633	mmu-miR-125a-3p
mmu-miR-1839-3p	0.659	0.0287	-2.4808	-3.817	-0.290453	mmu-miR-1839-3p
mmu-miR-2861	0.659	0.0327	-2.40898	-3.94	-0.626285	mmu-miR-2861
mmu-miR-877-5p	0.659	0.0336	-2.39493	-3.964	-3.68503	mmu-miR-877-5p
mmu-miR-451	0.659	0.0343	-2.383	-3.984	-0.433499	mmu-miR-451
mmu-miR-144-5p	0.659	0.0355	-2.36476	-4.015	-0.469129	mmu-miR-144-5p
mmu-miR-329-3p	0.659	0.036	-2.35688	-4.028	-2.91397	mmu-miR-329-3p
mmu-miR-547-5p	0.659	0.0363	2.35141	-4.037	2.64629	mmu-miR-547-5p
mmu-miR-511-3p	0.659	0.0365	-2.34851	-4.042	-0.548288	mmu-miR-511-3p
mmu-miR-301a-3p	0.659	0.0369	-2.34254	-4.052	-0.214776	mmu-miR-301a-3p
mmu-miR-3081-5p	0.659	0.0382	-2.32356	-4.084	-3.42943	mmu-miR-3081-5p
mmu-miR-133a-5p	0.659	0.0392	-2.3105	-4.106	-0.210003	mmu-miR-133a-5p
mmu-miR-328-5p	0.659	0.0415	-2.27823	-4.16	-3.24253	mmu-miR-328-5p
mmu-miR-149-3p	0.659	0.0421	-2.27003	-4.174	-2.49392	mmu-miR-149-3p
mmu-miR-370-3p	0.659	0.0482	2.19585	-4.296	2.84838	mmu-miR-370-3p
mmu-miR-191-3p	0.659	0.0508	-2.16681	-4.344	-0.671626	mmu-miR-191-3p
mmu-let-7b-5p	0.659	0.0545	-2.12765	-4.407	-0.223073	mmu-let-7b-5p
mmu-miR-15b-5p	0.659	0.0548	-2.12454	-4.412	-0.259022	mmu-miR-15b-5p
mmu-miR-27a-3p	0.659	0.0559	-2.11322	-4.431	-0.203415	mmu-miR-27a-3p
mmu-let-7a-1-3p	0.659	0.0584	-2.08886	-4.47	-1.56749	mmu-let-7a-1-3p
mmu-miR-542-5p	0.659	0.0603	-2.071	-4.499	-1.91518	mmu-miR-542-5p
mmu-miR-872-5p	0.659	0.0628	-2.04795	-4.535	-0.289638	mmu-miR-872-5p
mmu-miR-135a-5p	0.659	0.0649	-2.02875	-4.566	-1.87674	mmu-miR-135a-5p
mmu-miR-30c-2-3p	0.659	0.066	-2.01971	-4.58	-0.232813	mmu-miR-30c-2-3p
mmu-miR-134-3p	0.659	0.0661	-2.01862	-4.582	-1.943	mmu-miR-134-3p
mmu-miR-291b-5p	0.659	0.0681	-2.00157	-4.609	-2.36769	mmu-miR-291b-5p
mmu-miR-25-3p	0.659	0.0685	-1.99848	-4.614	-0.217841	mmu-miR-25-3p
mmu-miR-1193-3p	0.659	0.069	-1.99405	-4.621	-2.72951	mmu-miR-1193-3p
mmu-miR-299b-5p	0.659	0.0723	-1.96747	-4.662	-2.04791	mmu-miR-299b-5p
mmu-miR-10b-5p	0.659	0.0742	1.95313	-4.685	0.593445	mmu-miR-10b-5p
mmu-miR-106b-5p	0.659	0.0749	-1.94745	-4.693	-0.210689	mmu-miR-106b-5p
mmu-miR-132-3p	0.659	0.0803	1.90737	-4.755	0.316065	mmu-miR-132-3p
mmu-miR-290-5p	0.659	0.0821	-1.89492	-4.774	-0.714568	mmu-miR-290-5p
mmu-miR-30e-3p	0.659	0.0822	-1.89401	-4.776	-0.173228	mmu-miR-30e-3p
mmu-miR-149-5p	0.659	0.0823	-1.89349	-4.777	-0.203462	mmu-miR-149-5p
mmu-miR-3107-5p	0.659	0.0885	-1.85171	-4.84	-0.212449	mmu-miR-3107-5p
mmu-miR-878-3p	0.659	0.0889	1.84921	-4.844	0.426743	mmu-miR-878-3p
mmu-miR-127-3p	0.659	0.0892	-1.84702	-4.847	-0.192708	mmu-miR-127-3p
mmu-miR-199a-5p	0.659	0.0941	-1.81567	-4.894	-0.188096	mmu-miR-199a-5p
mmu-miR-361-5p	0.659	0.101	-1.77643	-4.953	-0.185336	mmu-miR-361-5p
mmu-miR-140-5p	0.659	0.103	-1.76221	-4.974	-0.180131	mmu-miR-140-5p
mmu-miR-30a-3p	0.659	0.104	-1.75973	-4.977	-0.170193	mmu-miR-30a-3p
mmu-miR-483-3p	0.659	0.105	-1.74904	-4.993	-2.2031	mmu-miR-483-3p
mmu-miR-151-5p	0.659	0.109	-1.72914	-5.022	-0.173976	mmu-miR-151-5p
mmu-miR-3470a	0.659	0.113	1.70751	-5.053	2.75354	mmu-miR-3470a
mmu-miR-30e-5p	0.659	0.113	-1.70748	-5.054	-0.138337	mmu-miR-30e-5p
mmu-miR-5122	0.659	0.115	1.69601	-5.07	0.23231	mmu-miR-5122
mmu-miR-15a-5p	0.659	0.116	-1.69329	-5.074	-0.146782	mmu-miR-15a-5p
mmu-miR-1231-5p	0.659	0.116	1.69314	-5.074	0.22687	mmu-miR-1231-5p
mmu-miR-350-3p	0.659	0.116	-1.69123	-5.077	-0.160398	mmu-miR-350-3p
mmu-miR-10a-5p	0.659	0.12	1.67335	-5.102	0.461162	mmu-miR-10a-5p
mcmv-miR-m01-2	0.659	0.122	1.66292	-5.117	1.74882	mcmv-miR-m01-2
mmu-miR-129-1-3p	0.659	0.126	1.6439	-5.144	1.86188	mmu-miR-129-1-3p
mmu-let-7e-5p	0.659	0.131	-1.6179	-5.181	-0.173961	mmu-let-7e-5p
mmu-miR-140-3p	0.659	0.134	-1.60636	-5.197	-0.172254	mmu-miR-140-3p
mmu-miR-1927	0.659	0.134	-1.60366	-5.201	-2.11195	mmu-miR-1927
mmu-miR-30c-5p	0.659	0.138	-1.58771	-5.223	-0.142353	mmu-miR-30c-5p
mmu-miR-30d-3p	0.659	0.14	-1.58099	-5.232	-1.68944	mmu-miR-30d-3p
mmu-miR-30a-5p	0.659	0.145	-1.55688	-5.265	-0.139103	mmu-miR-30a-5p
mmu-miR-30b-3p	0.659	0.148	-1.54558	-5.28	-0.143787	mmu-miR-30b-3p
mmu-miR-338-5p	0.659	0.15	1.53854	-5.29	0.250647	mmu-miR-338-5p
mmu-miR-186-5p	0.659	0.15	-1.53813	-5.29	-0.171297	mmu-miR-186-5p
mmu-miR-486-3p	0.659	0.154	-1.52181	-5.312	-0.151884	mmu-miR-486-3p
mmu-miR-18a-5p	0.659	0.155	1.51569	-5.321	0.194211	mmu-miR-18a-5p
mmu-miR-483-5p	0.659	0.156	1.51144	-5.326	1.62914	mmu-miR-483-5p
mmu-miR-322-5p	0.659	0.156	-1.51069	-5.327	-0.15075	mmu-miR-322-5p
mmu-miR-130a-3p	0.659	0.157	-1.50886	-5.33	-0.15576	mmu-miR-130a-3p
mmu-miR-1224-5p	0.659	0.16	-1.49714	-5.345	-0.170574	mmu-miR-1224-5p
mmu-miR-214-3p	0.659	0.164	-1.48152	-5.366	-0.146401	mmu-miR-214-3p
mmu-miR-497-5p	0.659	0.169	-1.46214	-5.391	-0.148348	mmu-miR-497-5p
mmu-miR-3058-5p	0.659	0.171	1.4563	-5.399	0.36785	mmu-miR-3058-5p
mmu-miR-202-3p	0.659	0.172	1.45275	-5.404	0.177689	mmu-miR-202-3p
mmu-miR-3070b-3p	0.659	0.176	1.4379	-5.423	0.449076	mmu-miR-3070b-3p
mmu-miR-504-3p	0.659	0.177	-1.43442	-5.427	-0.239915	mmu-miR-504-3p
mmu-miR-139-5p	0.659	0.177	-1.43401	-5.428	-0.142487	mmu-miR-139-5p
mmu-miR-192-5p	0.659	0.179	-1.42598	-5.438	-0.132924	mmu-miR-192-5p
mmu-miR-128-3p	0.659	0.184	-1.40846	-5.46	-0.150563	mmu-miR-128-3p
mmu-miR-188-5p	0.659	0.187	-1.39805	-5.474	-1.38762	mmu-miR-188-5p
mmu-miR-22-3p	0.659	0.189	-1.39259	-5.481	-0.126013	mmu-miR-22-3p
mmu-miR-877-3p	0.659	0.189	-1.3906	-5.483	-1.92787	mmu-miR-877-3p
mmu-miR-718	0.659	0.19	-1.38776	-5.487	-2.00842	mmu-miR-718
mmu-miR-340-3p	0.659	0.193	-1.37959	-5.497	-0.134332	mmu-miR-340-3p
mmu-miR-331-3p	0.659	0.195	-1.37251	-5.506	-0.130013	mmu-miR-331-3p
hur_2	0.659	0.195	-1.37173	-5.507	-0.136251		hur_2
mmu-miR-342-5p	0.659	0.196	-1.36965	-5.509	-0.815136	mmu-miR-342-5p
mmu-miR-450b-3p	0.659	0.197	-1.36547	-5.515	-0.827971	mmu-miR-450b-3p
mmu-miR-3090-3p	0.659	0.198	1.36184	-5.519	1.88126	mmu-miR-3090-3p
mmu-miR-210-3p	0.659	0.205	-1.33998	-5.546	-0.128406	mmu-miR-210-3p
mmu-let-7i-5p	0.659	0.206	-1.33642	-5.55	-0.136243	mmu-let-7i-5p
mmu-miR-705	0.659	0.206	-1.33619	-5.551	-0.138205	mmu-miR-705
mmu-miR-5130	0.659	0.207	-1.33196	-5.556	-2.0035	mmu-miR-5130
mmu-miR-146b-5p	0.659	0.208	1.33007	-5.558	1.7952	mmu-miR-146b-5p
mmu-miR-101b-3p	0.659	0.209	1.32722	-5.562	0.112802	mmu-miR-101b-3p
mmu-miR-34c-5p	0.659	0.21	-1.32418	-5.565	-0.978371	mmu-miR-34c-5p
mmu-miR-365-1-5p	0.659	0.212	-1.3159	-5.575	-1.01513	mmu-miR-365-1-5p
mmu-miR-434-3p	0.659	0.214	-1.3104	-5.582	-1.04108	mmu-miR-434-3p
mmu-miR-5109	0.659	0.216	-1.30646	-5.587	-0.150631	mmu-miR-5109
mmu-miR-212-3p	0.659	0.216	1.30429	-5.589	0.13939	mmu-miR-212-3p
mmu-miR-23a-3p	0.659	0.219	-1.29469	-5.601	-0.122917	mmu-miR-23a-3p
mmu-miR-5110	0.659	0.223	-1.28535	-5.612	-1.17837	mmu-miR-5110
mmu-miR-125a-5p	0.659	0.223	-1.28327	-5.615	-0.137405	mmu-miR-125a-5p
mmu-let-7g-5p	0.659	0.225	-1.27969	-5.619	-0.129474	mmu-let-7g-5p
mmu-miR-28c	0.659	0.227	-1.27269	-5.627	-0.108199	mmu-miR-28c
mmu-miR-204-5p	0.659	0.229	-1.26703	-5.634	-0.127393	mmu-miR-204-5p
mmu-let-7c-5p	0.659	0.238	-1.24036	-5.665	-0.121278	mmu-let-7c-5p
mmu-miR-680	0.659	0.239	-1.23791	-5.668	-1.2761	mmu-miR-680
mcmv-miR-m22-1	0.659	0.24	1.23453	-5.672	0.156214	mcmv-miR-m22-1
mmu-miR-1904	0.659	0.243	1.22771	-5.679	0.128333	mmu-miR-1904
mmu-miR-23b-3p	0.659	0.244	-1.22482	-5.683	-0.121224	mmu-miR-23b-3p
mghv-miR-M1-14-5p	0.659	0.249	1.21124	-5.698	1.85088	mghv-miR-M1-14-5p
mmu-miR-1196-5p	0.659	0.251	-1.2066	-5.703	-1.03828	mmu-miR-1196-5p
mmu-miR-652-3p	0.659	0.253	-1.19982	-5.711	-0.11834	mmu-miR-652-3p
mmu-miR-1198-5p	0.659	0.257	1.18813	-5.724	0.12047	mmu-miR-1198-5p
mmu-miR-721	0.659	0.258	-1.18701	-5.726	-1.47178	mmu-miR-721
mmu-miR-29c-3p	0.659	0.259	-1.18354	-5.729	-0.115782	mmu-miR-29c-3p
mmu-miR-208b-3p	0.659	0.261	1.17774	-5.736	1.07553	mmu-miR-208b-3p
mmu-miR-342-3p	0.659	0.262	-1.17508	-5.739	-0.129234	mmu-miR-342-3p
mmu-miR-3093-3p	0.659	0.267	-1.16452	-5.75	-1.25131	mmu-miR-3093-3p
mmu-let-7d-5p	0.659	0.267	-1.163	-5.752	-0.112993	mmu-let-7d-5p
mmu-miR-17-3p	0.659	0.269	1.15867	-5.757	0.171517	mmu-miR-17-3p
mmu-miR-107-3p	0.659	0.276	-1.13945	-5.778	-0.113463	mmu-miR-107-3p
mmu-miR-5622-3p	0.659	0.279	-1.13305	-5.785	-0.212337	mmu-miR-5622-3p
mmu-miR-425-5p	0.659	0.283	-1.12387	-5.795	-0.115765	mmu-miR-425-5p
mmu-miR-574-3p	0.659	0.284	-1.12043	-5.798	-1.43846	mmu-miR-574-3p
mmu-miR-34a-5p	0.659	0.286	-1.1151	-5.804	-0.127095	mmu-miR-34a-5p
mmu-miR-101c	0.659	0.287	-1.11274	-5.807	-0.085276	mmu-miR-101c
mmu-miR-208a-3p	0.659	0.288	-1.11133	-5.808	-0.091697	mmu-miR-208a-3p
mmu-miR-93-5p	0.659	0.291	-1.10347	-5.816	-0.114532	mmu-miR-93-5p
mmu-miR-3092-3p	0.659	0.291	-1.1033	-5.817	-0.250184	mmu-miR-3092-3p
mmu-miR-29b-3p	0.659	0.292	-1.10197	-5.818	-0.123908	mmu-miR-29b-3p
mmu-let-7f-1-3p	0.659	0.293	-1.09998	-5.82	-1.53379	mmu-let-7f-1-3p
mmu-miR-379-5p	0.659	0.295	-1.0932	-5.827	-0.133719	mmu-miR-379-5p
mghv-miR-M1-3*	0.659	0.297	-1.08945	-5.831	-0.285199	mghv-miR-M1-3*
mmu-miR-1897-5p	0.659	0.301	-1.08113	-5.84	-0.196839	mmu-miR-1897-5p
mmu-miR-5128	0.659	0.304	1.07236	-5.849	1.67925	mmu-miR-5128
mmu-miR-29c-5p	0.659	0.304	-1.07231	-5.849	-0.101161	mmu-miR-29c-5p
mmu-miR-669n	0.659	0.305	-1.07128	-5.85	-1.11841	mmu-miR-669n
mmu-miR-195-5p	0.659	0.305	-1.06976	-5.851	-0.116105	mmu-miR-195-5p
mmu-miR-1906	0.659	0.307	-1.0661	-5.855	-0.175293	mmu-miR-1906
mmu-miR-678	0.659	0.312	1.05404	-5.868	1.26058	mmu-miR-678
hur_4	0.659	0.313	1.05351	-5.868	0.102953		hur_4
mmu-miR-199a-3p	0.659	0.313	-1.05309	-5.868	-0.112488	mmu-miR-199a-3p
mmu-miR-3085-3p	0.659	0.313	-1.05292	-5.869	-1.08595	mmu-miR-3085-3p
mmu-miR-20a-5p	0.659	0.317	1.04264	-5.879	0.104085	mmu-miR-20a-5p
mmu-miR-378b	0.659	0.317	-1.04243	-5.879	-0.093748	mmu-miR-378b
mmu-miR-16-5p	0.659	0.319	-1.03898	-5.883	-0.097298	mmu-miR-16-5p
mmu-miR-193b-5p	0.659	0.319	-1.03895	-5.883	-1.15612	mmu-miR-193b-5p
mmu-miR-598-5p	0.659	0.32	-1.03667	-5.885	-1.11683	mmu-miR-598-5p
mmu-miR-3099-3p	0.659	0.324	1.02865	-5.893	1.76723	mmu-miR-3099-3p
mghv-miR-M1-7-5p	0.659	0.331	-1.01305	-5.908	-0.825986	mghv-miR-M1-7-5p
mmu-miR-487b-3p	0.659	0.335	1.00367	-5.918	0.138492	mmu-miR-487b-3p
mmu-miR-5115	0.659	0.337	0.99911	-5.922	0.868956	mmu-miR-5115
mmu-miR-5627-3p	0.659	0.338	0.9975	-5.924	1.07799	mmu-miR-5627-3p
mmu-miR-5046	0.659	0.34	0.99353	-5.928	1.03969	mmu-miR-5046
mmu-miR-18b-3p	0.659	0.341	0.99131	-5.93	1.01947	mmu-miR-18b-3p
mmu-miR-365-3p	0.659	0.342	0.98963	-5.931	0.095896	mmu-miR-365-3p
mcmv-miR-m88-1	0.659	0.343	0.98748	-5.933	0.123625	mcmv-miR-m88-1
mmu-miR-2183	0.659	0.35	0.97296	-5.947	0.877741	mmu-miR-2183
mcmv-miR-m88-1*	0.659	0.35	0.97127	-5.949	0.866618	mcmv-miR-m88-1*
mmu-miR-874-3p	0.659	0.35	-0.97126	-5.949	-1.25685	mmu-miR-874-3p
mmu-miR-92b-3p	0.659	0.351	0.9697	-5.95	0.856532	mmu-miR-92b-3p
mmu-miR-375-5p	0.659	0.352	0.96876	-5.951	0.850603	mmu-miR-375-5p
mghv-miR-M1-12	0.659	0.352	0.96797	-5.952	0.845692	mghv-miR-M1-12
mmu-miR-1947-3p	0.659	0.353	0.96548	-5.954	0.8305	mmu-miR-1947-3p
mmu-miR-668-3p	0.659	0.356	0.95998	-5.96	0.646939	mmu-miR-668-3p
mmu-miR-99b-3p	0.659	0.356	0.95895	-5.96	0.642604	mmu-miR-99b-3p
mmu-miR-193-3p	0.659	0.356	-0.95885	-5.961	-0.100006	mmu-miR-193-3p
mmu-miR-24-2-5p	0.659	0.364	-0.9428	-5.976	-0.083997	mmu-miR-24-2-5p
mmu-miR-148b-3p	0.659	0.372	-0.9259	-5.991	-0.082766	mmu-miR-148b-3p
mmu-miR-134-5p	0.659	0.376	-0.91804	-5.998	-1.58975	mmu-miR-134-5p
mmu-miR-1839-5p	0.659	0.384	-0.90263	-6.012	-0.119469	mmu-miR-1839-5p
mmu-let-7f-5p	0.659	0.384	-0.90234	-6.012	-0.083486	mmu-let-7f-5p
mmu-miR-99a-5p	0.659	0.385	-0.90135	-6.013	-0.084905	mmu-miR-99a-5p
mmu-miR-300-3p	0.659	0.389	-0.89414	-6.02	-1.16737	mmu-miR-300-3p
hur_6	0.659	0.389	-0.89383	-6.02	-0.113051		hur_6
mmu-miR-5097	0.659	0.39	0.89125	-6.022	0.089278	mmu-miR-5097
mmu-miR-3102-5p.2-5p	0.659	0.392	-0.88826	-6.025	-0.372913	mmu-miR-3102-5p.2-5p
mmu-miR-676-3p	0.659	0.398	-0.87685	-6.035	-0.100957	mmu-miR-676-3p
mmu-miR-5117-3p	0.659	0.401	0.86997	-6.041	0.099211	mmu-miR-5117-3p
mmu-miR-3069-3p	0.659	0.41	-0.85252	-6.056	-1.05249	mmu-miR-3069-3p
mmu-miR-98-5p	0.659	0.413	-0.84747	-6.06	-0.083613	mmu-miR-98-5p
mmu-miR-671-5p	0.659	0.415	-0.84445	-6.062	-0.349137	mmu-miR-671-5p
dmr_3	0.659	0.415	-0.84307	-6.063	-0.152458		dmr_3
mmu-miR-7a-1-3p	0.659	0.417	-0.83974	-6.066	-0.086569	mmu-miR-7a-1-3p
mmu-miR-503-5p	0.659	0.417	-0.83947	-6.066	-0.092297	mmu-miR-503-5p
mmu-miR-223-3p	0.659	0.418	0.83887	-6.067	0.11002	mmu-miR-223-3p
mmu-miR-181b-5p	0.659	0.418	-0.83858	-6.067	-0.084758	mmu-miR-181b-5p
mmu-miR-1895	0.659	0.426	-0.82344	-6.08	-0.140836	mmu-miR-1895
mmu-miR-378-3p	0.659	0.427	-0.821	-6.082	-0.074188	mmu-miR-378-3p
mmu-miR-532-5p	0.659	0.43	-0.81667	-6.085	-0.09941	mmu-miR-532-5p
mmu-miR-126-3p	0.659	0.43	-0.81593	-6.086	-0.082016	mmu-miR-126-3p
mmu-miR-100-5p	0.659	0.431	-0.8152	-6.087	-0.078655	mmu-miR-100-5p
mmu-miR-193b-3p	0.659	0.431	-0.81386	-6.088	-0.08457	mmu-miR-193b-3p
mmu-miR-423-5p	0.659	0.433	-0.8116	-6.089	-0.078143	mmu-miR-423-5p
mmu-miR-27b-3p	0.659	0.438	-0.80227	-6.097	-0.074004	mmu-miR-27b-3p
mmu-miR-700-3p	0.659	0.446	-0.78734	-6.109	-0.878399	mmu-miR-700-3p
mmu-let-7a-5p	0.659	0.448	-0.78424	-6.111	-0.072775	mmu-let-7a-5p
mmu-miR-1982-5p	0.659	0.449	0.78278	-6.112	0.084539	mmu-miR-1982-5p
mmu-miR-154-5p	0.659	0.45	-0.78098	-6.114	-0.09021	mmu-miR-154-5p
dmr_285	0.659	0.452	-0.77652	-6.117	-0.09396		dmr_285
mmu-miR-466g	0.659	0.454	-0.77431	-6.119	-1.06126	mmu-miR-466g
mmu-miR-760-3p	0.659	0.456	-0.7697	-6.123	-1.18618	mmu-miR-760-3p
mmu-miR-103-3p	0.659	0.458	-0.76644	-6.125	-0.07967	mmu-miR-103-3p
mmu-miR-5119	0.659	0.462	-0.75999	-6.13	-0.361438	mmu-miR-5119
mmu-miR-3077-5p	0.659	0.463	-0.75782	-6.132	-1.15253	mmu-miR-3077-5p
mmu-miR-295-5p	0.659	0.469	-0.74765	-6.139	-0.86958	mmu-miR-295-5p
mmu-miR-1306-3p	0.659	0.473	-0.74042	-6.145	-0.277973	mmu-miR-1306-3p
mmu-miR-697	0.659	0.488	0.71559	-6.163	0.085667	mmu-miR-697
mmu-miR-126-5p	0.659	0.496	-0.70256	-6.172	-0.069811	mmu-miR-126-5p
mmu-miR-26b-5p	0.659	0.496	-0.70199	-6.173	-0.064874	mmu-miR-26b-5p
mmu-miR-574-5p	0.659	0.5	-0.69471	-6.178	-0.130569	mmu-miR-574-5p
mmu-miR-3473c	0.659	0.503	-0.6907	-6.181	-0.164784	mmu-miR-3473c
mmu-let-7b-3p	0.659	0.503	-0.69052	-6.181	-1.17761	mmu-let-7b-3p
mmu-miR-19a-3p	0.659	0.503	-0.69029	-6.181	-0.121101	mmu-miR-19a-3p
mmu-miR-3102-3p	0.659	0.504	-0.68918	-6.182	-0.937162	mmu-miR-3102-3p
mmu-miR-181c-5p	0.659	0.508	-0.6826	-6.186	-0.062182	mmu-miR-181c-5p
mmu-miR-1892	0.659	0.508	-0.68235	-6.187	-0.084171	mmu-miR-1892
mmu-miR-341-3p	0.659	0.52	-0.66198	-6.201	-0.089196	mmu-miR-341-3p
mmu-miR-221-3p	0.659	0.524	0.65666	-6.204	0.095912	mmu-miR-221-3p
mmu-miR-378-5p	0.659	0.526	-0.65317	-6.206	-0.0631	mmu-miR-378-5p
mmu-miR-338-3p	0.659	0.526	-0.65291	-6.207	-0.079669	mmu-miR-338-3p
mmu-miR-709	0.659	0.528	-0.64952	-6.209	-0.070076	mmu-miR-709
mmu-miR-374c-5p	0.659	0.536	-0.63613	-6.218	-0.069784	mmu-miR-374c-5p
mmu-miR-669c-3p	0.659	0.539	0.63198	-6.22	0.675353	mmu-miR-669c-3p
mmu-miR-324-5p	0.659	0.539	-0.63197	-6.22	-0.083303	mmu-miR-324-5p
mmu-miR-5132	0.659	0.547	-0.62019	-6.228	-0.101545	mmu-miR-5132
mmu-miR-466h-3p	0.659	0.549	0.61578	-6.231	0.163552	mmu-miR-466h-3p
mmu-miR-345-5p	0.659	0.55	-0.61412	-6.232	-0.05424	mmu-miR-345-5p
mmu-miR-181d-5p	0.659	0.553	0.6102	-6.234	0.09564	mmu-miR-181d-5p
mmu-miR-362-3p	0.659	0.558	-0.60168	-6.239	-0.06667	mmu-miR-362-3p
dmr_6	0.659	0.573	-0.57932	-6.253	-0.102162		dmr_6
mmu-miR-3472	0.659	0.579	-0.56938	-6.259	-0.939456	mmu-miR-3472
mmu-miR-466i-5p	0.659	0.581	-0.56702	-6.26	-0.152259	mmu-miR-466i-5p
mmu-miR-320-3p	0.659	0.587	0.55731	-6.266	0.047678	mmu-miR-320-3p
mmu-miR-490-5p	0.659	0.597	0.54277	-6.274	0.793309	mmu-miR-490-5p
mmu-miR-152-3p	0.659	0.597	-0.54245	-6.274	-0.054002	mmu-miR-152-3p
mmu-miR-3095-3p	0.659	0.599	-0.54063	-6.275	-0.097488	mmu-miR-3095-3p
mmu-miR-1894-3p	0.659	0.6	0.53786	-6.277	0.051875	mmu-miR-1894-3p
mmu-miR-194-5p	0.659	0.601	0.53638	-6.278	0.066778	mmu-miR-194-5p
mmu-miR-31-5p	0.659	0.607	-0.52808	-6.282	-0.095194	mmu-miR-31-5p
mmu-let-7d-3p	0.659	0.61	-0.52416	-6.284	-0.068153	mmu-let-7d-3p
Blank	0.659	0.613	-0.51946	-6.287	-0.092243		Blank
dmr_308	0.659	0.613	-0.51946	-6.287	-0.092243		dmr_308
dmr_316	0.659	0.613	-0.51946	-6.287	-0.092243		dmr_316
hur_5	0.659	0.613	-0.51946	-6.287	-0.092243		hur_5
mcmv-miR-m01-1	0.659	0.613	-0.51946	-6.287	-0.092243	mcmv-miR-m01-1
mcmv-miR-m01-2*	0.659	0.613	-0.51946	-6.287	-0.092243	mcmv-miR-m01-2*
mcmv-miR-m01-3	0.659	0.613	-0.51946	-6.287	-0.092243	mcmv-miR-m01-3
mcmv-miR-m01-3*	0.659	0.613	-0.51946	-6.287	-0.092243	mcmv-miR-m01-3*
mcmv-miR-m01-4	0.659	0.613	-0.51946	-6.287	-0.092243	mcmv-miR-m01-4
mcmv-miR-m01-4*	0.659	0.613	-0.51946	-6.287	-0.092243	mcmv-miR-m01-4*
mcmv-miR-m107-1-3p	0.659	0.613	-0.51946	-6.287	-0.092243	mcmv-miR-m107-1-3p
mcmv-miR-m107-1-5p	0.659	0.613	-0.51946	-6.287	-0.092243	mcmv-miR-m107-1-5p
mcmv-miR-m108-1	0.659	0.613	-0.51946	-6.287	-0.092243	mcmv-miR-m108-1
mcmv-miR-m108-1*	0.659	0.613	-0.51946	-6.287	-0.092243	mcmv-miR-m108-1*
mcmv-miR-m108-2-3p	0.659	0.613	-0.51946	-6.287	-0.092243	mcmv-miR-m108-2-3p
mcmv-miR-m108-2-5p.1	0.659	0.613	-0.51946	-6.287	-0.092243	mcmv-miR-m108-2-5p.1
mcmv-miR-m108-2-5p.2	0.659	0.613	-0.51946	-6.287	-0.092243	mcmv-miR-m108-2-5p.2
mcmv-miR-m21-1	0.659	0.613	-0.51946	-6.287	-0.092243	mcmv-miR-m21-1
mcmv-miR-M23-2	0.659	0.613	-0.51946	-6.287	-0.092243	mcmv-miR-M23-2
mcmv-miR-M23-2*	0.659	0.613	-0.51946	-6.287	-0.092243	mcmv-miR-M23-2*
mcmv-miR-M44-1	0.659	0.613	-0.51946	-6.287	-0.092243	mcmv-miR-M44-1
mcmv-miR-M55-1	0.659	0.613	-0.51946	-6.287	-0.092243	mcmv-miR-M55-1
mcmv-miR-m59-1	0.659	0.613	-0.51946	-6.287	-0.092243	mcmv-miR-m59-1
mcmv-miR-m59-2	0.659	0.613	-0.51946	-6.287	-0.092243	mcmv-miR-m59-2
mcmv-miR-M87-1	0.659	0.613	-0.51946	-6.287	-0.092243	mcmv-miR-M87-1
mcmv-miR-M95-1-3p	0.659	0.613	-0.51946	-6.287	-0.092243	mcmv-miR-M95-1-3p
mcmv-miR-M95-1-5p	0.659	0.613	-0.51946	-6.287	-0.092243	mcmv-miR-M95-1-5p
mghv-miR-M1-1	0.659	0.613	-0.51946	-6.287	-0.092243	mghv-miR-M1-1
mghv-miR-M1-1*	0.659	0.613	-0.51946	-6.287	-0.092243	mghv-miR-M1-1*
mghv-miR-M1-10	0.659	0.613	-0.51946	-6.287	-0.092243	mghv-miR-M1-10
mghv-miR-M1-10*	0.659	0.613	-0.51946	-6.287	-0.092243	mghv-miR-M1-10*
mghv-miR-M1-11-3p	0.659	0.613	-0.51946	-6.287	-0.092243	mghv-miR-M1-11-3p
mghv-miR-M1-11-5p	0.659	0.613	-0.51946	-6.287	-0.092243	mghv-miR-M1-11-5p
mghv-miR-M1-12*	0.659	0.613	-0.51946	-6.287	-0.092243	mghv-miR-M1-12*
mghv-miR-M1-13-3p	0.659	0.613	-0.51946	-6.287	-0.092243	mghv-miR-M1-13-3p
mghv-miR-M1-13-5p	0.659	0.613	-0.51946	-6.287	-0.092243	mghv-miR-M1-13-5p
mghv-miR-M1-14-3p	0.659	0.613	-0.51946	-6.287	-0.092243	mghv-miR-M1-14-3p
mghv-miR-M1-15	0.659	0.613	-0.51946	-6.287	-0.092243	mghv-miR-M1-15
mghv-miR-M1-2-5p	0.659	0.613	-0.51946	-6.287	-0.092243	mghv-miR-M1-2-5p
mghv-miR-M1-3	0.659	0.613	-0.51946	-6.287	-0.092243	mghv-miR-M1-3
mghv-miR-M1-4	0.659	0.613	-0.51946	-6.287	-0.092243	mghv-miR-M1-4
mghv-miR-M1-4*	0.659	0.613	-0.51946	-6.287	-0.092243	mghv-miR-M1-4*
mghv-miR-M1-5	0.659	0.613	-0.51946	-6.287	-0.092243	mghv-miR-M1-5
mghv-miR-M1-5*	0.659	0.613	-0.51946	-6.287	-0.092243	mghv-miR-M1-5*
mghv-miR-M1-6	0.659	0.613	-0.51946	-6.287	-0.092243	mghv-miR-M1-6
mghv-miR-M1-6*	0.659	0.613	-0.51946	-6.287	-0.092243	mghv-miR-M1-6*
mghv-miR-M1-7-3p	0.659	0.613	-0.51946	-6.287	-0.092243	mghv-miR-M1-7-3p
mghv-miR-M1-8	0.659	0.613	-0.51946	-6.287	-0.092243	mghv-miR-M1-8
mghv-miR-M1-8*	0.659	0.613	-0.51946	-6.287	-0.092243	mghv-miR-M1-8*
mghv-miR-M1-9	0.659	0.613	-0.51946	-6.287	-0.092243	mghv-miR-M1-9
mmu-let-7a-2-3p	0.659	0.613	-0.51946	-6.287	-0.092243	mmu-let-7a-2-3p
mmu-let-7c-1-3p	0.659	0.613	-0.51946	-6.287	-0.092243	mmu-let-7c-1-3p
mmu-let-7e-3p	0.659	0.613	-0.51946	-6.287	-0.092243	mmu-let-7e-3p
mmu-let-7f-2-3p	0.659	0.613	-0.51946	-6.287	-0.092243	mmu-let-7f-2-3p
mmu-let-7g-3p	0.659	0.613	-0.51946	-6.287	-0.092243	mmu-let-7g-3p
mmu-let-7i-3p	0.659	0.613	-0.51946	-6.287	-0.092243	mmu-let-7i-3p
mmu-miR-100-3p	0.659	0.613	-0.51946	-6.287	-0.092243	mmu-miR-100-3p
mmu-miR-101a-5p	0.659	0.613	-0.51946	-6.287	-0.092243	mmu-miR-101a-5p
mmu-miR-101b-5p	0.659	0.613	-0.51946	-6.287	-0.092243	mmu-miR-101b-5p
mmu-miR-103-1-5p	0.659	0.613	-0.51946	-6.287	-0.092243	mmu-miR-103-1-5p
mmu-miR-105	0.659	0.613	-0.51946	-6.287	-0.092243	mmu-miR-105
mmu-miR-106a-3p	0.659	0.613	-0.51946	-6.287	-0.092243	mmu-miR-106a-3p
mmu-miR-106b-3p	0.659	0.613	-0.51946	-6.287	-0.092243	mmu-miR-106b-3p
mmu-miR-107-5p	0.659	0.613	-0.51946	-6.287	-0.092243	mmu-miR-107-5p
mmu-miR-10a-3p	0.659	0.613	-0.51946	-6.287	-0.092243	mmu-miR-10a-3p
mmu-miR-10b-3p	0.659	0.613	-0.51946	-6.287	-0.092243	mmu-miR-10b-3p
mmu-miR-1186	0.659	0.613	-0.51946	-6.287	-0.092243	mmu-miR-1186
mmu-miR-1186b	0.659	0.613	-0.51946	-6.287	-0.092243	mmu-miR-1186b
mmu-miR-1188-3p	0.659	0.613	-0.51946	-6.287	-0.092243	mmu-miR-1188-3p
mmu-miR-1188-5p	0.659	0.613	-0.51946	-6.287	-0.092243	mmu-miR-1188-5p
mmu-miR-1190	0.659	0.613	-0.51946	-6.287	-0.092243	mmu-miR-1190
mmu-miR-1191	0.659	0.613	-0.51946	-6.287	-0.092243	mmu-miR-1191
mmu-miR-1192	0.659	0.613	-0.51946	-6.287	-0.092243	mmu-miR-1192
mmu-miR-1193-5p	0.659	0.613	-0.51946	-6.287	-0.092243	mmu-miR-1193-5p
mmu-miR-1194	0.659	0.613	-0.51946	-6.287	-0.092243	mmu-miR-1194
mmu-miR-1195	0.659	0.613	-0.51946	-6.287	-0.092243	mmu-miR-1195
mmu-miR-1197-3p	0.659	0.613	-0.51946	-6.287	-0.092243	mmu-miR-1197-3p
mmu-miR-1197-5p	0.659	0.613	-0.51946	-6.287	-0.092243	mmu-miR-1197-5p
mmu-miR-1198-3p	0.659	0.613	-0.51946	-6.287	-0.092243	mmu-miR-1198-3p
mmu-miR-1199-3p	0.659	0.613	-0.51946	-6.287	-0.092243	mmu-miR-1199-3p
mmu-miR-1199-5p	0.659	0.613	-0.51946	-6.287	-0.092243	mmu-miR-1199-5p
mmu-miR-122-3p	0.659	0.613	-0.51946	-6.287	-0.092243	mmu-miR-122-3p
mmu-miR-122-5p	0.659	0.613	-0.51946	-6.287	-0.092243	mmu-miR-122-5p
mmu-miR-1224-3p	0.659	0.613	-0.51946	-6.287	-0.092243	mmu-miR-1224-3p
mmu-miR-1231-3p	0.659	0.613	-0.51946	-6.287	-0.092243	mmu-miR-1231-3p
mmu-miR-124-3p	0.659	0.613	-0.51946	-6.287	-0.092243	mmu-miR-124-3p
mmu-miR-124-5p	0.659	0.613	-0.51946	-6.287	-0.092243	mmu-miR-124-5p
mmu-miR-1247-3p	0.659	0.613	-0.51946	-6.287	-0.092243	mmu-miR-1247-3p
mmu-miR-1247-5p	0.659	0.613	-0.51946	-6.287	-0.092243	mmu-miR-1247-5p
mmu-miR-1249-5p	0.659	0.613	-0.51946	-6.287	-0.092243	mmu-miR-1249-5p
mmu-miR-1251-3p	0.659	0.613	-0.51946	-6.287	-0.092243	mmu-miR-1251-3p
mmu-miR-1251-5p	0.659	0.613	-0.51946	-6.287	-0.092243	mmu-miR-1251-5p
mmu-miR-125b-1-3p	0.659	0.613	-0.51946	-6.287	-0.092243	mmu-miR-125b-1-3p
mmu-miR-125b-2-3p	0.659	0.613	-0.51946	-6.287	-0.092243	mmu-miR-125b-2-3p
mmu-miR-1264-3p	0.659	0.613	-0.51946	-6.287	-0.092243	mmu-miR-1264-3p
mmu-miR-1264-5p	0.659	0.613	-0.51946	-6.287	-0.092243	mmu-miR-1264-5p
mmu-miR-127-5p	0.659	0.613	-0.51946	-6.287	-0.092243	mmu-miR-127-5p
mmu-miR-128-1-5p	0.659	0.613	-0.51946	-6.287	-0.092243	mmu-miR-128-1-5p
mmu-miR-128-2-5p	0.659	0.613	-0.51946	-6.287	-0.092243	mmu-miR-128-2-5p
mmu-miR-129-2-3p	0.659	0.613	-0.51946	-6.287	-0.092243	mmu-miR-129-2-3p
mmu-miR-129-5p	0.659	0.613	-0.51946	-6.287	-0.092243	mmu-miR-129-5p
mmu-miR-1298-3p	0.659	0.613	-0.51946	-6.287	-0.092243	mmu-miR-1298-3p
mmu-miR-1298-5p	0.659	0.613	-0.51946	-6.287	-0.092243	mmu-miR-1298-5p
mmu-miR-1306-5p	0.659	0.613	-0.51946	-6.287	-0.092243	mmu-miR-1306-5p
mmu-miR-130a-5p	0.659	0.613	-0.51946	-6.287	-0.092243	mmu-miR-130a-5p
mmu-miR-130b-3p	0.659	0.613	-0.51946	-6.287	-0.092243	mmu-miR-130b-3p
mmu-miR-130b-5p	0.659	0.613	-0.51946	-6.287	-0.092243	mmu-miR-130b-5p
mmu-miR-132-5p	0.659	0.613	-0.51946	-6.287	-0.092243	mmu-miR-132-5p
mmu-miR-133b-5p	0.659	0.613	-0.51946	-6.287	-0.092243	mmu-miR-133b-5p
mmu-miR-135a-2-3p	0.659	0.613	-0.51946	-6.287	-0.092243	mmu-miR-135a-2-3p
mmu-miR-135b-3p	0.659	0.613	-0.51946	-6.287	-0.092243	mmu-miR-135b-3p
mmu-miR-135b-5p	0.659	0.613	-0.51946	-6.287	-0.092243	mmu-miR-135b-5p
mmu-miR-136-3p	0.659	0.613	-0.51946	-6.287	-0.092243	mmu-miR-136-3p
mmu-miR-136-5p	0.659	0.613	-0.51946	-6.287	-0.092243	mmu-miR-136-5p
mmu-miR-137-3p	0.659	0.613	-0.51946	-6.287	-0.092243	mmu-miR-137-3p
mmu-miR-137-5p	0.659	0.613	-0.51946	-6.287	-0.092243	mmu-miR-137-5p
mmu-miR-138-1-3p	0.659	0.613	-0.51946	-6.287	-0.092243	mmu-miR-138-1-3p
mmu-miR-138-2-3p	0.659	0.613	-0.51946	-6.287	-0.092243	mmu-miR-138-2-3p
mmu-miR-138-5p	0.659	0.613	-0.51946	-6.287	-0.092243	mmu-miR-138-5p
mmu-miR-141-3p	0.659	0.613	-0.51946	-6.287	-0.092243	mmu-miR-141-3p
mmu-miR-141-5p	0.659	0.613	-0.51946	-6.287	-0.092243	mmu-miR-141-5p
mmu-miR-142-5p	0.659	0.613	-0.51946	-6.287	-0.092243	mmu-miR-142-5p
mmu-miR-143-5p	0.659	0.613	-0.51946	-6.287	-0.092243	mmu-miR-143-5p
mmu-miR-145-3p	0.659	0.613	-0.51946	-6.287	-0.092243	mmu-miR-145-3p
mmu-miR-146a-3p	0.659	0.613	-0.51946	-6.287	-0.092243	mmu-miR-146a-3p
mmu-miR-146b-3p	0.659	0.613	-0.51946	-6.287	-0.092243	mmu-miR-146b-3p
mmu-miR-147-3p	0.659	0.613	-0.51946	-6.287	-0.092243	mmu-miR-147-3p
mmu-miR-147-5p	0.659	0.613	-0.51946	-6.287	-0.092243	mmu-miR-147-5p
mmu-miR-148a-5p	0.659	0.613	-0.51946	-6.287	-0.092243	mmu-miR-148a-5p
mmu-miR-148b-5p	0.659	0.613	-0.51946	-6.287	-0.092243	mmu-miR-148b-5p
mmu-miR-150-3p	0.659	0.613	-0.51946	-6.287	-0.092243	mmu-miR-150-3p
mmu-miR-151-3p	0.659	0.613	-0.51946	-6.287	-0.092243	mmu-miR-151-3p
mmu-miR-152-5p	0.659	0.613	-0.51946	-6.287	-0.092243	mmu-miR-152-5p
mmu-miR-153-3p	0.659	0.613	-0.51946	-6.287	-0.092243	mmu-miR-153-3p
mmu-miR-153-5p	0.659	0.613	-0.51946	-6.287	-0.092243	mmu-miR-153-5p
mmu-miR-154-3p	0.659	0.613	-0.51946	-6.287	-0.092243	mmu-miR-154-3p
mmu-miR-155-3p	0.659	0.613	-0.51946	-6.287	-0.092243	mmu-miR-155-3p
mmu-miR-15a-3p	0.659	0.613	-0.51946	-6.287	-0.092243	mmu-miR-15a-3p
mmu-miR-15b-3p	0.659	0.613	-0.51946	-6.287	-0.092243	mmu-miR-15b-3p
mmu-miR-16-1-3p	0.659	0.613	-0.51946	-6.287	-0.092243	mmu-miR-16-1-3p
mmu-miR-16-2-3p	0.659	0.613	-0.51946	-6.287	-0.092243	mmu-miR-16-2-3p
mmu-miR-17-5p	0.659	0.613	-0.51946	-6.287	-0.092243	mmu-miR-17-5p
mmu-miR-181a-1-3p	0.659	0.613	-0.51946	-6.287	-0.092243	mmu-miR-181a-1-3p
mmu-miR-181a-2-3p	0.659	0.613	-0.51946	-6.287	-0.092243	mmu-miR-181a-2-3p
mmu-miR-181b-1-3p	0.659	0.613	-0.51946	-6.287	-0.092243	mmu-miR-181b-1-3p
mmu-miR-181b-2-3p	0.659	0.613	-0.51946	-6.287	-0.092243	mmu-miR-181b-2-3p
mmu-miR-181c-3p	0.659	0.613	-0.51946	-6.287	-0.092243	mmu-miR-181c-3p
mmu-miR-181d-3p	0.659	0.613	-0.51946	-6.287	-0.092243	mmu-miR-181d-3p
mmu-miR-182-3p	0.659	0.613	-0.51946	-6.287	-0.092243	mmu-miR-182-3p
mmu-miR-182-5p	0.659	0.613	-0.51946	-6.287	-0.092243	mmu-miR-182-5p
mmu-miR-183-3p	0.659	0.613	-0.51946	-6.287	-0.092243	mmu-miR-183-3p
mmu-miR-183-5p	0.659	0.613	-0.51946	-6.287	-0.092243	mmu-miR-183-5p
mmu-miR-184-3p	0.659	0.613	-0.51946	-6.287	-0.092243	mmu-miR-184-3p
mmu-miR-184-5p	0.659	0.613	-0.51946	-6.287	-0.092243	mmu-miR-184-5p
mmu-miR-1843-3p	0.659	0.613	-0.51946	-6.287	-0.092243	mmu-miR-1843-3p
mmu-miR-1843-5p	0.659	0.613	-0.51946	-6.287	-0.092243	mmu-miR-1843-5p
mmu-miR-1843b-3p	0.659	0.613	-0.51946	-6.287	-0.092243	mmu-miR-1843b-3p
mmu-miR-1843b-5p	0.659	0.613	-0.51946	-6.287	-0.092243	mmu-miR-1843b-5p
mmu-miR-185-3p	0.659	0.613	-0.51946	-6.287	-0.092243	mmu-miR-185-3p
mmu-miR-186-3p	0.659	0.613	-0.51946	-6.287	-0.092243	mmu-miR-186-3p
mmu-miR-187-3p	0.659	0.613	-0.51946	-6.287	-0.092243	mmu-miR-187-3p
mmu-miR-187-5p	0.659	0.613	-0.51946	-6.287	-0.092243	mmu-miR-187-5p
mmu-miR-188-3p	0.659	0.613	-0.51946	-6.287	-0.092243	mmu-miR-188-3p
mmu-miR-1893	0.659	0.613	-0.51946	-6.287	-0.092243	mmu-miR-1893
mmu-miR-1894-5p	0.659	0.613	-0.51946	-6.287	-0.092243	mmu-miR-1894-5p
mmu-miR-1897-3p	0.659	0.613	-0.51946	-6.287	-0.092243	mmu-miR-1897-3p
mmu-miR-1898	0.659	0.613	-0.51946	-6.287	-0.092243	mmu-miR-1898
mmu-miR-1899	0.659	0.613	-0.51946	-6.287	-0.092243	mmu-miR-1899
mmu-miR-18a-3p	0.659	0.613	-0.51946	-6.287	-0.092243	mmu-miR-18a-3p
mmu-miR-18b-5p	0.659	0.613	-0.51946	-6.287	-0.092243	mmu-miR-18b-5p
mmu-miR-190-3p	0.659	0.613	-0.51946	-6.287	-0.092243	mmu-miR-190-3p
mmu-miR-190-5p	0.659	0.613	-0.51946	-6.287	-0.092243	mmu-miR-190-5p
mmu-miR-1900	0.659	0.613	-0.51946	-6.287	-0.092243	mmu-miR-1900
mmu-miR-1901	0.659	0.613	-0.51946	-6.287	-0.092243	mmu-miR-1901
mmu-miR-1902	0.659	0.613	-0.51946	-6.287	-0.092243	mmu-miR-1902
mmu-miR-1903	0.659	0.613	-0.51946	-6.287	-0.092243	mmu-miR-1903
mmu-miR-1905	0.659	0.613	-0.51946	-6.287	-0.092243	mmu-miR-1905
mmu-miR-1907	0.659	0.613	-0.51946	-6.287	-0.092243	mmu-miR-1907
mmu-miR-190b-3p	0.659	0.613	-0.51946	-6.287	-0.092243	mmu-miR-190b-3p
mmu-miR-190b-5p	0.659	0.613	-0.51946	-6.287	-0.092243	mmu-miR-190b-5p
mmu-miR-191-5p	0.659	0.613	-0.51946	-6.287	-0.092243	mmu-miR-191-5p
mmu-miR-1912-3p	0.659	0.613	-0.51946	-6.287	-0.092243	mmu-miR-1912-3p
mmu-miR-1912-5p	0.659	0.613	-0.51946	-6.287	-0.092243	mmu-miR-1912-5p
mmu-miR-192-3p	0.659	0.613	-0.51946	-6.287	-0.092243	mmu-miR-192-3p
mmu-miR-1928	0.659	0.613	-0.51946	-6.287	-0.092243	mmu-miR-1928
mmu-miR-1929-3p	0.659	0.613	-0.51946	-6.287	-0.092243	mmu-miR-1929-3p
mmu-miR-1929-5p	0.659	0.613	-0.51946	-6.287	-0.092243	mmu-miR-1929-5p
mmu-miR-193-5p	0.659	0.613	-0.51946	-6.287	-0.092243	mmu-miR-193-5p
mmu-miR-1930-3p	0.659	0.613	-0.51946	-6.287	-0.092243	mmu-miR-1930-3p
mmu-miR-1930-5p	0.659	0.613	-0.51946	-6.287	-0.092243	mmu-miR-1930-5p
mmu-miR-1931	0.659	0.613	-0.51946	-6.287	-0.092243	mmu-miR-1931
mmu-miR-1932	0.659	0.613	-0.51946	-6.287	-0.092243	mmu-miR-1932
mmu-miR-1933-3p	0.659	0.613	-0.51946	-6.287	-0.092243	mmu-miR-1933-3p
mmu-miR-1933-5p	0.659	0.613	-0.51946	-6.287	-0.092243	mmu-miR-1933-5p
mmu-miR-1934-5p	0.659	0.613	-0.51946	-6.287	-0.092243	mmu-miR-1934-5p
mmu-miR-1935	0.659	0.613	-0.51946	-6.287	-0.092243	mmu-miR-1935
mmu-miR-1936	0.659	0.613	-0.51946	-6.287	-0.092243	mmu-miR-1936
mmu-miR-1938	0.659	0.613	-0.51946	-6.287	-0.092243	mmu-miR-1938
mmu-miR-194-1-3p	0.659	0.613	-0.51946	-6.287	-0.092243	mmu-miR-194-1-3p
mmu-miR-194-2-3p	0.659	0.613	-0.51946	-6.287	-0.092243	mmu-miR-194-2-3p
mmu-miR-1940	0.659	0.613	-0.51946	-6.287	-0.092243	mmu-miR-1940
mmu-miR-1941-3p	0.659	0.613	-0.51946	-6.287	-0.092243	mmu-miR-1941-3p
mmu-miR-1941-5p	0.659	0.613	-0.51946	-6.287	-0.092243	mmu-miR-1941-5p
mmu-miR-1942	0.659	0.613	-0.51946	-6.287	-0.092243	mmu-miR-1942
mmu-miR-1943-3p	0.659	0.613	-0.51946	-6.287	-0.092243	mmu-miR-1943-3p
mmu-miR-1943-5p	0.659	0.613	-0.51946	-6.287	-0.092243	mmu-miR-1943-5p
mmu-miR-1945	0.659	0.613	-0.51946	-6.287	-0.092243	mmu-miR-1945
mmu-miR-1946a	0.659	0.613	-0.51946	-6.287	-0.092243	mmu-miR-1946a
mmu-miR-1946b	0.659	0.613	-0.51946	-6.287	-0.092243	mmu-miR-1946b
mmu-miR-1947-5p	0.659	0.613	-0.51946	-6.287	-0.092243	mmu-miR-1947-5p
mmu-miR-1948-3p	0.659	0.613	-0.51946	-6.287	-0.092243	mmu-miR-1948-3p
mmu-miR-1948-5p	0.659	0.613	-0.51946	-6.287	-0.092243	mmu-miR-1948-5p
mmu-miR-195-3p	0.659	0.613	-0.51946	-6.287	-0.092243	mmu-miR-195-3p
mmu-miR-1950	0.659	0.613	-0.51946	-6.287	-0.092243	mmu-miR-1950
mmu-miR-1951	0.659	0.613	-0.51946	-6.287	-0.092243	mmu-miR-1951
mmu-miR-1952	0.659	0.613	-0.51946	-6.287	-0.092243	mmu-miR-1952
mmu-miR-1953	0.659	0.613	-0.51946	-6.287	-0.092243	mmu-miR-1953
mmu-miR-1954	0.659	0.613	-0.51946	-6.287	-0.092243	mmu-miR-1954
mmu-miR-1955-3p	0.659	0.613	-0.51946	-6.287	-0.092243	mmu-miR-1955-3p
mmu-miR-1955-5p	0.659	0.613	-0.51946	-6.287	-0.092243	mmu-miR-1955-5p
mmu-miR-1956	0.659	0.613	-0.51946	-6.287	-0.092243	mmu-miR-1956
mmu-miR-1957	0.659	0.613	-0.51946	-6.287	-0.092243	mmu-miR-1957
mmu-miR-1958	0.659	0.613	-0.51946	-6.287	-0.092243	mmu-miR-1958
mmu-miR-1960	0.659	0.613	-0.51946	-6.287	-0.092243	mmu-miR-1960
mmu-miR-1961	0.659	0.613	-0.51946	-6.287	-0.092243	mmu-miR-1961
mmu-miR-1962	0.659	0.613	-0.51946	-6.287	-0.092243	mmu-miR-1962
mmu-miR-1963	0.659	0.613	-0.51946	-6.287	-0.092243	mmu-miR-1963
mmu-miR-1964-3p	0.659	0.613	-0.51946	-6.287	-0.092243	mmu-miR-1964-3p
mmu-miR-1964-5p	0.659	0.613	-0.51946	-6.287	-0.092243	mmu-miR-1964-5p
mmu-miR-1965	0.659	0.613	-0.51946	-6.287	-0.092243	mmu-miR-1965
mmu-miR-1966	0.659	0.613	-0.51946	-6.287	-0.092243	mmu-miR-1966
mmu-miR-1967	0.659	0.613	-0.51946	-6.287	-0.092243	mmu-miR-1967
mmu-miR-1968-3p	0.659	0.613	-0.51946	-6.287	-0.092243	mmu-miR-1968-3p
mmu-miR-1968-5p	0.659	0.613	-0.51946	-6.287	-0.092243	mmu-miR-1968-5p
mmu-miR-1969	0.659	0.613	-0.51946	-6.287	-0.092243	mmu-miR-1969
mmu-miR-196a-1-3p	0.659	0.613	-0.51946	-6.287	-0.092243	mmu-miR-196a-1-3p
mmu-miR-196a-2-3p	0.659	0.613	-0.51946	-6.287	-0.092243	mmu-miR-196a-2-3p
mmu-miR-196a-5p	0.659	0.613	-0.51946	-6.287	-0.092243	mmu-miR-196a-5p
mmu-miR-196b-3p	0.659	0.613	-0.51946	-6.287	-0.092243	mmu-miR-196b-3p
mmu-miR-196b-5p	0.659	0.613	-0.51946	-6.287	-0.092243	mmu-miR-196b-5p
mmu-miR-1970	0.659	0.613	-0.51946	-6.287	-0.092243	mmu-miR-1970
mmu-miR-1981-3p	0.659	0.613	-0.51946	-6.287	-0.092243	mmu-miR-1981-3p
mmu-miR-1981-5p	0.659	0.613	-0.51946	-6.287	-0.092243	mmu-miR-1981-5p
mmu-miR-1982.2-3p	0.659	0.613	-0.51946	-6.287	-0.092243	mmu-miR-1982.2-3p
mmu-miR-1983	0.659	0.613	-0.51946	-6.287	-0.092243	mmu-miR-1983
mmu-miR-19a-5p	0.659	0.613	-0.51946	-6.287	-0.092243	mmu-miR-19a-5p
mmu-miR-19b-1-5p	0.659	0.613	-0.51946	-6.287	-0.092243	mmu-miR-19b-1-5p
mmu-miR-19b-2-5p	0.659	0.613	-0.51946	-6.287	-0.092243	mmu-miR-19b-2-5p
mmu-miR-1a-2-5p	0.659	0.613	-0.51946	-6.287	-0.092243	mmu-miR-1a-2-5p
mmu-miR-1b-3p	0.659	0.613	-0.51946	-6.287	-0.092243	mmu-miR-1b-3p
mmu-miR-1b-5p	0.659	0.613	-0.51946	-6.287	-0.092243	mmu-miR-1b-5p
mmu-miR-200a-3p	0.659	0.613	-0.51946	-6.287	-0.092243	mmu-miR-200a-3p
mmu-miR-200a-5p	0.659	0.613	-0.51946	-6.287	-0.092243	mmu-miR-200a-5p
mmu-miR-200b-3p	0.659	0.613	-0.51946	-6.287	-0.092243	mmu-miR-200b-3p
mmu-miR-200b-5p	0.659	0.613	-0.51946	-6.287	-0.092243	mmu-miR-200b-5p
mmu-miR-200c-3p	0.659	0.613	-0.51946	-6.287	-0.092243	mmu-miR-200c-3p
mmu-miR-200c-5p	0.659	0.613	-0.51946	-6.287	-0.092243	mmu-miR-200c-5p
mmu-miR-201-3p	0.659	0.613	-0.51946	-6.287	-0.092243	mmu-miR-201-3p
mmu-miR-201-5p	0.659	0.613	-0.51946	-6.287	-0.092243	mmu-miR-201-5p
mmu-miR-202-5p	0.659	0.613	-0.51946	-6.287	-0.092243	mmu-miR-202-5p
mmu-miR-203-5p	0.659	0.613	-0.51946	-6.287	-0.092243	mmu-miR-203-5p
mmu-miR-204-3p	0.659	0.613	-0.51946	-6.287	-0.092243	mmu-miR-204-3p
mmu-miR-205-3p	0.659	0.613	-0.51946	-6.287	-0.092243	mmu-miR-205-3p
mmu-miR-205-5p	0.659	0.613	-0.51946	-6.287	-0.092243	mmu-miR-205-5p
mmu-miR-206-3p	0.659	0.613	-0.51946	-6.287	-0.092243	mmu-miR-206-3p
mmu-miR-206-5p	0.659	0.613	-0.51946	-6.287	-0.092243	mmu-miR-206-5p
mmu-miR-207	0.659	0.613	-0.51946	-6.287	-0.092243	mmu-miR-207
mmu-miR-208b-5p	0.659	0.613	-0.51946	-6.287	-0.092243	mmu-miR-208b-5p
mmu-miR-20a-3p	0.659	0.613	-0.51946	-6.287	-0.092243	mmu-miR-20a-3p
mmu-miR-20b-3p	0.659	0.613	-0.51946	-6.287	-0.092243	mmu-miR-20b-3p
mmu-miR-210-5p	0.659	0.613	-0.51946	-6.287	-0.092243	mmu-miR-210-5p
mmu-miR-211-5p	0.659	0.613	-0.51946	-6.287	-0.092243	mmu-miR-211-5p
mmu-miR-212-5p	0.659	0.613	-0.51946	-6.287	-0.092243	mmu-miR-212-5p
mmu-miR-2136	0.659	0.613	-0.51946	-6.287	-0.092243	mmu-miR-2136
mmu-miR-2139	0.659	0.613	-0.51946	-6.287	-0.092243	mmu-miR-2139
mmu-miR-214-5p	0.659	0.613	-0.51946	-6.287	-0.092243	mmu-miR-214-5p
mmu-miR-215-3p	0.659	0.613	-0.51946	-6.287	-0.092243	mmu-miR-215-3p
mmu-miR-215-5p	0.659	0.613	-0.51946	-6.287	-0.092243	mmu-miR-215-5p
mmu-miR-216a-3p	0.659	0.613	-0.51946	-6.287	-0.092243	mmu-miR-216a-3p
mmu-miR-216a-5p	0.659	0.613	-0.51946	-6.287	-0.092243	mmu-miR-216a-5p
mmu-miR-216b-3p	0.659	0.613	-0.51946	-6.287	-0.092243	mmu-miR-216b-3p
mmu-miR-216b-5p	0.659	0.613	-0.51946	-6.287	-0.092243	mmu-miR-216b-5p
mmu-miR-217-3p	0.659	0.613	-0.51946	-6.287	-0.092243	mmu-miR-217-3p
mmu-miR-217-5p	0.659	0.613	-0.51946	-6.287	-0.092243	mmu-miR-217-5p
mmu-miR-218-1-3p	0.659	0.613	-0.51946	-6.287	-0.092243	mmu-miR-218-1-3p
mmu-miR-218-2-3p	0.659	0.613	-0.51946	-6.287	-0.092243	mmu-miR-218-2-3p
mmu-miR-2182	0.659	0.613	-0.51946	-6.287	-0.092243	mmu-miR-2182
mmu-miR-219-1-3p	0.659	0.613	-0.51946	-6.287	-0.092243	mmu-miR-219-1-3p
mmu-miR-219-2-3p	0.659	0.613	-0.51946	-6.287	-0.092243	mmu-miR-219-2-3p
mmu-miR-219-5p	0.659	0.613	-0.51946	-6.287	-0.092243	mmu-miR-219-5p
mmu-miR-221-5p	0.659	0.613	-0.51946	-6.287	-0.092243	mmu-miR-221-5p
mmu-miR-222-5p	0.659	0.613	-0.51946	-6.287	-0.092243	mmu-miR-222-5p
mmu-miR-223-5p	0.659	0.613	-0.51946	-6.287	-0.092243	mmu-miR-223-5p
mmu-miR-224-3p	0.659	0.613	-0.51946	-6.287	-0.092243	mmu-miR-224-3p
mmu-miR-224-5p	0.659	0.613	-0.51946	-6.287	-0.092243	mmu-miR-224-5p
mmu-miR-23b-5p	0.659	0.613	-0.51946	-6.287	-0.092243	mmu-miR-23b-5p
mmu-miR-25-5p	0.659	0.613	-0.51946	-6.287	-0.092243	mmu-miR-25-5p
mmu-miR-26a-1-3p	0.659	0.613	-0.51946	-6.287	-0.092243	mmu-miR-26a-1-3p
mmu-miR-26a-2-3p	0.659	0.613	-0.51946	-6.287	-0.092243	mmu-miR-26a-2-3p
mmu-miR-26b-3p	0.659	0.613	-0.51946	-6.287	-0.092243	mmu-miR-26b-3p
mmu-miR-27a-5p	0.659	0.613	-0.51946	-6.287	-0.092243	mmu-miR-27a-5p
mmu-miR-27b-5p	0.659	0.613	-0.51946	-6.287	-0.092243	mmu-miR-27b-5p
mmu-miR-28-3p	0.659	0.613	-0.51946	-6.287	-0.092243	mmu-miR-28-3p
mmu-miR-28b	0.659	0.613	-0.51946	-6.287	-0.092243	mmu-miR-28b
mmu-miR-291a-3p	0.659	0.613	-0.51946	-6.287	-0.092243	mmu-miR-291a-3p
mmu-miR-291a-5p	0.659	0.613	-0.51946	-6.287	-0.092243	mmu-miR-291a-5p
mmu-miR-291b-3p	0.659	0.613	-0.51946	-6.287	-0.092243	mmu-miR-291b-3p
mmu-miR-292-3p	0.659	0.613	-0.51946	-6.287	-0.092243	mmu-miR-292-3p
mmu-miR-292-5p	0.659	0.613	-0.51946	-6.287	-0.092243	mmu-miR-292-5p
mmu-miR-293-3p	0.659	0.613	-0.51946	-6.287	-0.092243	mmu-miR-293-3p
mmu-miR-293-5p	0.659	0.613	-0.51946	-6.287	-0.092243	mmu-miR-293-5p
mmu-miR-294-3p	0.659	0.613	-0.51946	-6.287	-0.092243	mmu-miR-294-3p
mmu-miR-294-5p	0.659	0.613	-0.51946	-6.287	-0.092243	mmu-miR-294-5p
mmu-miR-295-3p	0.659	0.613	-0.51946	-6.287	-0.092243	mmu-miR-295-3p
mmu-miR-296-3p	0.659	0.613	-0.51946	-6.287	-0.092243	mmu-miR-296-3p
mmu-miR-297a-3p	0.659	0.613	-0.51946	-6.287	-0.092243	mmu-miR-297a-3p
mmu-miR-297b-5p	0.659	0.613	-0.51946	-6.287	-0.092243	mmu-miR-297b-5p
mmu-miR-297c-5p	0.659	0.613	-0.51946	-6.287	-0.092243	mmu-miR-297c-5p
mmu-miR-298-3p	0.659	0.613	-0.51946	-6.287	-0.092243	mmu-miR-298-3p
mmu-miR-298-5p	0.659	0.613	-0.51946	-6.287	-0.092243	mmu-miR-298-5p
mmu-miR-299-3p	0.659	0.613	-0.51946	-6.287	-0.092243	mmu-miR-299-3p
mmu-miR-299b-3p	0.659	0.613	-0.51946	-6.287	-0.092243	mmu-miR-299b-3p
mmu-miR-29a-5p	0.659	0.613	-0.51946	-6.287	-0.092243	mmu-miR-29a-5p
mmu-miR-29b-2-5p	0.659	0.613	-0.51946	-6.287	-0.092243	mmu-miR-29b-2-5p
mmu-miR-300-5p	0.659	0.613	-0.51946	-6.287	-0.092243	mmu-miR-300-5p
mmu-miR-301a-5p	0.659	0.613	-0.51946	-6.287	-0.092243	mmu-miR-301a-5p
mmu-miR-301b-3p	0.659	0.613	-0.51946	-6.287	-0.092243	mmu-miR-301b-3p
mmu-miR-301b-5p	0.659	0.613	-0.51946	-6.287	-0.092243	mmu-miR-301b-5p
mmu-miR-302a-3p	0.659	0.613	-0.51946	-6.287	-0.092243	mmu-miR-302a-3p
mmu-miR-302a-5p	0.659	0.613	-0.51946	-6.287	-0.092243	mmu-miR-302a-5p
mmu-miR-302b-3p	0.659	0.613	-0.51946	-6.287	-0.092243	mmu-miR-302b-3p
mmu-miR-302b-5p	0.659	0.613	-0.51946	-6.287	-0.092243	mmu-miR-302b-5p
mmu-miR-302c-3p	0.659	0.613	-0.51946	-6.287	-0.092243	mmu-miR-302c-3p
mmu-miR-302c-5p	0.659	0.613	-0.51946	-6.287	-0.092243	mmu-miR-302c-5p
mmu-miR-302d-3p	0.659	0.613	-0.51946	-6.287	-0.092243	mmu-miR-302d-3p
mmu-miR-302d-5p	0.659	0.613	-0.51946	-6.287	-0.092243	mmu-miR-302d-5p
mmu-miR-3057-3p	0.659	0.613	-0.51946	-6.287	-0.092243	mmu-miR-3057-3p
mmu-miR-3057-5p	0.659	0.613	-0.51946	-6.287	-0.092243	mmu-miR-3057-5p
mmu-miR-3058-3p	0.659	0.613	-0.51946	-6.287	-0.092243	mmu-miR-3058-3p
mmu-miR-3059-3p	0.659	0.613	-0.51946	-6.287	-0.092243	mmu-miR-3059-3p
mmu-miR-3059-5p	0.659	0.613	-0.51946	-6.287	-0.092243	mmu-miR-3059-5p
mmu-miR-3060-3p	0.659	0.613	-0.51946	-6.287	-0.092243	mmu-miR-3060-3p
mmu-miR-3060-5p	0.659	0.613	-0.51946	-6.287	-0.092243	mmu-miR-3060-5p
mmu-miR-3061-3p	0.659	0.613	-0.51946	-6.287	-0.092243	mmu-miR-3061-3p
mmu-miR-3061-5p	0.659	0.613	-0.51946	-6.287	-0.092243	mmu-miR-3061-5p
mmu-miR-3062-3p	0.659	0.613	-0.51946	-6.287	-0.092243	mmu-miR-3062-3p
mmu-miR-3062-5p	0.659	0.613	-0.51946	-6.287	-0.092243	mmu-miR-3062-5p
mmu-miR-3063-3p	0.659	0.613	-0.51946	-6.287	-0.092243	mmu-miR-3063-3p
mmu-miR-3063-5p	0.659	0.613	-0.51946	-6.287	-0.092243	mmu-miR-3063-5p
mmu-miR-3064-3p	0.659	0.613	-0.51946	-6.287	-0.092243	mmu-miR-3064-3p
mmu-miR-3064-5p	0.659	0.613	-0.51946	-6.287	-0.092243	mmu-miR-3064-5p
mmu-miR-3065-3p	0.659	0.613	-0.51946	-6.287	-0.092243	mmu-miR-3065-3p
mmu-miR-3065-5p	0.659	0.613	-0.51946	-6.287	-0.092243	mmu-miR-3065-5p
mmu-miR-3066-3p	0.659	0.613	-0.51946	-6.287	-0.092243	mmu-miR-3066-3p
mmu-miR-3066-5p	0.659	0.613	-0.51946	-6.287	-0.092243	mmu-miR-3066-5p
mmu-miR-3067-3p	0.659	0.613	-0.51946	-6.287	-0.092243	mmu-miR-3067-3p
mmu-miR-3067-5p	0.659	0.613	-0.51946	-6.287	-0.092243	mmu-miR-3067-5p
mmu-miR-3068-3p	0.659	0.613	-0.51946	-6.287	-0.092243	mmu-miR-3068-3p
mmu-miR-3068-5p	0.659	0.613	-0.51946	-6.287	-0.092243	mmu-miR-3068-5p
mmu-miR-3069-5p	0.659	0.613	-0.51946	-6.287	-0.092243	mmu-miR-3069-5p
mmu-miR-3070a-5p	0.659	0.613	-0.51946	-6.287	-0.092243	mmu-miR-3070a-5p
mmu-miR-3071-3p	0.659	0.613	-0.51946	-6.287	-0.092243	mmu-miR-3071-3p
mmu-miR-3071-5p	0.659	0.613	-0.51946	-6.287	-0.092243	mmu-miR-3071-5p
mmu-miR-3072-3p	0.659	0.613	-0.51946	-6.287	-0.092243	mmu-miR-3072-3p
mmu-miR-3073-3p	0.659	0.613	-0.51946	-6.287	-0.092243	mmu-miR-3073-3p
mmu-miR-3073-5p	0.659	0.613	-0.51946	-6.287	-0.092243	mmu-miR-3073-5p
mmu-miR-3073b-3p	0.659	0.613	-0.51946	-6.287	-0.092243	mmu-miR-3073b-3p
mmu-miR-3073b-5p	0.659	0.613	-0.51946	-6.287	-0.092243	mmu-miR-3073b-5p
mmu-miR-3074-1-3p	0.659	0.613	-0.51946	-6.287	-0.092243	mmu-miR-3074-1-3p
mmu-miR-3074-2-3p	0.659	0.613	-0.51946	-6.287	-0.092243	mmu-miR-3074-2-3p
mmu-miR-3074-5p	0.659	0.613	-0.51946	-6.287	-0.092243	mmu-miR-3074-5p
mmu-miR-3075-3p	0.659	0.613	-0.51946	-6.287	-0.092243	mmu-miR-3075-3p
mmu-miR-3075-5p	0.659	0.613	-0.51946	-6.287	-0.092243	mmu-miR-3075-5p
mmu-miR-3076-3p	0.659	0.613	-0.51946	-6.287	-0.092243	mmu-miR-3076-3p
mmu-miR-3076-5p	0.659	0.613	-0.51946	-6.287	-0.092243	mmu-miR-3076-5p
mmu-miR-3077-3p	0.659	0.613	-0.51946	-6.287	-0.092243	mmu-miR-3077-3p
mmu-miR-3078-3p	0.659	0.613	-0.51946	-6.287	-0.092243	mmu-miR-3078-3p
mmu-miR-3078-5p	0.659	0.613	-0.51946	-6.287	-0.092243	mmu-miR-3078-5p
mmu-miR-3079-3p	0.659	0.613	-0.51946	-6.287	-0.092243	mmu-miR-3079-3p
mmu-miR-3079-5p	0.659	0.613	-0.51946	-6.287	-0.092243	mmu-miR-3079-5p
mmu-miR-3080-3p	0.659	0.613	-0.51946	-6.287	-0.092243	mmu-miR-3080-3p
mmu-miR-3080-5p	0.659	0.613	-0.51946	-6.287	-0.092243	mmu-miR-3080-5p
mmu-miR-3081-3p	0.659	0.613	-0.51946	-6.287	-0.092243	mmu-miR-3081-3p
mmu-miR-3082-3p	0.659	0.613	-0.51946	-6.287	-0.092243	mmu-miR-3082-3p
mmu-miR-3083-3p	0.659	0.613	-0.51946	-6.287	-0.092243	mmu-miR-3083-3p
mmu-miR-3083-5p	0.659	0.613	-0.51946	-6.287	-0.092243	mmu-miR-3083-5p
mmu-miR-3084-3p	0.659	0.613	-0.51946	-6.287	-0.092243	mmu-miR-3084-3p
mmu-miR-3084-5p	0.659	0.613	-0.51946	-6.287	-0.092243	mmu-miR-3084-5p
mmu-miR-3085-5p	0.659	0.613	-0.51946	-6.287	-0.092243	mmu-miR-3085-5p
mmu-miR-3086-3p	0.659	0.613	-0.51946	-6.287	-0.092243	mmu-miR-3086-3p
mmu-miR-3086-5p	0.659	0.613	-0.51946	-6.287	-0.092243	mmu-miR-3086-5p
mmu-miR-3087-3p	0.659	0.613	-0.51946	-6.287	-0.092243	mmu-miR-3087-3p
mmu-miR-3087-5p	0.659	0.613	-0.51946	-6.287	-0.092243	mmu-miR-3087-5p
mmu-miR-3088-3p	0.659	0.613	-0.51946	-6.287	-0.092243	mmu-miR-3088-3p
mmu-miR-3088-5p	0.659	0.613	-0.51946	-6.287	-0.092243	mmu-miR-3088-5p
mmu-miR-3089-3p	0.659	0.613	-0.51946	-6.287	-0.092243	mmu-miR-3089-3p
mmu-miR-3089-5p	0.659	0.613	-0.51946	-6.287	-0.092243	mmu-miR-3089-5p
mmu-miR-3090-5p	0.659	0.613	-0.51946	-6.287	-0.092243	mmu-miR-3090-5p
mmu-miR-3091-3p	0.659	0.613	-0.51946	-6.287	-0.092243	mmu-miR-3091-3p
mmu-miR-3092-5p	0.659	0.613	-0.51946	-6.287	-0.092243	mmu-miR-3092-5p
mmu-miR-3093-5p	0.659	0.613	-0.51946	-6.287	-0.092243	mmu-miR-3093-5p
mmu-miR-3094-3p	0.659	0.613	-0.51946	-6.287	-0.092243	mmu-miR-3094-3p
mmu-miR-3094-5p	0.659	0.613	-0.51946	-6.287	-0.092243	mmu-miR-3094-5p
mmu-miR-3095-5p	0.659	0.613	-0.51946	-6.287	-0.092243	mmu-miR-3095-5p
mmu-miR-3096-5p	0.659	0.613	-0.51946	-6.287	-0.092243	mmu-miR-3096-5p
mmu-miR-3096b-5p	0.659	0.613	-0.51946	-6.287	-0.092243	mmu-miR-3096b-5p
mmu-miR-3097-3p	0.659	0.613	-0.51946	-6.287	-0.092243	mmu-miR-3097-3p
mmu-miR-3097-5p	0.659	0.613	-0.51946	-6.287	-0.092243	mmu-miR-3097-5p
mmu-miR-3098-3p	0.659	0.613	-0.51946	-6.287	-0.092243	mmu-miR-3098-3p
mmu-miR-3099-5p	0.659	0.613	-0.51946	-6.287	-0.092243	mmu-miR-3099-5p
mmu-miR-31-3p	0.659	0.613	-0.51946	-6.287	-0.092243	mmu-miR-31-3p
mmu-miR-3100-5p	0.659	0.613	-0.51946	-6.287	-0.092243	mmu-miR-3100-5p
mmu-miR-3101-3p	0.659	0.613	-0.51946	-6.287	-0.092243	mmu-miR-3101-3p
mmu-miR-3101-5p	0.659	0.613	-0.51946	-6.287	-0.092243	mmu-miR-3101-5p
mmu-miR-3102-3p.2-3p	0.659	0.613	-0.51946	-6.287	-0.092243	mmu-miR-3102-3p.2-3p
mmu-miR-3103-3p	0.659	0.613	-0.51946	-6.287	-0.092243	mmu-miR-3103-3p
mmu-miR-3103-5p	0.659	0.613	-0.51946	-6.287	-0.092243	mmu-miR-3103-5p
mmu-miR-3104-3p	0.659	0.613	-0.51946	-6.287	-0.092243	mmu-miR-3104-3p
mmu-miR-3104-5p	0.659	0.613	-0.51946	-6.287	-0.092243	mmu-miR-3104-5p
mmu-miR-3105-3p	0.659	0.613	-0.51946	-6.287	-0.092243	mmu-miR-3105-3p
mmu-miR-3105-5p	0.659	0.613	-0.51946	-6.287	-0.092243	mmu-miR-3105-5p
mmu-miR-3106-3p	0.659	0.613	-0.51946	-6.287	-0.092243	mmu-miR-3106-3p
mmu-miR-3106-5p	0.659	0.613	-0.51946	-6.287	-0.092243	mmu-miR-3106-5p
mmu-miR-3108-3p	0.659	0.613	-0.51946	-6.287	-0.092243	mmu-miR-3108-3p
mmu-miR-3108-5p	0.659	0.613	-0.51946	-6.287	-0.092243	mmu-miR-3108-5p
mmu-miR-3109-3p	0.659	0.613	-0.51946	-6.287	-0.092243	mmu-miR-3109-3p
mmu-miR-3109-5p	0.659	0.613	-0.51946	-6.287	-0.092243	mmu-miR-3109-5p
mmu-miR-3110-3p	0.659	0.613	-0.51946	-6.287	-0.092243	mmu-miR-3110-3p
mmu-miR-3110-5p	0.659	0.613	-0.51946	-6.287	-0.092243	mmu-miR-3110-5p
mmu-miR-3112-3p	0.659	0.613	-0.51946	-6.287	-0.092243	mmu-miR-3112-3p
mmu-miR-3112-5p	0.659	0.613	-0.51946	-6.287	-0.092243	mmu-miR-3112-5p
mmu-miR-3113-3p	0.659	0.613	-0.51946	-6.287	-0.092243	mmu-miR-3113-3p
mmu-miR-3113-5p	0.659	0.613	-0.51946	-6.287	-0.092243	mmu-miR-3113-5p
mmu-miR-32-3p	0.659	0.613	-0.51946	-6.287	-0.092243	mmu-miR-32-3p
mmu-miR-32-5p	0.659	0.613	-0.51946	-6.287	-0.092243	mmu-miR-32-5p
mmu-miR-320-5p	0.659	0.613	-0.51946	-6.287	-0.092243	mmu-miR-320-5p
mmu-miR-322-3p	0.659	0.613	-0.51946	-6.287	-0.092243	mmu-miR-322-3p
mmu-miR-323-3p	0.659	0.613	-0.51946	-6.287	-0.092243	mmu-miR-323-3p
mmu-miR-323-5p	0.659	0.613	-0.51946	-6.287	-0.092243	mmu-miR-323-5p
mmu-miR-325-3p	0.659	0.613	-0.51946	-6.287	-0.092243	mmu-miR-325-3p
mmu-miR-325-5p	0.659	0.613	-0.51946	-6.287	-0.092243	mmu-miR-325-5p
mmu-miR-326-3p	0.659	0.613	-0.51946	-6.287	-0.092243	mmu-miR-326-3p
mmu-miR-326-5p	0.659	0.613	-0.51946	-6.287	-0.092243	mmu-miR-326-5p
mmu-miR-329-5p	0.659	0.613	-0.51946	-6.287	-0.092243	mmu-miR-329-5p
mmu-miR-33-3p	0.659	0.613	-0.51946	-6.287	-0.092243	mmu-miR-33-3p
mmu-miR-33-5p	0.659	0.613	-0.51946	-6.287	-0.092243	mmu-miR-33-5p
mmu-miR-330-3p	0.659	0.613	-0.51946	-6.287	-0.092243	mmu-miR-330-3p
mmu-miR-330-5p	0.659	0.613	-0.51946	-6.287	-0.092243	mmu-miR-330-5p
mmu-miR-331-5p	0.659	0.613	-0.51946	-6.287	-0.092243	mmu-miR-331-5p
mmu-miR-335-3p	0.659	0.613	-0.51946	-6.287	-0.092243	mmu-miR-335-3p
mmu-miR-337-3p	0.659	0.613	-0.51946	-6.287	-0.092243	mmu-miR-337-3p
mmu-miR-337-5p	0.659	0.613	-0.51946	-6.287	-0.092243	mmu-miR-337-5p
mmu-miR-339-3p	0.659	0.613	-0.51946	-6.287	-0.092243	mmu-miR-339-3p
mmu-miR-339-5p	0.659	0.613	-0.51946	-6.287	-0.092243	mmu-miR-339-5p
mmu-miR-341-5p	0.659	0.613	-0.51946	-6.287	-0.092243	mmu-miR-341-5p
mmu-miR-343	0.659	0.613	-0.51946	-6.287	-0.092243	mmu-miR-343
mmu-miR-344-5p	0.659	0.613	-0.51946	-6.287	-0.092243	mmu-miR-344-5p
mmu-miR-344b-3p	0.659	0.613	-0.51946	-6.287	-0.092243	mmu-miR-344b-3p
mmu-miR-344b-5p	0.659	0.613	-0.51946	-6.287	-0.092243	mmu-miR-344b-5p
mmu-miR-344c-3p	0.659	0.613	-0.51946	-6.287	-0.092243	mmu-miR-344c-3p
mmu-miR-344c-5p	0.659	0.613	-0.51946	-6.287	-0.092243	mmu-miR-344c-5p
mmu-miR-344d-1-5p	0.659	0.613	-0.51946	-6.287	-0.092243	mmu-miR-344d-1-5p
mmu-miR-344d-2-5p	0.659	0.613	-0.51946	-6.287	-0.092243	mmu-miR-344d-2-5p
mmu-miR-344d-3-5p	0.659	0.613	-0.51946	-6.287	-0.092243	mmu-miR-344d-3-5p
mmu-miR-344d-3p	0.659	0.613	-0.51946	-6.287	-0.092243	mmu-miR-344d-3p
mmu-miR-344e-3p	0.659	0.613	-0.51946	-6.287	-0.092243	mmu-miR-344e-3p
mmu-miR-344e-5p	0.659	0.613	-0.51946	-6.287	-0.092243	mmu-miR-344e-5p
mmu-miR-344f-3p	0.659	0.613	-0.51946	-6.287	-0.092243	mmu-miR-344f-3p
mmu-miR-344f-5p	0.659	0.613	-0.51946	-6.287	-0.092243	mmu-miR-344f-5p
mmu-miR-344g-3p	0.659	0.613	-0.51946	-6.287	-0.092243	mmu-miR-344g-3p
mmu-miR-344g-5p	0.659	0.613	-0.51946	-6.287	-0.092243	mmu-miR-344g-5p
mmu-miR-344h-3p	0.659	0.613	-0.51946	-6.287	-0.092243	mmu-miR-344h-3p
mmu-miR-345-3p	0.659	0.613	-0.51946	-6.287	-0.092243	mmu-miR-345-3p
mmu-miR-346-3p	0.659	0.613	-0.51946	-6.287	-0.092243	mmu-miR-346-3p
mmu-miR-346-5p	0.659	0.613	-0.51946	-6.287	-0.092243	mmu-miR-346-5p
mmu-miR-3471	0.659	0.613	-0.51946	-6.287	-0.092243	mmu-miR-3471
mmu-miR-3473d	0.659	0.613	-0.51946	-6.287	-0.092243	mmu-miR-3473d
mmu-miR-3474	0.659	0.613	-0.51946	-6.287	-0.092243	mmu-miR-3474
mmu-miR-3475	0.659	0.613	-0.51946	-6.287	-0.092243	mmu-miR-3475
mmu-miR-34a-3p	0.659	0.613	-0.51946	-6.287	-0.092243	mmu-miR-34a-3p
mmu-miR-34b-3p	0.659	0.613	-0.51946	-6.287	-0.092243	mmu-miR-34b-3p
mmu-miR-34c-3p	0.659	0.613	-0.51946	-6.287	-0.092243	mmu-miR-34c-3p
mmu-miR-350-5p	0.659	0.613	-0.51946	-6.287	-0.092243	mmu-miR-350-5p
mmu-miR-351-3p	0.659	0.613	-0.51946	-6.287	-0.092243	mmu-miR-351-3p
mmu-miR-351-5p	0.659	0.613	-0.51946	-6.287	-0.092243	mmu-miR-351-5p
mmu-miR-3544-5p	0.659	0.613	-0.51946	-6.287	-0.092243	mmu-miR-3544-5p
mmu-miR-3572	0.659	0.613	-0.51946	-6.287	-0.092243	mmu-miR-3572
mmu-miR-361-3p	0.659	0.613	-0.51946	-6.287	-0.092243	mmu-miR-361-3p
mmu-miR-362-5p	0.659	0.613	-0.51946	-6.287	-0.092243	mmu-miR-362-5p
mmu-miR-363-3p	0.659	0.613	-0.51946	-6.287	-0.092243	mmu-miR-363-3p
mmu-miR-363-5p	0.659	0.613	-0.51946	-6.287	-0.092243	mmu-miR-363-5p
mmu-miR-365-2-5p	0.659	0.613	-0.51946	-6.287	-0.092243	mmu-miR-365-2-5p
mmu-miR-367-3p	0.659	0.613	-0.51946	-6.287	-0.092243	mmu-miR-367-3p
mmu-miR-367-5p	0.659	0.613	-0.51946	-6.287	-0.092243	mmu-miR-367-5p
mmu-miR-369-3p	0.659	0.613	-0.51946	-6.287	-0.092243	mmu-miR-369-3p
mmu-miR-369-5p	0.659	0.613	-0.51946	-6.287	-0.092243	mmu-miR-369-5p
mmu-miR-370-5p	0.659	0.613	-0.51946	-6.287	-0.092243	mmu-miR-370-5p
mmu-miR-374-3p	0.659	0.613	-0.51946	-6.287	-0.092243	mmu-miR-374-3p
mmu-miR-374c-3p	0.659	0.613	-0.51946	-6.287	-0.092243	mmu-miR-374c-3p
mmu-miR-375-3p	0.659	0.613	-0.51946	-6.287	-0.092243	mmu-miR-375-3p
mmu-miR-376a-3p	0.659	0.613	-0.51946	-6.287	-0.092243	mmu-miR-376a-3p
mmu-miR-376a-5p	0.659	0.613	-0.51946	-6.287	-0.092243	mmu-miR-376a-5p
mmu-miR-376b-3p	0.659	0.613	-0.51946	-6.287	-0.092243	mmu-miR-376b-3p
mmu-miR-376b-5p	0.659	0.613	-0.51946	-6.287	-0.092243	mmu-miR-376b-5p
mmu-miR-376c-3p	0.659	0.613	-0.51946	-6.287	-0.092243	mmu-miR-376c-3p
mmu-miR-376c-5p	0.659	0.613	-0.51946	-6.287	-0.092243	mmu-miR-376c-5p
mmu-miR-377-3p	0.659	0.613	-0.51946	-6.287	-0.092243	mmu-miR-377-3p
mmu-miR-377-5p	0.659	0.613	-0.51946	-6.287	-0.092243	mmu-miR-377-5p
mmu-miR-379-3p	0.659	0.613	-0.51946	-6.287	-0.092243	mmu-miR-379-3p
mmu-miR-380-3p	0.659	0.613	-0.51946	-6.287	-0.092243	mmu-miR-380-3p
mmu-miR-380-5p	0.659	0.613	-0.51946	-6.287	-0.092243	mmu-miR-380-5p
mmu-miR-381-3p	0.659	0.613	-0.51946	-6.287	-0.092243	mmu-miR-381-3p
mmu-miR-381-5p	0.659	0.613	-0.51946	-6.287	-0.092243	mmu-miR-381-5p
mmu-miR-382-3p	0.659	0.613	-0.51946	-6.287	-0.092243	mmu-miR-382-3p
mmu-miR-382-5p	0.659	0.613	-0.51946	-6.287	-0.092243	mmu-miR-382-5p
mmu-miR-383-3p	0.659	0.613	-0.51946	-6.287	-0.092243	mmu-miR-383-3p
mmu-miR-383-5p	0.659	0.613	-0.51946	-6.287	-0.092243	mmu-miR-383-5p
mmu-miR-384-3p	0.659	0.613	-0.51946	-6.287	-0.092243	mmu-miR-384-3p
mmu-miR-384-5p	0.659	0.613	-0.51946	-6.287	-0.092243	mmu-miR-384-5p
mmu-miR-3961	0.659	0.613	-0.51946	-6.287	-0.092243	mmu-miR-3961
mmu-miR-3964	0.659	0.613	-0.51946	-6.287	-0.092243	mmu-miR-3964
mmu-miR-3965	0.659	0.613	-0.51946	-6.287	-0.092243	mmu-miR-3965
mmu-miR-3966	0.659	0.613	-0.51946	-6.287	-0.092243	mmu-miR-3966
mmu-miR-3967	0.659	0.613	-0.51946	-6.287	-0.092243	mmu-miR-3967
mmu-miR-3969	0.659	0.613	-0.51946	-6.287	-0.092243	mmu-miR-3969
mmu-miR-3970	0.659	0.613	-0.51946	-6.287	-0.092243	mmu-miR-3970
mmu-miR-3971	0.659	0.613	-0.51946	-6.287	-0.092243	mmu-miR-3971
mmu-miR-409-3p	0.659	0.613	-0.51946	-6.287	-0.092243	mmu-miR-409-3p
mmu-miR-409-5p	0.659	0.613	-0.51946	-6.287	-0.092243	mmu-miR-409-5p
mmu-miR-410-3p	0.659	0.613	-0.51946	-6.287	-0.092243	mmu-miR-410-3p
mmu-miR-410-5p	0.659	0.613	-0.51946	-6.287	-0.092243	mmu-miR-410-5p
mmu-miR-411-3p	0.659	0.613	-0.51946	-6.287	-0.092243	mmu-miR-411-3p
mmu-miR-411-5p	0.659	0.613	-0.51946	-6.287	-0.092243	mmu-miR-411-5p
mmu-miR-412-3p	0.659	0.613	-0.51946	-6.287	-0.092243	mmu-miR-412-3p
mmu-miR-412-5p	0.659	0.613	-0.51946	-6.287	-0.092243	mmu-miR-412-5p
mmu-miR-421-3p	0.659	0.613	-0.51946	-6.287	-0.092243	mmu-miR-421-3p
mmu-miR-421-5p	0.659	0.613	-0.51946	-6.287	-0.092243	mmu-miR-421-5p
mmu-miR-423-3p	0.659	0.613	-0.51946	-6.287	-0.092243	mmu-miR-423-3p
mmu-miR-425-3p	0.659	0.613	-0.51946	-6.287	-0.092243	mmu-miR-425-3p
mmu-miR-429-3p	0.659	0.613	-0.51946	-6.287	-0.092243	mmu-miR-429-3p
mmu-miR-429-5p	0.659	0.613	-0.51946	-6.287	-0.092243	mmu-miR-429-5p
mmu-miR-431-3p	0.659	0.613	-0.51946	-6.287	-0.092243	mmu-miR-431-3p
mmu-miR-431-5p	0.659	0.613	-0.51946	-6.287	-0.092243	mmu-miR-431-5p
mmu-miR-432	0.659	0.613	-0.51946	-6.287	-0.092243	mmu-miR-432
mmu-miR-433-3p	0.659	0.613	-0.51946	-6.287	-0.092243	mmu-miR-433-3p
mmu-miR-433-5p	0.659	0.613	-0.51946	-6.287	-0.092243	mmu-miR-433-5p
mmu-miR-434-5p	0.659	0.613	-0.51946	-6.287	-0.092243	mmu-miR-434-5p
mmu-miR-448-3p	0.659	0.613	-0.51946	-6.287	-0.092243	mmu-miR-448-3p
mmu-miR-448-5p	0.659	0.613	-0.51946	-6.287	-0.092243	mmu-miR-448-5p
mmu-miR-449a-3p	0.659	0.613	-0.51946	-6.287	-0.092243	mmu-miR-449a-3p
mmu-miR-449a-5p	0.659	0.613	-0.51946	-6.287	-0.092243	mmu-miR-449a-5p
mmu-miR-449b	0.659	0.613	-0.51946	-6.287	-0.092243	mmu-miR-449b
mmu-miR-449c-3p	0.659	0.613	-0.51946	-6.287	-0.092243	mmu-miR-449c-3p
mmu-miR-449c-5p	0.659	0.613	-0.51946	-6.287	-0.092243	mmu-miR-449c-5p
mmu-miR-450a-1-3p	0.659	0.613	-0.51946	-6.287	-0.092243	mmu-miR-450a-1-3p
mmu-miR-450a-2-3p	0.659	0.613	-0.51946	-6.287	-0.092243	mmu-miR-450a-2-3p
mmu-miR-450b-5p	0.659	0.613	-0.51946	-6.287	-0.092243	mmu-miR-450b-5p
mmu-miR-452-3p	0.659	0.613	-0.51946	-6.287	-0.092243	mmu-miR-452-3p
mmu-miR-452-5p	0.659	0.613	-0.51946	-6.287	-0.092243	mmu-miR-452-5p
mmu-miR-453	0.659	0.613	-0.51946	-6.287	-0.092243	mmu-miR-453
mmu-miR-455-5p	0.659	0.613	-0.51946	-6.287	-0.092243	mmu-miR-455-5p
mmu-miR-463-3p	0.659	0.613	-0.51946	-6.287	-0.092243	mmu-miR-463-3p
mmu-miR-463-5p	0.659	0.613	-0.51946	-6.287	-0.092243	mmu-miR-463-5p
mmu-miR-465a-3p	0.659	0.613	-0.51946	-6.287	-0.092243	mmu-miR-465a-3p
mmu-miR-465a-5p	0.659	0.613	-0.51946	-6.287	-0.092243	mmu-miR-465a-5p
mmu-miR-465b-5p	0.659	0.613	-0.51946	-6.287	-0.092243	mmu-miR-465b-5p
mmu-miR-465c-5p	0.659	0.613	-0.51946	-6.287	-0.092243	mmu-miR-465c-5p
mmu-miR-466a-5p	0.659	0.613	-0.51946	-6.287	-0.092243	mmu-miR-466a-5p
mmu-miR-466b-3p	0.659	0.613	-0.51946	-6.287	-0.092243	mmu-miR-466b-3p
mmu-miR-466c-5p	0.659	0.613	-0.51946	-6.287	-0.092243	mmu-miR-466c-5p
mmu-miR-466d-3p	0.659	0.613	-0.51946	-6.287	-0.092243	mmu-miR-466d-3p
mmu-miR-466d-5p	0.659	0.613	-0.51946	-6.287	-0.092243	mmu-miR-466d-5p
mmu-miR-466f-5p	0.659	0.613	-0.51946	-6.287	-0.092243	mmu-miR-466f-5p
mmu-miR-466h-5p	0.659	0.613	-0.51946	-6.287	-0.092243	mmu-miR-466h-5p
mmu-miR-466j	0.659	0.613	-0.51946	-6.287	-0.092243	mmu-miR-466j
mmu-miR-466k	0.659	0.613	-0.51946	-6.287	-0.092243	mmu-miR-466k
mmu-miR-466l-3p	0.659	0.613	-0.51946	-6.287	-0.092243	mmu-miR-466l-3p
mmu-miR-466l-5p	0.659	0.613	-0.51946	-6.287	-0.092243	mmu-miR-466l-5p
mmu-miR-466m-3p	0.659	0.613	-0.51946	-6.287	-0.092243	mmu-miR-466m-3p
mmu-miR-466m-5p	0.659	0.613	-0.51946	-6.287	-0.092243	mmu-miR-466m-5p
mmu-miR-466n-3p	0.659	0.613	-0.51946	-6.287	-0.092243	mmu-miR-466n-3p
mmu-miR-466n-5p	0.659	0.613	-0.51946	-6.287	-0.092243	mmu-miR-466n-5p
mmu-miR-466o-3p	0.659	0.613	-0.51946	-6.287	-0.092243	mmu-miR-466o-3p
mmu-miR-466p-5p	0.659	0.613	-0.51946	-6.287	-0.092243	mmu-miR-466p-5p
mmu-miR-467a-5p	0.659	0.613	-0.51946	-6.287	-0.092243	mmu-miR-467a-5p
mmu-miR-467b-3p	0.659	0.613	-0.51946	-6.287	-0.092243	mmu-miR-467b-3p
mmu-miR-467b-5p	0.659	0.613	-0.51946	-6.287	-0.092243	mmu-miR-467b-5p
mmu-miR-467c-3p	0.659	0.613	-0.51946	-6.287	-0.092243	mmu-miR-467c-3p
mmu-miR-467c-5p	0.659	0.613	-0.51946	-6.287	-0.092243	mmu-miR-467c-5p
mmu-miR-467d-3p	0.659	0.613	-0.51946	-6.287	-0.092243	mmu-miR-467d-3p
mmu-miR-467d-5p	0.659	0.613	-0.51946	-6.287	-0.092243	mmu-miR-467d-5p
mmu-miR-467e-3p	0.659	0.613	-0.51946	-6.287	-0.092243	mmu-miR-467e-3p
mmu-miR-467e-5p	0.659	0.613	-0.51946	-6.287	-0.092243	mmu-miR-467e-5p
mmu-miR-467g	0.659	0.613	-0.51946	-6.287	-0.092243	mmu-miR-467g
mmu-miR-468-3p	0.659	0.613	-0.51946	-6.287	-0.092243	mmu-miR-468-3p
mmu-miR-468-5p	0.659	0.613	-0.51946	-6.287	-0.092243	mmu-miR-468-5p
mmu-miR-470-3p	0.659	0.613	-0.51946	-6.287	-0.092243	mmu-miR-470-3p
mmu-miR-470-5p	0.659	0.613	-0.51946	-6.287	-0.092243	mmu-miR-470-5p
mmu-miR-471-3p	0.659	0.613	-0.51946	-6.287	-0.092243	mmu-miR-471-3p
mmu-miR-471-5p	0.659	0.613	-0.51946	-6.287	-0.092243	mmu-miR-471-5p
mmu-miR-485-3p	0.659	0.613	-0.51946	-6.287	-0.092243	mmu-miR-485-3p
mmu-miR-485-5p	0.659	0.613	-0.51946	-6.287	-0.092243	mmu-miR-485-5p
mmu-miR-487b-5p	0.659	0.613	-0.51946	-6.287	-0.092243	mmu-miR-487b-5p
mmu-miR-488-3p	0.659	0.613	-0.51946	-6.287	-0.092243	mmu-miR-488-3p
mmu-miR-488-5p	0.659	0.613	-0.51946	-6.287	-0.092243	mmu-miR-488-5p
mmu-miR-489-3p	0.659	0.613	-0.51946	-6.287	-0.092243	mmu-miR-489-3p
mmu-miR-489-5p	0.659	0.613	-0.51946	-6.287	-0.092243	mmu-miR-489-5p
mmu-miR-491-3p	0.659	0.613	-0.51946	-6.287	-0.092243	mmu-miR-491-3p
mmu-miR-491-5p	0.659	0.613	-0.51946	-6.287	-0.092243	mmu-miR-491-5p
mmu-miR-493-3p	0.659	0.613	-0.51946	-6.287	-0.092243	mmu-miR-493-3p
mmu-miR-493-5p	0.659	0.613	-0.51946	-6.287	-0.092243	mmu-miR-493-5p
mmu-miR-494-5p	0.659	0.613	-0.51946	-6.287	-0.092243	mmu-miR-494-5p
mmu-miR-495-3p	0.659	0.613	-0.51946	-6.287	-0.092243	mmu-miR-495-3p
mmu-miR-495-5p	0.659	0.613	-0.51946	-6.287	-0.092243	mmu-miR-495-5p
mmu-miR-496-3p	0.659	0.613	-0.51946	-6.287	-0.092243	mmu-miR-496-3p
mmu-miR-496-5p	0.659	0.613	-0.51946	-6.287	-0.092243	mmu-miR-496-5p
mmu-miR-497-3p	0.659	0.613	-0.51946	-6.287	-0.092243	mmu-miR-497-3p
mmu-miR-499-3p	0.659	0.613	-0.51946	-6.287	-0.092243	mmu-miR-499-3p
mmu-miR-500-5p	0.659	0.613	-0.51946	-6.287	-0.092243	mmu-miR-500-5p
mmu-miR-501-3p	0.659	0.613	-0.51946	-6.287	-0.092243	mmu-miR-501-3p
mmu-miR-501-5p	0.659	0.613	-0.51946	-6.287	-0.092243	mmu-miR-501-5p
mmu-miR-503-3p	0.659	0.613	-0.51946	-6.287	-0.092243	mmu-miR-503-3p
mmu-miR-504-5p	0.659	0.613	-0.51946	-6.287	-0.092243	mmu-miR-504-5p
mmu-miR-505-3p	0.659	0.613	-0.51946	-6.287	-0.092243	mmu-miR-505-3p
mmu-miR-505-5p	0.659	0.613	-0.51946	-6.287	-0.092243	mmu-miR-505-5p
mmu-miR-509-3p	0.659	0.613	-0.51946	-6.287	-0.092243	mmu-miR-509-3p
mmu-miR-509-5p	0.659	0.613	-0.51946	-6.287	-0.092243	mmu-miR-509-5p
mmu-miR-5098	0.659	0.613	-0.51946	-6.287	-0.092243	mmu-miR-5098
mmu-miR-5099	0.659	0.613	-0.51946	-6.287	-0.092243	mmu-miR-5099
mmu-miR-5101	0.659	0.613	-0.51946	-6.287	-0.092243	mmu-miR-5101
mmu-miR-5102	0.659	0.613	-0.51946	-6.287	-0.092243	mmu-miR-5102
mmu-miR-5103	0.659	0.613	-0.51946	-6.287	-0.092243	mmu-miR-5103
mmu-miR-5104	0.659	0.613	-0.51946	-6.287	-0.092243	mmu-miR-5104
mmu-miR-5106	0.659	0.613	-0.51946	-6.287	-0.092243	mmu-miR-5106
mmu-miR-5108	0.659	0.613	-0.51946	-6.287	-0.092243	mmu-miR-5108
mmu-miR-511-5p	0.659	0.613	-0.51946	-6.287	-0.092243	mmu-miR-511-5p
mmu-miR-5111-3p	0.659	0.613	-0.51946	-6.287	-0.092243	mmu-miR-5111-3p
mmu-miR-5111-5p	0.659	0.613	-0.51946	-6.287	-0.092243	mmu-miR-5111-5p
mmu-miR-5114	0.659	0.613	-0.51946	-6.287	-0.092243	mmu-miR-5114
mmu-miR-5116	0.659	0.613	-0.51946	-6.287	-0.092243	mmu-miR-5116
mmu-miR-5117-5p	0.659	0.613	-0.51946	-6.287	-0.092243	mmu-miR-5117-5p
mmu-miR-5118	0.659	0.613	-0.51946	-6.287	-0.092243	mmu-miR-5118
mmu-miR-5120	0.659	0.613	-0.51946	-6.287	-0.092243	mmu-miR-5120
mmu-miR-5121	0.659	0.613	-0.51946	-6.287	-0.092243	mmu-miR-5121
mmu-miR-5123	0.659	0.613	-0.51946	-6.287	-0.092243	mmu-miR-5123
mmu-miR-5124	0.659	0.613	-0.51946	-6.287	-0.092243	mmu-miR-5124
mmu-miR-5125	0.659	0.613	-0.51946	-6.287	-0.092243	mmu-miR-5125
mmu-miR-5127	0.659	0.613	-0.51946	-6.287	-0.092243	mmu-miR-5127
mmu-miR-5129	0.659	0.613	-0.51946	-6.287	-0.092243	mmu-miR-5129
mmu-miR-5131	0.659	0.613	-0.51946	-6.287	-0.092243	mmu-miR-5131
mmu-miR-5133	0.659	0.613	-0.51946	-6.287	-0.092243	mmu-miR-5133
mmu-miR-5134	0.659	0.613	-0.51946	-6.287	-0.092243	mmu-miR-5134
mmu-miR-5135	0.659	0.613	-0.51946	-6.287	-0.092243	mmu-miR-5135
mmu-miR-5136	0.659	0.613	-0.51946	-6.287	-0.092243	mmu-miR-5136
mmu-miR-539-3p	0.659	0.613	-0.51946	-6.287	-0.092243	mmu-miR-539-3p
mmu-miR-539-5p	0.659	0.613	-0.51946	-6.287	-0.092243	mmu-miR-539-5p
mmu-miR-540-3p	0.659	0.613	-0.51946	-6.287	-0.092243	mmu-miR-540-3p
mmu-miR-540-5p	0.659	0.613	-0.51946	-6.287	-0.092243	mmu-miR-540-5p
mmu-miR-541-3p	0.659	0.613	-0.51946	-6.287	-0.092243	mmu-miR-541-3p
mmu-miR-541-5p	0.659	0.613	-0.51946	-6.287	-0.092243	mmu-miR-541-5p
mmu-miR-542-3p	0.659	0.613	-0.51946	-6.287	-0.092243	mmu-miR-542-3p
mmu-miR-543-3p	0.659	0.613	-0.51946	-6.287	-0.092243	mmu-miR-543-3p
mmu-miR-543-5p	0.659	0.613	-0.51946	-6.287	-0.092243	mmu-miR-543-5p
mmu-miR-544-3p	0.659	0.613	-0.51946	-6.287	-0.092243	mmu-miR-544-3p
mmu-miR-544-5p	0.659	0.613	-0.51946	-6.287	-0.092243	mmu-miR-544-5p
mmu-miR-546	0.659	0.613	-0.51946	-6.287	-0.092243	mmu-miR-546
mmu-miR-547-3p	0.659	0.613	-0.51946	-6.287	-0.092243	mmu-miR-547-3p
mmu-miR-551b-3p	0.659	0.613	-0.51946	-6.287	-0.092243	mmu-miR-551b-3p
mmu-miR-551b-5p	0.659	0.613	-0.51946	-6.287	-0.092243	mmu-miR-551b-5p
mmu-miR-5615-3p	0.659	0.613	-0.51946	-6.287	-0.092243	mmu-miR-5615-3p
mmu-miR-5615-5p	0.659	0.613	-0.51946	-6.287	-0.092243	mmu-miR-5615-5p
mmu-miR-5616-3p	0.659	0.613	-0.51946	-6.287	-0.092243	mmu-miR-5616-3p
mmu-miR-5616-5p	0.659	0.613	-0.51946	-6.287	-0.092243	mmu-miR-5616-5p
mmu-miR-5617-3p	0.659	0.613	-0.51946	-6.287	-0.092243	mmu-miR-5617-3p
mmu-miR-5617-5p	0.659	0.613	-0.51946	-6.287	-0.092243	mmu-miR-5617-5p
mmu-miR-5618-3p	0.659	0.613	-0.51946	-6.287	-0.092243	mmu-miR-5618-3p
mmu-miR-5618-5p	0.659	0.613	-0.51946	-6.287	-0.092243	mmu-miR-5618-5p
mmu-miR-5619-3p	0.659	0.613	-0.51946	-6.287	-0.092243	mmu-miR-5619-3p
mmu-miR-5619-5p	0.659	0.613	-0.51946	-6.287	-0.092243	mmu-miR-5619-5p
mmu-miR-5620-5p	0.659	0.613	-0.51946	-6.287	-0.092243	mmu-miR-5620-5p
mmu-miR-5621-3p	0.659	0.613	-0.51946	-6.287	-0.092243	mmu-miR-5621-3p
mmu-miR-5621-5p	0.659	0.613	-0.51946	-6.287	-0.092243	mmu-miR-5621-5p
mmu-miR-5622-5p	0.659	0.613	-0.51946	-6.287	-0.092243	mmu-miR-5622-5p
mmu-miR-5623-3p	0.659	0.613	-0.51946	-6.287	-0.092243	mmu-miR-5623-3p
mmu-miR-5623-5p	0.659	0.613	-0.51946	-6.287	-0.092243	mmu-miR-5623-5p
mmu-miR-5624-3p	0.659	0.613	-0.51946	-6.287	-0.092243	mmu-miR-5624-3p
mmu-miR-5624-5p	0.659	0.613	-0.51946	-6.287	-0.092243	mmu-miR-5624-5p
mmu-miR-5625-3p	0.659	0.613	-0.51946	-6.287	-0.092243	mmu-miR-5625-3p
mmu-miR-5625-5p	0.659	0.613	-0.51946	-6.287	-0.092243	mmu-miR-5625-5p
mmu-miR-5626-3p	0.659	0.613	-0.51946	-6.287	-0.092243	mmu-miR-5626-3p
mmu-miR-5626-5p	0.659	0.613	-0.51946	-6.287	-0.092243	mmu-miR-5626-5p
mmu-miR-5627-5p	0.659	0.613	-0.51946	-6.287	-0.092243	mmu-miR-5627-5p
mmu-miR-568	0.659	0.613	-0.51946	-6.287	-0.092243	mmu-miR-568
mmu-miR-5709	0.659	0.613	-0.51946	-6.287	-0.092243	mmu-miR-5709
mmu-miR-5710	0.659	0.613	-0.51946	-6.287	-0.092243	mmu-miR-5710
mmu-miR-582-3p	0.659	0.613	-0.51946	-6.287	-0.092243	mmu-miR-582-3p
mmu-miR-582-5p	0.659	0.613	-0.51946	-6.287	-0.092243	mmu-miR-582-5p
mmu-miR-590-3p	0.659	0.613	-0.51946	-6.287	-0.092243	mmu-miR-590-3p
mmu-miR-590-5p	0.659	0.613	-0.51946	-6.287	-0.092243	mmu-miR-590-5p
mmu-miR-592-3p	0.659	0.613	-0.51946	-6.287	-0.092243	mmu-miR-592-3p
mmu-miR-592-5p	0.659	0.613	-0.51946	-6.287	-0.092243	mmu-miR-592-5p
mmu-miR-598-3p	0.659	0.613	-0.51946	-6.287	-0.092243	mmu-miR-598-3p
mmu-miR-599	0.659	0.613	-0.51946	-6.287	-0.092243	mmu-miR-599
mmu-miR-615-3p	0.659	0.613	-0.51946	-6.287	-0.092243	mmu-miR-615-3p
mmu-miR-615-5p	0.659	0.613	-0.51946	-6.287	-0.092243	mmu-miR-615-5p
mmu-miR-653-3p	0.659	0.613	-0.51946	-6.287	-0.092243	mmu-miR-653-3p
mmu-miR-653-5p	0.659	0.613	-0.51946	-6.287	-0.092243	mmu-miR-653-5p
mmu-miR-654-3p	0.659	0.613	-0.51946	-6.287	-0.092243	mmu-miR-654-3p
mmu-miR-654-5p	0.659	0.613	-0.51946	-6.287	-0.092243	mmu-miR-654-5p
mmu-miR-664-5p	0.659	0.613	-0.51946	-6.287	-0.092243	mmu-miR-664-5p
mmu-miR-665-3p	0.659	0.613	-0.51946	-6.287	-0.092243	mmu-miR-665-3p
mmu-miR-665-5p	0.659	0.613	-0.51946	-6.287	-0.092243	mmu-miR-665-5p
mmu-miR-666-3p	0.659	0.613	-0.51946	-6.287	-0.092243	mmu-miR-666-3p
mmu-miR-666-5p	0.659	0.613	-0.51946	-6.287	-0.092243	mmu-miR-666-5p
mmu-miR-667-3p	0.659	0.613	-0.51946	-6.287	-0.092243	mmu-miR-667-3p
mmu-miR-667-5p	0.659	0.613	-0.51946	-6.287	-0.092243	mmu-miR-667-5p
mmu-miR-668-5p	0.659	0.613	-0.51946	-6.287	-0.092243	mmu-miR-668-5p
mmu-miR-669a-3-3p	0.659	0.613	-0.51946	-6.287	-0.092243	mmu-miR-669a-3-3p
mmu-miR-669a-5p	0.659	0.613	-0.51946	-6.287	-0.092243	mmu-miR-669a-5p
mmu-miR-669b-3p	0.659	0.613	-0.51946	-6.287	-0.092243	mmu-miR-669b-3p
mmu-miR-669b-5p	0.659	0.613	-0.51946	-6.287	-0.092243	mmu-miR-669b-5p
mmu-miR-669d-3p	0.659	0.613	-0.51946	-6.287	-0.092243	mmu-miR-669d-3p
mmu-miR-669e-3p	0.659	0.613	-0.51946	-6.287	-0.092243	mmu-miR-669e-3p
mmu-miR-669e-5p	0.659	0.613	-0.51946	-6.287	-0.092243	mmu-miR-669e-5p
mmu-miR-669f-5p	0.659	0.613	-0.51946	-6.287	-0.092243	mmu-miR-669f-5p
mmu-miR-669g	0.659	0.613	-0.51946	-6.287	-0.092243	mmu-miR-669g
mmu-miR-669h-3p	0.659	0.613	-0.51946	-6.287	-0.092243	mmu-miR-669h-3p
mmu-miR-669h-5p	0.659	0.613	-0.51946	-6.287	-0.092243	mmu-miR-669h-5p
mmu-miR-669i	0.659	0.613	-0.51946	-6.287	-0.092243	mmu-miR-669i
mmu-miR-669j	0.659	0.613	-0.51946	-6.287	-0.092243	mmu-miR-669j
mmu-miR-669k-3p	0.659	0.613	-0.51946	-6.287	-0.092243	mmu-miR-669k-3p
mmu-miR-669k-5p	0.659	0.613	-0.51946	-6.287	-0.092243	mmu-miR-669k-5p
mmu-miR-669l-3p	0.659	0.613	-0.51946	-6.287	-0.092243	mmu-miR-669l-3p
mmu-miR-669l-5p	0.659	0.613	-0.51946	-6.287	-0.092243	mmu-miR-669l-5p
mmu-miR-669m-3p	0.659	0.613	-0.51946	-6.287	-0.092243	mmu-miR-669m-3p
mmu-miR-669o-5p	0.659	0.613	-0.51946	-6.287	-0.092243	mmu-miR-669o-5p
mmu-miR-670-3p	0.659	0.613	-0.51946	-6.287	-0.092243	mmu-miR-670-3p
mmu-miR-670-5p	0.659	0.613	-0.51946	-6.287	-0.092243	mmu-miR-670-5p
mmu-miR-671-3p	0.659	0.613	-0.51946	-6.287	-0.092243	mmu-miR-671-3p
mmu-miR-672-3p	0.659	0.613	-0.51946	-6.287	-0.092243	mmu-miR-672-3p
mmu-miR-672-5p	0.659	0.613	-0.51946	-6.287	-0.092243	mmu-miR-672-5p
mmu-miR-673-3p	0.659	0.613	-0.51946	-6.287	-0.092243	mmu-miR-673-3p
mmu-miR-673-5p	0.659	0.613	-0.51946	-6.287	-0.092243	mmu-miR-673-5p
mmu-miR-674-5p	0.659	0.613	-0.51946	-6.287	-0.092243	mmu-miR-674-5p
mmu-miR-675-3p	0.659	0.613	-0.51946	-6.287	-0.092243	mmu-miR-675-3p
mmu-miR-675-5p	0.659	0.613	-0.51946	-6.287	-0.092243	mmu-miR-675-5p
mmu-miR-676-5p	0.659	0.613	-0.51946	-6.287	-0.092243	mmu-miR-676-5p
mmu-miR-677-5p	0.659	0.613	-0.51946	-6.287	-0.092243	mmu-miR-677-5p
mmu-miR-679-3p	0.659	0.613	-0.51946	-6.287	-0.092243	mmu-miR-679-3p
mmu-miR-679-5p	0.659	0.613	-0.51946	-6.287	-0.092243	mmu-miR-679-5p
mmu-miR-681	0.659	0.613	-0.51946	-6.287	-0.092243	mmu-miR-681
mmu-miR-682	0.659	0.613	-0.51946	-6.287	-0.092243	mmu-miR-682
mmu-miR-683	0.659	0.613	-0.51946	-6.287	-0.092243	mmu-miR-683
mmu-miR-684	0.659	0.613	-0.51946	-6.287	-0.092243	mmu-miR-684
mmu-miR-686	0.659	0.613	-0.51946	-6.287	-0.092243	mmu-miR-686
mmu-miR-687	0.659	0.613	-0.51946	-6.287	-0.092243	mmu-miR-687
mmu-miR-688	0.659	0.613	-0.51946	-6.287	-0.092243	mmu-miR-688
mmu-miR-691	0.659	0.613	-0.51946	-6.287	-0.092243	mmu-miR-691
mmu-miR-692	0.659	0.613	-0.51946	-6.287	-0.092243	mmu-miR-692
mmu-miR-693-3p	0.659	0.613	-0.51946	-6.287	-0.092243	mmu-miR-693-3p
mmu-miR-693-5p	0.659	0.613	-0.51946	-6.287	-0.092243	mmu-miR-693-5p
mmu-miR-694	0.659	0.613	-0.51946	-6.287	-0.092243	mmu-miR-694
mmu-miR-695	0.659	0.613	-0.51946	-6.287	-0.092243	mmu-miR-695
mmu-miR-696	0.659	0.613	-0.51946	-6.287	-0.092243	mmu-miR-696
mmu-miR-698	0.659	0.613	-0.51946	-6.287	-0.092243	mmu-miR-698
mmu-miR-700-5p	0.659	0.613	-0.51946	-6.287	-0.092243	mmu-miR-700-5p
mmu-miR-701-3p	0.659	0.613	-0.51946	-6.287	-0.092243	mmu-miR-701-3p
mmu-miR-701-5p	0.659	0.613	-0.51946	-6.287	-0.092243	mmu-miR-701-5p
mmu-miR-703	0.659	0.613	-0.51946	-6.287	-0.092243	mmu-miR-703
mmu-miR-704	0.659	0.613	-0.51946	-6.287	-0.092243	mmu-miR-704
mmu-miR-707	0.659	0.613	-0.51946	-6.287	-0.092243	mmu-miR-707
mmu-miR-708-3p	0.659	0.613	-0.51946	-6.287	-0.092243	mmu-miR-708-3p
mmu-miR-708-5p	0.659	0.613	-0.51946	-6.287	-0.092243	mmu-miR-708-5p
mmu-miR-710	0.659	0.613	-0.51946	-6.287	-0.092243	mmu-miR-710
mmu-miR-711	0.659	0.613	-0.51946	-6.287	-0.092243	mmu-miR-711
mmu-miR-712-3p	0.659	0.613	-0.51946	-6.287	-0.092243	mmu-miR-712-3p
mmu-miR-713	0.659	0.613	-0.51946	-6.287	-0.092243	mmu-miR-713
mmu-miR-714	0.659	0.613	-0.51946	-6.287	-0.092243	mmu-miR-714
mmu-miR-717	0.659	0.613	-0.51946	-6.287	-0.092243	mmu-miR-717
mmu-miR-719	0.659	0.613	-0.51946	-6.287	-0.092243	mmu-miR-719
mmu-miR-741-3p	0.659	0.613	-0.51946	-6.287	-0.092243	mmu-miR-741-3p
mmu-miR-741-5p	0.659	0.613	-0.51946	-6.287	-0.092243	mmu-miR-741-5p
mmu-miR-742-3p	0.659	0.613	-0.51946	-6.287	-0.092243	mmu-miR-742-3p
mmu-miR-742-5p	0.659	0.613	-0.51946	-6.287	-0.092243	mmu-miR-742-5p
mmu-miR-743a-3p	0.659	0.613	-0.51946	-6.287	-0.092243	mmu-miR-743a-3p
mmu-miR-743a-5p	0.659	0.613	-0.51946	-6.287	-0.092243	mmu-miR-743a-5p
mmu-miR-743b-3p	0.659	0.613	-0.51946	-6.287	-0.092243	mmu-miR-743b-3p
mmu-miR-743b-5p	0.659	0.613	-0.51946	-6.287	-0.092243	mmu-miR-743b-5p
mmu-miR-744-3p	0.659	0.613	-0.51946	-6.287	-0.092243	mmu-miR-744-3p
mmu-miR-744-5p	0.659	0.613	-0.51946	-6.287	-0.092243	mmu-miR-744-5p
mmu-miR-758-3p	0.659	0.613	-0.51946	-6.287	-0.092243	mmu-miR-758-3p
mmu-miR-758-5p	0.659	0.613	-0.51946	-6.287	-0.092243	mmu-miR-758-5p
mmu-miR-759	0.659	0.613	-0.51946	-6.287	-0.092243	mmu-miR-759
mmu-miR-760-5p	0.659	0.613	-0.51946	-6.287	-0.092243	mmu-miR-760-5p
mmu-miR-761	0.659	0.613	-0.51946	-6.287	-0.092243	mmu-miR-761
mmu-miR-762	0.659	0.613	-0.51946	-6.287	-0.092243	mmu-miR-762
mmu-miR-763	0.659	0.613	-0.51946	-6.287	-0.092243	mmu-miR-763
mmu-miR-764-3p	0.659	0.613	-0.51946	-6.287	-0.092243	mmu-miR-764-3p
mmu-miR-764-5p	0.659	0.613	-0.51946	-6.287	-0.092243	mmu-miR-764-5p
mmu-miR-767	0.659	0.613	-0.51946	-6.287	-0.092243	mmu-miR-767
mmu-miR-770-3p	0.659	0.613	-0.51946	-6.287	-0.092243	mmu-miR-770-3p
mmu-miR-770-5p	0.659	0.613	-0.51946	-6.287	-0.092243	mmu-miR-770-5p
mmu-miR-7a-2-3p	0.659	0.613	-0.51946	-6.287	-0.092243	mmu-miR-7a-2-3p
mmu-miR-7b-3p	0.659	0.613	-0.51946	-6.287	-0.092243	mmu-miR-7b-3p
mmu-miR-7b-5p	0.659	0.613	-0.51946	-6.287	-0.092243	mmu-miR-7b-5p
mmu-miR-802-3p	0.659	0.613	-0.51946	-6.287	-0.092243	mmu-miR-802-3p
mmu-miR-802-5p	0.659	0.613	-0.51946	-6.287	-0.092243	mmu-miR-802-5p
mmu-miR-804	0.659	0.613	-0.51946	-6.287	-0.092243	mmu-miR-804
mmu-miR-871-3p	0.659	0.613	-0.51946	-6.287	-0.092243	mmu-miR-871-3p
mmu-miR-871-5p	0.659	0.613	-0.51946	-6.287	-0.092243	mmu-miR-871-5p
mmu-miR-872-3p	0.659	0.613	-0.51946	-6.287	-0.092243	mmu-miR-872-3p
mmu-miR-873-3p	0.659	0.613	-0.51946	-6.287	-0.092243	mmu-miR-873-3p
mmu-miR-873-5p	0.659	0.613	-0.51946	-6.287	-0.092243	mmu-miR-873-5p
mmu-miR-874-5p	0.659	0.613	-0.51946	-6.287	-0.092243	mmu-miR-874-5p
mmu-miR-875-3p	0.659	0.613	-0.51946	-6.287	-0.092243	mmu-miR-875-3p
mmu-miR-875-5p	0.659	0.613	-0.51946	-6.287	-0.092243	mmu-miR-875-5p
mmu-miR-876-3p	0.659	0.613	-0.51946	-6.287	-0.092243	mmu-miR-876-3p
mmu-miR-876-5p	0.659	0.613	-0.51946	-6.287	-0.092243	mmu-miR-876-5p
mmu-miR-878-5p	0.659	0.613	-0.51946	-6.287	-0.092243	mmu-miR-878-5p
mmu-miR-879-3p	0.659	0.613	-0.51946	-6.287	-0.092243	mmu-miR-879-3p
mmu-miR-879-5p	0.659	0.613	-0.51946	-6.287	-0.092243	mmu-miR-879-5p
mmu-miR-880-3p	0.659	0.613	-0.51946	-6.287	-0.092243	mmu-miR-880-3p
mmu-miR-880-5p	0.659	0.613	-0.51946	-6.287	-0.092243	mmu-miR-880-5p
mmu-miR-881-3p	0.659	0.613	-0.51946	-6.287	-0.092243	mmu-miR-881-3p
mmu-miR-881-5p	0.659	0.613	-0.51946	-6.287	-0.092243	mmu-miR-881-5p
mmu-miR-882	0.659	0.613	-0.51946	-6.287	-0.092243	mmu-miR-882
mmu-miR-883a-3p	0.659	0.613	-0.51946	-6.287	-0.092243	mmu-miR-883a-3p
mmu-miR-883a-5p	0.659	0.613	-0.51946	-6.287	-0.092243	mmu-miR-883a-5p
mmu-miR-883b-3p	0.659	0.613	-0.51946	-6.287	-0.092243	mmu-miR-883b-3p
mmu-miR-883b-5p	0.659	0.613	-0.51946	-6.287	-0.092243	mmu-miR-883b-5p
mmu-miR-9-3p	0.659	0.613	-0.51946	-6.287	-0.092243	mmu-miR-9-3p
mmu-miR-9-5p	0.659	0.613	-0.51946	-6.287	-0.092243	mmu-miR-9-5p
mmu-miR-92a-1-5p	0.659	0.613	-0.51946	-6.287	-0.092243	mmu-miR-92a-1-5p
mmu-miR-92a-2-5p	0.659	0.613	-0.51946	-6.287	-0.092243	mmu-miR-92a-2-5p
mmu-miR-92b-5p	0.659	0.613	-0.51946	-6.287	-0.092243	mmu-miR-92b-5p
mmu-miR-93-3p	0.659	0.613	-0.51946	-6.287	-0.092243	mmu-miR-93-3p
mmu-miR-96-3p	0.659	0.613	-0.51946	-6.287	-0.092243	mmu-miR-96-3p
mmu-miR-96-5p	0.659	0.613	-0.51946	-6.287	-0.092243	mmu-miR-96-5p
mmu-miR-98-3p	0.659	0.613	-0.51946	-6.287	-0.092243	mmu-miR-98-3p
mmu-miR-99a-3p	0.659	0.613	-0.51946	-6.287	-0.092243	mmu-miR-99a-3p
NC1_00000197	0.659	0.613	-0.51946	-6.287	-0.092243
NC1_00000215	0.659	0.613	-0.51946	-6.287	-0.092243
NC2_00079215	0.659	0.613	-0.51946	-6.287	-0.092243
NC2_00092197	0.659	0.613	-0.51946	-6.287	-0.092243
NC2_00106057	0.659	0.613	-0.51946	-6.287	-0.092243
NC2_00122731	0.659	0.613	-0.51946	-6.287	-0.092243
NegativeControl	0.659	0.613	-0.51946	-6.287	-0.092243
mmu-miR-24-3p	0.664	0.617	-0.51287	-6.29	-0.048689	mmu-miR-24-3p
mmu-miR-142-3p	0.667	0.621	-0.50684	-6.293	-0.06968	mmu-miR-142-3p
mmu-miR-499-5p	0.667	0.622	-0.50642	-6.294	-0.040485	mmu-miR-499-5p
mmu-miR-532-3p	0.669	0.624	0.50338	-6.295	0.612034	mmu-miR-532-3p
mmu-miR-185-5p	0.67	0.626	-0.50063	-6.297	-0.050977	mmu-miR-185-5p
mmu-miR-340-5p	0.672	0.628	0.49682	-6.299	0.044713	mmu-miR-340-5p
mmu-miR-690	0.68	0.636	-0.48562	-6.304	-0.231112	mmu-miR-690
mmu-miR-29a-3p	0.69	0.646	-0.47118	-6.311	-0.047879	mmu-miR-29a-3p
mcmv-miR-M23-1-5p	0.692	0.648	0.46831	-6.313	0.045097	mcmv-miR-M23-1-5p
mmu-miR-5100	0.695	0.651	-0.4631	-6.315	-0.050143	mmu-miR-5100
mmu-miR-3098-5p	0.701	0.658	-0.45445	-6.319	-0.056458	mmu-miR-3098-5p
mmu-miR-143-3p	0.702	0.66	0.45134	-6.321	0.045392	mmu-miR-143-3p
mmu-miR-148a-3p	0.709	0.667	-0.44163	-6.325	-0.037903	mmu-miR-148a-3p
mmu-miR-144-3p	0.713	0.67	-0.43597	-6.328	-0.717393	mmu-miR-144-3p
mmu-miR-101a-3p	0.716	0.674	-0.43072	-6.33	-0.033017	mmu-miR-101a-3p
mmu-miR-3963	0.717	0.676	0.42819	-6.331	0.039421	mmu-miR-3963
mmu-miR-139-3p	0.727	0.686	-0.41468	-6.337	-0.043765	mmu-miR-139-3p
mcmv-miR-M23-1-3p	0.732	0.691	-0.4067	-6.341	-0.036068	mcmv-miR-M23-1-3p
mmu-miR-3473	0.737	0.697	0.3989	-6.344	0.64405	mmu-miR-3473
mmu-miR-3072-5p	0.737	0.697	-0.39874	-6.344	-0.039924	mmu-miR-3072-5p
mmu-miR-484	0.742	0.702	0.39169	-6.347	0.075657	mmu-miR-484
mmu-miR-669f-3p	0.751	0.712	0.37857	-6.352	0.650748	mmu-miR-669f-3p
mmu-miR-145-5p	0.751	0.713	0.3768	-6.353	0.041987	mmu-miR-145-5p
mmu-miR-28-5p	0.751	0.713	-0.37647	-6.353	-0.035688	mmu-miR-28-5p
mmu-miR-30d-5p	0.755	0.717	-0.3704	-6.356	-0.032806	mmu-miR-30d-5p
mmu-miR-3473b	0.765	0.728	-0.35656	-6.361	-0.148491	mmu-miR-3473b
mmu-miR-5107	0.765	0.728	-0.35578	-6.361	-0.047481	mmu-miR-5107
mmu-miR-712-5p	0.767	0.731	-0.35233	-6.362	-0.036835	mmu-miR-712-5p
mmu-miR-5113	0.767	0.731	-0.35208	-6.362	-0.062705	mmu-miR-5113
mmu-miR-92a-3p	0.777	0.742	-0.33745	-6.368	-0.033336	mmu-miR-92a-3p
mmu-miR-490-3p	0.785	0.749	-0.32676	-6.371	-0.033805	mmu-miR-490-3p
mmu-miR-1a-3p	0.788	0.753	-0.32208	-6.373	-0.030762	mmu-miR-1a-3p
mmu-miR-26a-5p	0.795	0.76	-0.31218	-6.376	-0.029815	mmu-miR-26a-5p
mmu-miR-23a-5p	0.803	0.769	-0.30081	-6.38	-0.06732	mmu-miR-23a-5p
mmu-miR-133b-3p	0.803	0.769	-0.29994	-6.38	-0.026738	mmu-miR-133b-3p
mmu-miR-327	0.807	0.774	0.29325	-6.382	0.514197	mmu-miR-327
mmu-miR-19b-3p	0.808	0.775	-0.2919	-6.383	-0.02409	mmu-miR-19b-3p
mmu-miR-290-3p	0.815	0.783	0.28205	-6.386	0.389136	mmu-miR-290-3p
mmu-miR-467a-3p	0.818	0.786	-0.27734	-6.387	-0.275068	mmu-miR-467a-3p
mmu-miR-494-3p	0.818	0.787	0.27594	-6.387	0.057432	mmu-miR-494-3p
mmu-miR-344i	0.825	0.795	0.26621	-6.39	0.479509	mmu-miR-344i
mmu-miR-466f-3p	0.829	0.799	0.26027	-6.392	0.104123	mmu-miR-466f-3p
mmu-miR-674-3p	0.835	0.806	-0.25155	-6.394	-0.031375	mmu-miR-674-3p
mmu-miR-125b-5p	0.843	0.814	-0.24	-6.397	-0.02427	mmu-miR-125b-5p
mmu-miR-3070a-3p	0.843	0.814	-0.23985	-6.397	-0.286775	mmu-miR-3070a-3p
mmu-miR-720	0.845	0.817	0.23594	-6.398	0.02961	mmu-miR-720
mmu-miR-3968	0.845	0.818	-0.23475	-6.398	-0.021961	mmu-miR-3968
mmu-miR-30b-5p	0.858	0.832	-0.21677	-6.403	-0.018209	mmu-miR-30b-5p
mmu-miR-99b-5p	0.862	0.836	0.21118	-6.404	0.022966	mmu-miR-99b-5p
mmu-miR-3107-3p	0.869	0.844	-0.20116	-6.406	-0.018287	mmu-miR-3107-3p
mmu-miR-455-3p	0.869	0.845	-0.19995	-6.406	-0.022882	mmu-miR-455-3p
mmu-miR-335-5p	0.872	0.848	-0.19568	-6.407	-0.02164	mmu-miR-335-5p
mmu-miR-1896	0.898	0.874	-0.162	-6.414	-0.012879	mmu-miR-1896
mmu-miR-500-3p	0.899	0.876	0.15968	-6.414	0.01688	mmu-miR-500-3p
mghv-miR-M1-2-3p	0.901	0.879	0.15555	-6.415	0.022464	mghv-miR-M1-2-3p
hur_1	0.913	0.891	-0.14019	-6.417	-0.013681
mmu-miR-677-3p	0.913	0.892	0.13843	-6.417	0.012039	mmu-miR-677-3p
mmu-miR-133a-3p	0.913	0.892	-0.13806	-6.417	-0.012449	mmu-miR-133a-3p
mmu-miR-466i-3p	0.92	0.9	0.12849	-6.419	0.051935	mmu-miR-466i-3p
mmu-miR-1971	0.923	0.903	0.12394	-6.419	0.174607	mmu-miR-1971
mmu-miR-22-5p	0.925	0.907	-0.11864	-6.42	-0.010804	mmu-miR-22-5p
mmu-miR-706	0.925	0.908	-0.11841	-6.42	-0.11597	mmu-miR-706
mmu-miR-1a-1-5p	0.93	0.913	-0.11212	-6.421	-0.152718	mmu-miR-1a-1-5p
mmu-miR-3962	0.933	0.917	-0.10678	-6.421	-0.152155	mmu-miR-3962
mmu-miR-328-3p	0.939	0.924	-0.09783	-6.422	-0.01164	mmu-miR-328-3p
mmu-miR-203-3p	0.942	0.927	-0.09296	-6.423	-0.100727	mmu-miR-203-3p
mmu-miR-3544-3p	0.945	0.931	0.08851	-6.423	0.15491	mmu-miR-3544-3p
mmu-miR-34b-5p	0.949	0.935	-0.08274	-6.424	-0.096612	mmu-miR-34b-5p
mmu-miR-669p-3p	0.951	0.938	-0.07893	-6.424	-0.024269	mmu-miR-669p-3p
mmu-miR-1187	0.956	0.944	-0.07141	-6.425	-0.024159	mmu-miR-1187
mmu-miR-664-3p	0.958	0.947	-0.06798	-6.425	-0.069156	mmu-miR-664-3p
dmr_31a	0.959	0.948	0.06598	-6.425	0.007649
mmu-miR-652-5p	0.961	0.951	0.06245	-6.425	0.006419	mmu-miR-652-5p
mmu-miR-208a-5p	0.973	0.965	0.04536	-6.426	0.004819	mmu-miR-208a-5p
mmu-miR-181a-5p	0.973	0.965	0.04532	-6.426	0.00509	mmu-miR-181a-5p
mmu-miR-150-5p	0.974	0.967	-0.04206	-6.426	-0.004985	mmu-miR-150-5p
mmu-miR-5112	0.979	0.972	0.03528	-6.427	0.009636	mmu-miR-5112
mr_1	0.979	0.974	0.03375	-6.427	0.003495
mmu-miR-3100-3p	0.979	0.975	0.03254	-6.427	0.00456	mmu-miR-3100-3p
mmu-miR-702	0.982	0.978	0.02844	-6.427	0.005456	mmu-miR-702
mmu-miR-1949	0.991	0.988	-0.01524	-6.427	-0.001655	mmu-miR-1949
mmu-miR-467f	0.993	0.991	0.01195	-6.427	0.003514	mmu-miR-467f
mmu-miR-466q	0.993	0.992	-0.01063	-6.427	-0.004085	mmu-miR-466q
mmu-miR-24-1-5p	0.999	0.998	0.0026	-6.427	0.000327	mmu-miR-24-1-5p
mmu-miR-3082-5p	0.999	0.999	-0.00111	-6.427	-0.000231	mmu-miR-3082-5p

## Sheet: adj.P.Val＜0.05 and 丨logFC丨>1
ID	adj.P.Val	P.Value	t	B	logFC	miRNA_ID	SPOT_ID
mmu-miR-21-3p	3.19e-07	2.66e-10	18.5796	12.233	5.01887	mmu-miR-21-3p
mmu-miR-155-5p	4.7e-05	7.83e-08	11.3485	8.124	1.05601	mmu-miR-155-5p
