# Supplementary material for: Identification and Validation of Ferroptosis-Related Biomarkers in Septic Cardiomyopathy via Bioinformatics Analysis
Source: Front Genet. 2022 Apr 13;13:827559. doi: 10.3389/fgene.2022.827559 (PMC9043284; doi:10.3389/fgene.2022.827559)
Supplement: Supplementary file 2 [file Table3.XLSX]

## Sheet: GEO2R-GSE29914—318 miRNA
ID	adj.P.Val	P.Value	t	B	logFC	miRNA_LIST	SEQUENCE
ORB_1209019	0.00656	2.33e-05	7.62303	3.1763	1.18572	mmu-miR-2132	CATCGCGTCAACACCCGCCCATCGCGTCAACACCCGCC
ORB_0409078	0.00656	4.13e-05	-7.1125	2.6215	-0.95511	mmu-miR-1274a	CGCCTGAACAGGGACCTGACGCCTGAACAGGGACCTGA
1872	0.00667	8.27e-05	-6.52443	1.9389	-0.9954	mmu-miR-681	AGCTGCCTGCCAGCGAGGCTAGCTGCCTGCCAGCGAGGCT
ORB_0908028	0.00667	8.39e-05	-6.51248	1.9245	-0.76596	mmu-miR-1899	GGAAGCAGATTCGGCCATCGGGAAGCAGATTCGGCCATCG
1008	0.00701	0.0001103	-6.29091	1.6542	-0.91117	mmu-miR-291a-3p	GCACACAAAGTGGAAGCACTTTGCACACAAAGTGGAAGCACTTT
1477	0.00757	0.0001546	6.02366	1.3185	1.264	mmu-miR-155	CCCCTATCACAATTAGCATTAACCCCTATCACAATTAGCATTAA
ORB_0409083	0.00757	0.0003317	-5.44619	0.5564	-0.75628	mmu-miR-1981	CCACGTCTAAGCCCAGCCTTTACCCACGTCTAAGCCCAGCCTTTAC
1380	0.00757	0.0003518	-5.40318	0.4975	-0.80983	mmu-miR-126-3p	GCATTATTACTCACGGTACGAGCATTATTACTCACGGTACGA
2262	0.00757	0.0003518	-5.40316	0.4975	-0.80989	mmu-miR-1	ATACATACTTCTTTACATTCCAATACATACTTCTTTACATTCCA
ORB_1209029	0.00757	0.0003519	-5.40292	0.4972	-0.80979	mmu-miR-2142	AAAGCCTACAGCACCCGGTAAAGCCTACAGCACCCGGT
1763	0.00757	0.0003522	-5.40221	0.4962	-0.80974	mmu-miR-690	TTTGGTTGTGAGCCTAGCCTTTTTTGGTTGTGAGCCTAGCCTTT
1885	0.00757	0.0003527	-5.40133	0.495	-0.80959	mmu-miR-709	TCCTCCTGCCTCTGCCTTCCTCCTGCCTCTGCCT
2340	0.00757	0.0003543	-5.39793	0.4903	-0.80931	mmu-miR-133a	AGCTGGTTGAAGGGGACCAAAAGCTGGTTGAAGGGGACCAAA
1498	0.00757	0.0003556	-5.39527	0.4867	-0.80891	mmu-miR-133b	TAGCTGGTTGAAGGGGACCAATAGCTGGTTGAAGGGGACCAA
1022	0.00757	0.0003573	-5.39183	0.482	-0.80724	mmu-miR-22	ACAGTTCTTCAACTGGCAGCTTACAGTTCTTCAACTGGCAGCTT
ORB_040952a	0.00779	0.0003917	-5.32487	0.3897	-0.78534	mmu-miR-669l	TATACATGCACACACAACTTATACATGCACACACAACT
3111	0.00998	0.0005644	-5.06359	0.0231	-0.73768	mmu-miR-145	AGGGATTCCTGGGAAAACTGGACAGGGATTCCTGGGAAAACTGGAC
2012	0.00998	0.0005649	-5.06291	0.0221	-0.75097	mmu-miR-698	AGGGAAGGAAACGAGAATGAGGGAAGGAAACGAGAATG
ORB_1008002	0.01466	0.0009068	-4.73435	-0.4538	-0.69402	mmu-miR-125b-5p	TCACAAGTTAGGGTCTCAGGGTCACAAGTTAGGGTCTCAGGG
1487	0.01466	0.000922	-4.72301	-0.4705	-0.74511	mmu-miR-197	TGGGTGGAGAAGGTGGTGAATGGGTGGAGAAGGTGGTGAA
1009	0.0151	0.000997	-4.6698	-0.5492	-0.66514	mmu-miR-294	ACACACAAAAGGGAAGCACTTTACACACAAAAGGGAAGCACTTT
ORB_0908024	0.01689	0.0011978	-4.54599	-0.734	-0.65605	mmu-miR-1897-3p	CTCACCGGACAGAACGAGTTGCTCACCGGACAGAACGAGTTG
ORB1096	0.01689	0.0012709	-4.50634	-0.7936	-0.52112	mmu-miR-139-3p	CTCCAACAGGGCCGCGTCTCCTCCAACAGGGCCGCGTCTC
1492	0.01689	0.0012748	-4.5043	-0.7967	-0.61571	mmu-miR-207	AGGGAGGAGAGCCAGGAGAAAGGGAGGAGAGCCAGGAGAA
2245	0.01709	0.0013981	4.4428	-0.8897	0.84011	mmu-let-7i	AACAGCACAAACTACTACCTCAAACAGCACAAACTACTACCTCA
1916	0.01709	0.0014258	-4.42978	-0.9095	-0.64794	mmu-miR-684	TTGACTTGAAGGGAAAACTTTGACTTGAAGGGAAAACT
2043	0.01709	0.0014512	-4.41806	-0.9273	-0.69105	mmu-miR-683	GAGGACACAGCTTACAGCAGGAGGACACAGCTTACAGCAG
1850	0.01836	0.0016162	-4.34697	-1.0357	-0.63418	mmu-miR-18a*	AGAAGGAGCACTTAGGGCAGTAGAAGGAGCACTTAGGGCAGT
ORB_0409080	0.01845	0.0016936	-4.31622	-1.0828	-0.55454	mmu-miR-1983	AGAAAACATGCTCCAGGTGAGAGAAAACATGCTCCAGGTGAG
ORB_0409085	0.01845	0.0017408	-4.29819	-1.1105	-0.66144	mmu-miR-1982.2	CTGTGGGAGAACATAGGGTGACTGTGGGAGAACATAGGGTGA
1483	0.02193	0.0021375	-4.16449	-1.3171	-0.67699	mmu-miR-26a	AGCCTATCCTGGATTACTTGAAAGCCTATCCTGGATTACTTGAA
2248	0.02244	0.0023092	-4.11459	-1.3949	-0.59163	mmu-miR-496	GAGATTGGCCATGTAATACTCAGAGATTGGCCATGTAATACTCA
2181	0.02244	0.0023286	-4.1092	-1.4033	-0.48884	mmu-miR-664	TAGGCTGGGGAGTAAATGAATATAGGCTGGGGAGTAAATGAATA
ORB_0409056	0.02283	0.0025294	-4.05605	-1.4865	-0.63303	mmu-miR-1952	CAGAAGGAGGGTGGAGACAGAAGGAGGGTGGAGA
1032	0.02283	0.0026304	-4.03097	-1.5258	-0.59141	mmu-miR-302c	CCACTGAAACATGGAAGCACTTCCACTGAAACATGGAAGCACTT
1389	0.02283	0.0026566	-4.02463	-1.5358	-0.76548	mmu-miR-346	AGAGGCAGGCACTCGGGCAGAAGAGGCAGGCACTCGGGCAGA
3024	0.02283	0.0026969	-4.01499	-1.551	-0.59504	mmu-miR-23a	GAAATCCCTGGCAATGTGATGAAATCCCTGGCAATGTGAT
2955	0.02283	0.0027281	-4.00766	-1.5625	-1.89198	mmu-miR-125b-3p	AGCTCCCAAGAGCCTAACCCGTAGCTCCCAAGAGCCTAACCCGT
1098	0.02284	0.0028012	-3.99078	-1.5891	-0.44505	mmu-miR-296-5p	ACAGGATTGAGGGGGGGCCCTACAGGATTGAGGGGGGGCCCT
1203	0.02299	0.0028919	-3.97048	-1.6211	-0.57759	mmu-miR-136	TCCATCATCAAAACAAATGGAGTCCATCATCAAAACAAATGGAG
3119	0.02473	0.0031883	3.90851	-1.7192	0.65859	mmu-miR-20a	CTACCTGCACTATAAGCACTTTACTACCTGCACTATAAGCACTTTA
3252	0.02651	0.0035514	3.84041	-1.8275	0.91814	mmu-miR-379	CTACGTTCCATAGTCTACCACTACGTTCCATAGTCTACCA
ORB1189	0.02651	0.0036012	-3.83164	-1.8415	-0.80432	mmu-miR-92a*	TAATGCCACCAATCCCCACCTAATGCCACCAATCCCCACC
2005	0.02651	0.0037919	3.79921	-1.8933	0.52301	mmu-miR-130a	ATGCCCTTTTAACATTGCACTGATGCCCTTTTAACATTGCACTG
2255	0.02651	0.0038656	-3.78712	-1.9126	-0.57188	mmu-miR-712*	AACACCCGGGGGTGACTCGCAAACACCCGGGGGTGACTCGCA
1044	0.02651	0.003891	-3.78302	-1.9192	-0.56068	mmu-miR-24	TGTTCCTGCTGAACTGAGCCATGTTCCTGCTGAACTGAGCCA
ORB_0908027	0.02651	0.0039178	-3.77871	-1.9261	-0.60408	mmu-miR-1903	TGTCTCAGGAAGAAGAAGAAGGTGTCTCAGGAAGAAGAAGAAGG
3300	0.02723	0.0041339	-3.74511	-1.9799	-0.80057	mmu-miR-129-5p	CAAGCCCAGACCGCAAAAACAAGCCCAGACCGCAAAAA
2607	0.02723	0.0042687	3.72506	-2.0121	0.51727	mmu-miR-22*	TAAAGCTTGCCACTGAAGAACTTAAAGCTTGCCACTGAAGAACT
3026	0.02723	0.0042811	-3.72325	-2.015	-0.6168	mmu-miR-188-5p	CCTCCACCATGCAAGGGATCCTCCACCATGCAAGGGAT
1084	0.02808	0.0045942	-3.67928	-2.0858	-0.44582	mmu-miR-298	GGAAGAACAGCCCTCCTCTGGAAGAACAGCCCTCCTCT
2253	0.02808	0.0046061	-3.67766	-2.0884	-0.62076	mmu-miR-702	AGCGGGGTAAAGGGTGGGCAAGCGGGGTAAAGGGTGGGCA
2733	0.02808	0.0046802	-3.66773	-2.1044	-0.58997	mmu-miR-29a	TAACCGATTTCAGATGGTGCTATAACCGATTTCAGATGGTGCTA
2791	0.02855	0.0048476	3.64591	-2.1396	0.7063	mmu-let-7g	AACTGTACAAACTACTACCTCAAACTGTACAAACTACTACCTCA
ORB_1209020	0.03169	0.0054805	3.56996	-2.2624	0.79375	mmu-miR-2133	CTTCGGGCCCCGCGGGACCTTCGGGCCCCGCGGGAC
ORB_0908036	0.03329	0.0058842	-3.52616	-2.3335	-0.6167	mmu-miR-1894-5p	GAGGCAGGTGGTAGGGGAGAGGAGGCAGGTGGTAGGGGAGAG
ORB_0908023	0.03329	0.005968	-3.51746	-2.3477	-0.58021	mmu-miR-1897-5p	CCCCCTCTTTCTCCATCCAAAGCCCCCTCTTTCTCCATCCAAAG
2207	0.03812	0.0069523	-3.42385	-2.5001	-0.62393	mmu-miR-715	ACGCGGGGGTGTGCACGGAACGCGGGGGTGTGCACGGA
ORB_0908030	0.03988	0.0075058	-3.3771	-2.5765	-1.02102	mmu-miR-1892	ATCCTCCCTCCCGTCCCATCCTCCCTCCCGTCCC
ORB_1209024	0.03988	0.0075248	3.37555	-2.5791	1.23337	mmu-miR-2137	CTGGGGCTCCCGCCGGCCTGGGGCTCCCGCCGGC
1870	0.04126	0.0080256	3.33632	-2.6433	0.51452	mmu-miR-497	TACAAACCACAGTGTGCTGCTTACAAACCACAGTGTGCTGCT
ORB_0608032	0.04126	0.008044	-3.33493	-2.6456	-1.69248	mmu-miR-341	ACCGACCGACCGATCGACCGAACCGACCGACCGATCGACCGA
1298	0.04471	0.0089173	3.27237	-2.7481	0.75841	mmu-miR-101b	CTTCAGCTATCACAGTACTGTACTTCAGCTATCACAGTACTGTA
2921	0.04471	0.0089977	-3.26693	-2.7571	-0.52278	mmu-miR-99b*	GACCCACAGACACGAGCTTGACCCACAGACACGAGCTT
1490	0.0475	0.0097085	-3.22092	-2.8326	-0.51991	mmu-miR-211	AGGCAAAGGATGACAAAGGGAAAGGCAAAGGATGACAAAGGGAA
3063	0.04945	0.0102634	3.18736	-2.8878	0.37453	mmu-miR-125a-5p	TCACAGGTTAAAGGGTCTCAGGGTCACAGGTTAAAGGGTCTCAGGG
2852	0.05019	0.0105755	-3.1693	-2.9175	-0.45904	mmu-miR-805	CCCTATGTCCTGATCAATTCCCCTATGTCCTGATCAATTC
ORB_0908032	0.05056	0.0109662	-3.14744	-2.9535	-0.46473	mmu-miR-1896	CTCCTCACCCACCATCAGAGAGCTCCTCACCCACCATCAGAGAG
2029	0.05056	0.0109701	-3.14722	-2.9539	-0.52341	mmu-miR-717	AGAGAAGGTATCTCTGTCTGAGAGAGAAGGTATCTCTGTCTGAG
3023	0.05134	0.0114385	-3.12206	-2.9953	-0.43948	mmu-miR-23b	GTAATCCCTGGCAATGTGATGTAATCCCTGGCAATGTGAT
1288	0.05134	0.01153	-3.11727	-3.0032	-0.40427	mmu-miR-212	GCCGTGACTGGAGACTGTTAGCCGTGACTGGAGACTGTTA
ORB_0908033	0.05134	0.0116244	-3.11237	-3.0113	-1.07493	mmu-miR-1904	CCTCCCTCCAGAGGAGCAGAACCCTCCCTCCAGAGGAGCAGAAC
2172	0.05514	0.0126571	-3.06125	-3.0955	-0.57974	mmu-miR-468	AGACACACGCACATCAGTCATAAGACACACGCACATCAGTCATA
2594	0.05859	0.0137067	3.01349	-3.1742	0.40012	mmu-miR-222	ACCCAGTAGCCAGATGTAGCTACCCAGTAGCCAGATGTAGCT
2074	0.05859	0.0138184	-3.00864	-3.1822	-0.56964	mmu-miR-551b	CTGAAACCAAGTATGGGTCGCCTGAAACCAAGTATGGGTCGC
ORB_1008006	0.06465	0.0155271	2.93891	-3.2971	0.40402	mmu-miR-221	GAAACCCAGCAGACAATGTAGCTGAAACCCAGCAGACAATGTAGCT
3217	0.06465	0.0156553	2.934	-3.3052	0.46698	mmu-let-7e	AACTATACAACCTCCTACCTCAAACTATACAACCTCCTACCTCA
3294	0.06468	0.0158653	2.92604	-3.3183	0.43318	mmu-miR-30e*	GCTGTAAACATCCGACTGAAAGCTGTAAACATCCGACTGAAA
ORB1012	0.06759	0.0167903	-2.89222	-3.374	-1.05195	mmu-miR-714	GACCGACCGGCCCTCGTCGACCGACCGGCCCTCGTC
3266	0.07465	0.0187789	2.8255	-3.4839	0.57765	mmu-miR-19b	TCAGTTTTGCATGGATTTGCACATCAGTTTTGCATGGATTTGCACA
1260	0.07941	0.0202282	2.78124	-3.5567	0.5373	mmu-miR-203	CTAGTGGTCCTAAACATTTCACCTAGTGGTCCTAAACATTTCAC
2059	0.0821	0.0213957	2.74786	-3.6115	0.35191	mmu-miR-29c*	GAACACCAGGAGAAATCGGTCGAACACCAGGAGAAATCGGTC
1431	0.0821	0.0214431	2.74654	-3.6137	0.39279	mmu-let-7b	AACCACACAACCTACTACCTCAAACCACACAACCTACTACCTCA
2237	0.0821	0.0216861	2.73984	-3.6247	0.50636	mmu-miR-146b	AGCCTATGGAATTCAGTTCTCAAGCCTATGGAATTCAGTTCTCA
ORB_0409033	0.08732	0.023421	-2.69408	-3.6998	-0.91286	mmu-miR-1935	AGAGATCCGCCAGCCTCAGAGATCCGCCAGCCTC
2896	0.08732	0.0238134	2.68421	-3.7159	0.44989	mmu-miR-17	TACCTGCACTGTAAGCACTTTTACCTGCACTGTAAGCACTTT
2182	0.08732	0.0238883	-2.68234	-3.719	-0.39459	mmu-miR-92b	AGGCCGGGACGAGTGCAATAAGGCCGGGACGAGTGCAATA
3239	0.08822	0.0244131	2.66942	-3.7402	0.47116	mmu-miR-7a	ACAACAAAATCACTAGTCTTCCAACAACAAAATCACTAGTCTTCCA
2233	0.08927	0.0249855	-2.65565	-3.7627	-0.42176	mmu-miR-667	TTGGGCTGGGTGGCAGGTGTCATTGGGCTGGGTGGCAGGTGTCA
ORB1275	0.0922	0.0260934	2.62987	-3.8049	0.69506	mmu-miR-362-3p	TGAATCCTTGAACAGGTGTGTTGAATCCTTGAACAGGTGTGT
ORB_0409086	0.09613	0.0275092	-2.59847	-3.8561	-1.05897	mmu-miR-1982*	CCTCCCCAGGACCCTCCCAACCTCCCCAGGACCCTCCCAA
1012	0.09618	0.0278257	-2.59167	-3.8672	-0.33091	mmu-miR-329	AAAAAGGTTAGCTGGGTGTGTTAAAAAGGTTAGCTGGGTGTGTT
1426	0.09797	0.0286519	-2.57429	-3.8955	-0.44918	mmu-miR-219	AGAATTGCGTTTGGACAATCAAGAATTGCGTTTGGACAATCA
1409	0.09907	0.0292851	2.5613	-3.9167	0.36571	mmu-miR-146a	AACCCATGGAATTCAGTTCTCAAACCCATGGAATTCAGTTCTCA
3062	0.10829	0.0323978	2.50125	-4.0142	0.63728	mmu-miR-199a-5p	GAACAGGTAGTCTGAACACTGGGGAACAGGTAGTCTGAACACTGGG
1315	0.10829	0.0327805	2.49427	-4.0256	0.68287	mmu-miR-21	TCAACATCAGTCTGATAAGCTATCAACATCAGTCTGATAAGCTA
ORB1326	0.10829	0.0330332	-2.4897	-4.033	-0.362	mmu-miR-503*	CCAGGCAGTGGAAACAATACTCCCAGGCAGTGGAAACAATACTC
1311	0.10863	0.0334775	2.48176	-4.0458	0.36941	mmu-miR-195	GCCAATATTTCTGTGCTGCTAGCCAATATTTCTGTGCTGCTA
1068	0.11184	0.0348737	2.45745	-4.0851	0.2751	mmu-miR-99a	CACAAGATCGGATCTACGGGTCACAAGATCGGATCTACGGGT
1030	0.11184	0.0354565	-2.44759	-4.101	-0.48198	mmu-let-7a	AACTATACAACCTACTACCTCAAACTATACAACCTACTACCTCA
2209	0.11184	0.0355208	-2.44651	-4.1028	-0.32437	mmu-miR-486	TCGGGGCAGCTCAGTACAGGATCGGGGCAGCTCAGTACAGGA
1335	0.11204	0.0359377	2.43957	-4.114	0.33739	mmu-miR-92a	AGGCCGGGACAAGTGCAATAAGGCCGGGACAAGTGCAATA
ORB_0409072	0.11724	0.0379725	-2.40677	-4.1668	-0.66749	mmu-miR-1966	GACTCTCTCCTGAGCCAGCTCCGACTCTCTCCTGAGCCAGCTCC
ORB_1008005	0.11968	0.0391405	2.38873	-4.1958	0.69638	mmu-miR-199a-3p, mmu-miR-199b	TAACCAATGTGCAGACTACTGTTAACCAATGTGCAGACTACTGT
1377	0.13175	0.0435029	2.3257	-4.2967	0.59065	mmu-miR-127	AGCCAAGCTCAGACGGATCCGAAGCCAAGCTCAGACGGATCCGA
2142	0.13772	0.0463311	-2.28807	-4.3566	-0.44001	mmu-miR-466a-3p, mmu-miR-466c-3p, mmu-miR-466e-3p, mmu-miR-466b-3p	GTCTTATGTGTGCGTGTATGTAGTCTTATGTGTGCGTGTATGTA
ORB_0608068	0.13772	0.046659	-2.28385	-4.3633	-0.72727	mmu-miR-669c	ACACACATCCACACACAACTATACACACATCCACACACAACTAT
ORB_0608024	0.13772	0.0467802	-2.2823	-4.3657	-0.56072	mmu-miR-297a	ACATGCACATGCACACATACATACATGCACATGCACACATACAT
ORB1237	0.13772	0.0472073	-2.27687	-4.3744	-0.95792	mmu-miR-483	TCCCTTCTCTTCTCCCGTCTTCCCTTCTCTTCTCCCGTCT
2216	0.1413	0.0492699	-2.25127	-4.4149	-0.36459	mmu-miR-542-5p	TCGTGACATGATGATCCCCGATCGTGACATGATGATCCCCGA
ORB_0908037	0.1413	0.0495716	-2.24762	-4.4207	-0.66324	mmu-miR-1894-3p	CTCCCTTCACCCTCTCCCTTGCCTCCCTTCACCCTCTCCCTTGC
ORB_0409060	0.1413	0.049766	-2.24527	-4.4244	-0.81251	mmu-miR-669n	ACACACATCCACACACAACACACATCCACACACA
3261	0.14319	0.0510116	2.23046	-4.4477	0.32502	mmu-miR-223	TGGGGTATTTGACAAACTGACATGGGGTATTTGACAAACTGACA
1924	0.14319	0.0517621	-2.2217	-4.4615	-0.29435	mmu-miR-374	CACTTAGCAGGTTGTATTATATCACTTAGCAGGTTGTATTATAT
ORB_1209032	0.14319	0.0529621	-2.20796	-4.4832	-0.38123	mmu-miR-2145	CCAGGCCCGACCCTGCTCCAGGCCCGACCCTGCT
ORB1030	0.14319	0.0531356	-2.20599	-4.4863	-0.37434	mmu-miR-345-3p	TCTCCAGACCCCTAGTTCATCTCCAGACCCCTAGTTCA
1064	0.14319	0.0532501	2.2047	-4.4883	0.27259	mmu-miR-100	CACAAGTTCGGATCTACGGGTCACAAGTTCGGATCTACGGGT
1115	0.14319	0.0534928	-2.20197	-4.4926	-0.26798	mmu-miR-324-5p	ACACCAATGCCCTAGGGGATACACCAATGCCCTAGGGGAT
ORB_1008008	0.14319	0.0537988	-2.19855	-4.498	-0.30681	mmu-miR-339-5p	CGTGAGCTCCTGGAGGACAGGCGTGAGCTCCTGGAGGACAGG
2837	0.14319	0.0541575	-2.19456	-4.5042	-0.34482	mmu-miR-450a-5p	ATATTAGGAACACATCGCAAAAATATTAGGAACACATCGCAAAA
3257	0.14319	0.0544844	2.19094	-4.5099	0.36656	mmu-miR-30a	TTCCAGTCGAGGATGTTTACATTCCAGTCGAGGATGTTTACA
1310	0.1494	0.0573178	2.16047	-4.5576	0.37692	mmu-miR-29c	TAACCGATTTCAAATGGTGCTATAACCGATTTCAAATGGTGCTA
1395	0.15043	0.058185	-2.15143	-4.5717	-0.2846	mmu-miR-326	ACTGGAGGAAGGGCCCAGAACTGGAGGAAGGGCCCAGA
1101	0.15098	0.0593928	2.13906	-4.5909	0.41666	mmu-miR-154	CGAAGGCAACACGGATAACCTCGAAGGCAACACGGATAACCT
1361	0.15098	0.0594309	2.13867	-4.5915	0.41766	mmu-miR-148a	ACAAAGTTCTGTAGTGCACTGAACAAAGTTCTGTAGTGCACTGA
2772	0.15098	0.0599346	2.13359	-4.5995	0.25385	mmu-miR-151-5p	ACTAGACTGTGAGCTCCTCGAACTAGACTGTGAGCTCCTCGA
1247	0.15098	0.0603845	2.12908	-4.6065	0.32735	mmu-miR-34a	ACAACCAGCTAAGACACTGCCACAACCAGCTAAGACACTGCC
1171	0.15098	0.0610505	2.12247	-4.6167	0.30218	mmu-miR-126-5p	CGCGTACCAAAAGTAATAATGCGCGTACCAAAAGTAATAATG
ORB_0409038	0.15098	0.0612478	-2.12052	-4.6197	-0.37838	mmu-miR-1940	CTCCACCTTCTCAGTCCTCCATCTCCACCTTCTCAGTCCTCCAT
2560	0.15215	0.0621997	2.11122	-4.6342	0.31873	mmu-miR-214	ACTGCCTGTCTGTGCCTGCTGTACTGCCTGTCTGTGCCTGCTGT
1959	0.16353	0.0673678	2.06297	-4.7086	0.37585	mmu-miR-532-5p	ACGGTCCTACACTCAAGGCATACGGTCCTACACTCAAGGCAT
1941	0.16516	0.0689631	2.04878	-4.7304	0.37258	mmu-miR-362-5p	TTCACACCTAGGTTCCAAGGATTTCACACCTAGGTTCCAAGGAT
1015	0.16516	0.069468	2.04436	-4.7371	0.25545	mmu-miR-181c	ACTCACCGACAGGTTGAATGTTACTCACCGACAGGTTGAATGTT
2996	0.16516	0.0695967	2.04324	-4.7389	0.29076	mmu-miR-27a*	TGCTCACAAGCAGCTAAGCCCTTGCTCACAAGCAGCTAAGCCCT
1176	0.16574	0.0703617	2.03661	-4.749	0.58186	mmu-miR-199b*	GAACAGGTAGTCTAAACACTGGGAACAGGTAGTCTAAACACTGG
3246	0.16816	0.0720582	-2.02214	-4.7711	-0.60062	mmu-miR-30c-1*	GGAGTAAACAACCCTCTCCCAGGAGTAAACAACCCTCTCCCA
ORB_0409043	0.16816	0.0726148	2.01747	-4.7782	0.26426	mmu-miR-1944	TCAGAACTTGACATTCAGCACAGTCAGAACTTGACATTCAGCACAG
2078	0.16816	0.0729737	2.01447	-4.7828	0.36489	mmu-miR-133a*	ATTTGGTTCCATTTTACCAGCATTTGGTTCCATTTTACCAGC
ORB_0608009	0.16975	0.0741981	-2.00435	-4.7982	-0.35857	mmu-miR-1195	TGAGCAGGCTGGCCTCGAACTCTGAGCAGGCTGGCCTCGAACTC
1485	0.17046	0.0750443	1.99745	-4.8087	0.37249	mmu-miR-27a	GCGGAACTTAGCCACTGTGAAGCGGAACTTAGCCACTGTGAA
ORB_0608040	0.17156	0.0760669	-1.98921	-4.8212	-0.41383	mmu-miR-466d-3p	CTATGTGTGCGTGTATGTATACTATGTGTGCGTGTATGTATA
3054	0.17382	0.0779198	1.97453	-4.8434	0.4507	mmu-miR-301a	GCTTTGACAATACTATTGCACTGGCTTTGACAATACTATTGCACTG
2562	0.17382	0.0781648	1.97262	-4.8462	0.42466	mmu-miR-101a	TTCAGTTATCACAGTACTGTTTCAGTTATCACAGTACTGT
1815	0.18109	0.0820008	-1.94335	-4.8903	-0.19946	mmu-miR-501-5p	TTTCACCCAGGGACAAAGGATTTTTCACCCAGGGACAAAGGATT
ORB1028	0.18245	0.0834964	-1.93229	-4.9069	-0.29146	mmu-miR-28*	TCCAGCAGCTCACAATCTATCCAGCAGCTCACAATCTA
3148	0.18245	0.0839518	1.92895	-4.9119	0.5514	mmu-miR-411	GTACGCTATACGGTCTACTAGTACGCTATACGGTCTACTA
1143	0.18245	0.0843406	1.92612	-4.9161	1.04008	mmu-miR-218	ACATGGTTAGATCAAGCACAAACATGGTTAGATCAAGCACAA
3186	0.18539	0.0862825	-1.91216	-4.9369	-0.29315	mmu-miR-671-3p	TGGAGCCCTGAGAACCGGATGGAGCCCTGAGAACCGGA
3001	0.1864	0.0878444	-1.90115	-4.9533	-0.72315	mmu-miR-296-3p	AGAGCCTCCACCCAACCCTAGAGCCTCCACCCAACCCT
1416	0.1864	0.0879254	1.90058	-4.9542	0.25929	mmu-miR-194	TCCACATGGAGTTGCTGTTACATCCACATGGAGTTGCTGTTACA
1851	0.1897	0.0900797	-1.8857	-4.9763	-0.27845	mmu-miR-378	CCTTCTGACTCCAAGTCCAGTCCTTCTGACTCCAAGTCCAGT
2984	0.19694	0.0943672	1.85704	-5.0186	0.19579	mmu-miR-103	TCATAGCCCTGTACAATGCTGCTTCATAGCCCTGTACAATGCTGCT
ORB1078	0.19694	0.0947526	1.85452	-5.0223	0.40821	mmu-miR-29b*	AACCACCATATGAAACCAGCAACCACCATATGAAACCAGC
ORB1079	0.20281	0.0982149	-1.83233	-5.0548	-0.22622	mmu-miR-770-5p	CGTGGCCCAGACACGTGGTGCGTGGCCCAGACACGTGGTG
ORB1173	0.20474	0.0999034	-1.82177	-5.0702	-0.25555	mmu-miR-181a-2*	AAGGTACAGTCAACGGTCGGAAGGTACAGTCAACGGTCGG
3049	0.20474	0.100437	-1.81847	-5.075	-0.27843	mmu-miR-106b*	GCAGCAAGTACCCACAGTGGCAGCAAGTACCCACAGTG
ORB_1209028	0.20953	0.103446	1.80014	-5.1017	0.42921	mmu-miR-2141	AACTTTTCTGACACCTCCTAACTTTTCTGACACCTCCT
ORB_0608045	0.21108	0.104875	-1.79161	-5.114	-0.50931	mmu-miR-466f-5p	CATGCACATGCACACACACGTACATGCACATGCACACACACGTA
2908	0.21652	0.108262	1.77181	-5.1426	0.22032	mmu-miR-181b	ACCCACCGACAGCAATGAATGTTACCCACCGACAGCAATGAATGTT
1784	0.21854	0.109959	1.76211	-5.1565	0.36187	mmu-miR-490	AGCATGGAGTCCTCCAGGTTAGCATGGAGTCCTCCAGGTT
1312	0.21966	0.111211	1.75503	-5.1667	0.34733	mmu-miR-15a	CACAAACCATTATGTGCTGCTACACAAACCATTATGTGCTGCTA
3280	0.22134	0.112758	1.74639	-5.179	0.2502	mmu-miR-27b	CAGAACTTAGCCACTGTGAACAGAACTTAGCCACTGTGAA
1183	0.22498	0.115321	-1.73231	-5.1991	-0.19801	mmu-miR-331-3p	TTCTAGGATAGGCCCAGGGTTCTAGGATAGGCCCAGGG
2191	0.2269	0.117018	-1.72314	-5.2121	-0.1827	mmu-miR-484	ATCGGGAGGGGACTGAGCCTGAATCGGGAGGGGACTGAGCCTGA
2140	0.22791	0.118254	-1.71654	-5.2215	-0.69153	mmu-miR-144	AGTACATCATCTATACTGTAAGTACATCATCTATACTGTA
1970	0.23529	0.122826	-1.69267	-5.2552	-0.50462	mmu-miR-691	TTTTCTGCCTCTCTTCAGGAATTTTTCTGCCTCTCTTCAGGAAT
2894	0.23818	0.125113	-1.68102	-5.2715	-0.28868	mmu-miR-20b	TACCTGCACTATGAGCACTTTTACCTGCACTATGAGCACTTT
2020	0.23818	0.125829	1.67741	-5.2765	0.28355	mmu-miR-676	AGCTCAACAACCTCAGGACGAGCTCAACAACCTCAGGACG
2922	0.24093	0.128041	1.66639	-5.2919	0.19184	mmu-miR-28	TCAATAGACTGTGAGCTCCTTTCAATAGACTGTGAGCTCCTT
2171	0.24383	0.131105	1.6514	-5.3128	0.48955	mmu-miR-381	ACAGAGAGCTTGCCCTTGTATAACAGAGAGCTTGCCCTTGTATA
1755	0.24383	0.13174	-1.64833	-5.317	-0.69366	mmu-miR-451	AACTCAGTAATGGTAACGGTTTAACTCAGTAATGGTAACGGTTT
1082	0.24383	0.131881	-1.64765	-5.318	-0.21259	mmu-miR-324-3p	AGCAGCACCTGGGGCAGTAGCAGCACCTGGGGCAGT
2280	0.24707	0.13441	-1.63558	-5.3346	-0.30698	mmu-miR-30b	AGCTGAGTGTAGGATGTTTACAAGCTGAGTGTAGGATGTTTACA
ORB_0409081	0.25256	0.138195	1.61789	-5.359	0.30968	mmu-miR-1839-5p	AAGACCTGTTCTATCTACCTTAAGACCTGTTCTATCTACCTT
ORB_0608057	0.25667	0.141247	-1.60393	-5.3781	-0.57449	mmu-miR-467f	TGTAGGTGTGTGTGTGTATATTGTAGGTGTGTGTGTGTATAT
2138	0.26072	0.144332	-1.5901	-5.3969	-0.19785	mmu-miR-365	ATAAGGATTTTTAGGGGCATTAATAAGGATTTTTAGGGGCATTA
2270	0.26072	0.145119	-1.58661	-5.4016	-0.51996	mmu-miR-705	TGCCCACCCCACCTCCCATGCCCACCCCACCTCCCA
1442	0.26848	0.15028	1.56416	-5.432	0.28637	mmu-miR-24-1*	ACTGATATCAGCTCAGTAGGCAACTGATATCAGCTCAGTAGGCA
3145	0.27602	0.155371	1.54266	-5.4608	0.41587	mmu-miR-29b	AACACTGATTTCAAATGGTGCTAAACACTGATTTCAAATGGTGCTA
ORB_0608047	0.2763	0.156397	-1.53841	-5.4664	-0.46091	mmu-miR-466h	TACACACAAGCACATGCACACATACACACAAGCACATGCACACA
2979	0.29742	0.169286	1.48693	-5.5343	0.23849	mmu-miR-27b*	TTCACCAATCAGCTAAGCTCTTTCACCAATCAGCTAAGCTCT
ORB_0608048	0.30012	0.171766	-1.47742	-5.5467	-0.60082	mmu-miR-466i	TAGTGTGTATGTGTGTGTGTATTAGTGTGTATGTGTGTGTGTAT
ORB_0409037	0.30129	0.173382	1.47129	-5.5546	0.27145	mmu-miR-1939	GTGCATTGGCAGGGAATCGAGTGCATTGGCAGGGAATCGA
ORB_0608043	0.30299	0.175336	-1.46394	-5.5642	-0.42524	mmu-miR-466f	ACATGCACATGCACACACACGTACATGCACATGCACACACACGT
ORB_0608014	0.30299	0.177063	-1.4575	-5.5725	-0.29414	mmu-miR-1224	CTCCACCTCCCCAGTCCTCACCTCCACCTCCCCAGTCCTCAC
1179	0.30299	0.17807	-1.45377	-5.5773	-0.18564	mmu-miR-181a-1*	GGTACAATCAACGGTCGATGGGGTACAATCAACGGTCGATGG
2983	0.30299	0.179151	1.44979	-5.5824	0.15205	mmu-miR-107	TGATAGCCCTGTACAATGCTGCTTGATAGCCCTGTACAATGCTGCT
2338	0.30299	0.179557	1.4483	-5.5843	0.32987	mmu-miR-434-3p	GGAGTCGAGTGATGGTTCAAAGGAGTCGAGTGATGGTTCAAA
3267	0.30299	0.180079	1.44639	-5.5868	0.36886	mmu-miR-19a	TCAGTTTTGCATAGATTTGCACATCAGTTTTGCATAGATTTGCACA
3192	0.30519	0.182345	1.43815	-5.5973	0.17031	mmu-miR-139-5p	TGGAGACACGTGCACTGTAGATGGAGACACGTGCACTGTAGA
1001	0.31728	0.190565	1.40896	-5.6344	0.17465	mmu-miR-322*	TGTTGCAGCGCTTCATGTTTTGTTGCAGCGCTTCATGTTT
ORB_0908035	0.32399	0.195618	-1.39156	-5.6562	-0.40574	mmu-miR-1907	ACCTCCAGATCCTCTGCTGCACCTCCAGATCCTCTGCTGC
ORB_0409062	0.32401	0.196649	-1.38805	-5.6606	-0.31836	mmu-miR-1937c	GGGGGCTCTTCCGGGATGGGGGCTCTTCCGGGAT
ORB_0908026	0.33334	0.203357	-1.36562	-5.6885	-0.26191	mmu-miR-1895	TCCTCCTCGTCCTCCTCGTCCTCCTCGTCCTCCTCG
1251	0.34384	0.211731	-1.33848	-5.7218	-0.18772	mmu-miR-30d	CTTCCAGTCGGGGATGTTTACCTTCCAGTCGGGGATGTTTAC
ORB_0608049	0.34384	0.211927	-1.33786	-5.7225	-0.40791	mmu-miR-466j	TTACACACATGCACATGCACACATTACACACATGCACATGCACACA
1852	0.35501	0.220731	1.3103	-5.7559	0.29429	mmu-miR-193	ACTGGGACTTTGTAGGCCAGTACTGGGACTTTGTAGGCCAGT
2161	0.35501	0.221047	-1.30933	-5.757	-0.16701	mmu-miR-503	CAGTACTGTTCCCGCTGCTACAGTACTGTTCCCGCTGCTA
ORB_1008001	0.35579	0.222648	-1.30443	-5.7629	-0.23523	mmu-let-7c	AACCATACAACCTACTACCTCAAACCATACAACCTACTACCTCA
2907	0.35753	0.224861	1.29769	-5.771	0.15129	mmu-miR-181a	ACTCACCGACAGCGTTGAATGTTACTCACCGACAGCGTTGAATGTT
2096	0.36192	0.228763	1.28595	-5.7849	0.49116	mmu-miR-689	GGACCCCGCCGAGCGGGGACGGACCCCGCCGAGCGGGGAC
3191	0.3645	0.232702	1.27427	-5.7987	0.18453	mmu-miR-187	GCTGCAACACAAGACACGAGCTGCAACACAAGACACGA
2985	0.3645	0.234487	-1.26903	-5.8049	-0.17221	mmu-miR-423-3p	ACTGAGGGGCCTCAGACCGAGCTACTGAGGGGCCTCAGACCGAGCT
3177	0.3645	0.234643	1.26857	-5.8054	0.20655	mmu-miR-152	CAAGTTCTGTCATGCACTGACAAGTTCTGTCATGCACTGA
1287	0.3645	0.234975	1.2676	-5.8066	0.23505	mmu-miR-200a	ACATCGTTACCAGACAGTGTTAACATCGTTACCAGACAGTGTTA
ORB_0409065	0.3774	0.244482	1.24027	-5.8384	0.27323	mmu-miR-1959	TCCACTGAGCTACATCCCCTCCACTGAGCTACATCCCC
ORB_0409028	0.38642	0.251537	-1.22055	-5.8611	-0.22516	mmu-miR-1931	GCCATCGCACCAGCCCTTGGCCATCGCACCAGCCCTTG
ORB1015	0.39053	0.255443	-1.20982	-5.8733	-0.38981	mmu-miR-762	GCTCTGTCCCGGCCCCAGGCTCTGTCCCGGCCCCAG
ORB_0409082	0.39863	0.26199	-1.19213	-5.8933	-0.13849	mmu-miR-1839-3p	GCTGTTGGTAGATAAGTAGGTCTGCTGTTGGTAGATAAGTAGGTCT
2291	0.40487	0.267366	1.17787	-5.9092	0.13635	mmu-miR-210	TCAGCCGCTGTCACACGCACATCAGCCGCTGTCACACGCACA
1139	0.40849	0.27104	1.16826	-5.9199	0.16531	mmu-miR-25	TCAGACCGAGACAAGTGCAATTCAGACCGAGACAAGTGCAAT
1991	0.43527	0.290183	1.11977	-5.9727	0.1406	mmu-miR-674	TACACCACTCCCATCTCAGTGTACACCACTCCCATCTCAGTG
3216	0.44163	0.295806	-1.10601	-5.9874	-0.20295	mmu-miR-423-5p	AAAGTCTCGCTCTCTGCCCCTCAAAAGTCTCGCTCTCTGCCCCTCA
ORB_0608039	0.44452	0.299144	-1.09793	-5.9959	-0.27586	mmu-miR-466c-5p	TATGTACATGCACACACACATCTATGTACATGCACACACACATC
1033	0.45132	0.30514	-1.0836	-6.011	-0.22629	mmu-let-7f	AACTATACAATCTACTACCTCAAACTATACAATCTACTACCTCA
1282	0.45565	0.309497	1.07333	-6.0217	0.22656	mmu-miR-106b	ATCTGCACTGTCAGCACTTTAATCTGCACTGTCAGCACTTTA
1998	0.46372	0.316439	1.05718	-6.0383	0.15721	mmu-miR-455	AGTGTATATGCCCGTGGACTGAGTGTATATGCCCGTGGACTG
ORB_1209031	0.4724	0.324307	1.0392	-6.0566	0.28363	mmu-miR-2144	CAAAAGTGGCCCACTAGGCACTCCAAAAGTGGCCCACTAGGCACTC
ORB_0608054	0.4724	0.325335	-1.03688	-6.059	-0.38988	mmu-miR-467b*	GTGTTGGTGTGTGTATGTATATGTGTTGGTGTGTGTATGTATAT
1362	0.49129	0.340289	1.00367	-6.092	0.15097	mmu-miR-148b	ACAAAGTTCTGTGATGCACTGAACAAAGTTCTGTGATGCACTGA
ORB1217	0.49129	0.341429	-1.00119	-6.0945	-0.16308	mmu-miR-125b*	AGGTCCCAAGAACCTGACTTAGGTCCCAAGAACCTGACTT
1878	0.49613	0.350516	0.98159	-6.1136	0.36772	mmu-miR-138	GCCTGATTCACAACACCAGCTGCCTGATTCACAACACCAGCT
1886	0.49613	0.351159	0.98022	-6.1149	0.14681	mmu-miR-449c	CAGCTAGCAATGCACTGCCTCAGCTAGCAATGCACTGCCT
1292	0.49613	0.351328	-0.97985	-6.1152	-0.21965	mmu-miR-18a	TATCTGCACTAGATGCACCTTATATCTGCACTAGATGCACCTTA
1108	0.49613	0.352022	0.97838	-6.1167	0.31921	mmu-miR-208a	ACAAGCTTTTTGCTCGTCTTATACAAGCTTTTTGCTCGTCTTAT
3020	0.49613	0.353743	0.97472	-6.1202	0.40428	mmu-miR-208b	ACAAACCTTTTGTTCGTCTTATACAAACCTTTTGTTCGTCTTAT
3219	0.49613	0.354152	-0.97385	-6.121	-0.31004	mmu-miR-574-5p	ACACACTCACACACACACACTCAACACACTCACACACACACACTCA
3295	0.498	0.35792	0.96589	-6.1286	0.13313	mmu-miR-30a*	CTGCAAACATCCGACTGAAACTGCAAACATCCGACTGAAA
3042	0.498	0.358622	0.96442	-6.13	0.10978	mmu-miR-191	CAGCTGCTTTTGGGATTCCGTTGCAGCTGCTTTTGGGATTCCGTTG
ORB_0608046	0.50582	0.365846	-0.94935	-6.1443	-0.34318	mmu-miR-466g	TGTGTGTGCATGTGTCTGTATTGTGTGTGCATGTGTCTGTAT
2516	0.51321	0.372803	0.93505	-6.1576	0.11721	mmu-miR-320	TCGCCCTCTCAACCCAGCTTTTTCGCCCTCTCAACCCAGCTTTT
ORB_0409050	0.51576	0.376278	-0.92798	-6.1642	-0.16582	mmu-miR-1949	AACTATGCTGACATCCTGGTATAGAACTATGCTGACATCCTGGTATAG
ORB_1209022	0.51731	0.379038	0.92239	-6.1693	0.20822	mmu-miR-2135	GTTTCGGCCCCAAGACCTCTGTTTCGGCCCCAAGACCTCT
ORB_0608071	0.51864	0.381918	-0.9166	-6.1746	-0.29596	mmu-miR-669f	ATACGTGTGTGTGTATGTATATGATACGTGTGTGTGTATGTATATG
1063	0.51864	0.383271	0.91388	-6.1771	0.11765	mmu-miR-99b	CAAGGTCGGTTCTACGGGTCAAGGTCGGTTCTACGGGT
1323	0.51927	0.387118	0.90621	-6.1841	0.10769	mmu-let-7d*	AGAAAGGCAGCAGGTCGTATAAGAAAGGCAGCAGGTCGTATA
2197	0.51927	0.387948	0.90456	-6.1856	0.2094	mmu-miR-338-3p	CAACAAAATCACTGATGCTGGACAACAAAATCACTGATGCTGGA
1145	0.51927	0.389838	0.90082	-6.1889	0.17097	mmu-miR-7a*	TATGGCAGACTGTGATTTGTTGTATGGCAGACTGTGATTTGTTG
1014	0.51927	0.391501	-0.89753	-6.1919	-0.10575	mmu-miR-132	CGACCATGGCTGTAGACTGTTCGACCATGGCTGTAGACTGTT
ORB_0608079	0.51927	0.391902	-0.89674	-6.1926	-0.20488	mmu-miR-877*	TGGGAGGAGGGAGAAGAGGACATGGGAGGAGGGAGAAGAGGACA
ORB_0608044	0.55268	0.418856	-0.84485	-6.2379	-0.31277	mmu-miR-466f-3p	GTGTGTATGTGTGTGTGTATGGTGTGTATGTGTGTGTGTATG
3245	0.55466	0.4221	0.83876	-6.2431	0.09418	mmu-miR-30c-2*	AGAGTAAACAGCCTTCTCCCAAGAGTAAACAGCCTTCTCCCA
ORB_1209027	0.56347	0.430578	0.823	-6.2563	0.17479	mmu-miR-2140	ACCACCAAGATCTGCACCTACCACCAAGATCTGCACCT
1092	0.56536	0.433802	0.81706	-6.2613	0.11166	mmu-miR-31	AGCTATGCCAGCATCTTGCCTAGCTATGCCAGCATCTTGCCT
3114	0.57705	0.444579	0.79742	-6.2774	0.1761	mmu-miR-33	TGCAATGCAACTACAATGCACTGCAATGCAACTACAATGCAC
ORB_1209021	0.58108	0.449517	-0.78853	-6.2845	-0.18883	mmu-miR-2134	GCACCCCGTTTCCCAAGACGCACCCCGTTTCCCAAGAC
2936	0.58203	0.452077	-0.78395	-6.2882	-0.12489	mmu-miR-425	TCAACGGGAGTGATCGTGTCATTTCAACGGGAGTGATCGTGTCATT
3214	0.5869	0.45771	0.77392	-6.2962	0.10305	mmu-miR-143	AGCTACAGTGCTTCATCTCAAGCTACAGTGCTTCATCTCA
2230	0.59797	0.468916	0.7542	-6.3116	0.11524	mmu-miR-494	AGGTTTCCCGTGTATGTTTCAAGGTTTCCCGTGTATGTTTCA
3277	0.59797	0.470103	0.75213	-6.3131	0.08678	mmu-miR-361	TACCCCTGGAGATTCTGATAATACCCCTGGAGATTCTGATAA
1943	0.60085	0.474253	-0.74492	-6.3187	-0.08586	mmu-miR-425*	CGGACACGACATTCCCGATCGGACACGACATTCCCGAT
1458	0.61481	0.487211	0.72266	-6.3354	0.1411	mmu-miR-299*	ATGTATGTGGGACGGTAAACCAATGTATGTGGGACGGTAAACCA
1169	0.61756	0.491395	-0.71555	-6.3407	-0.20618	mmu-miR-142-5p	GTAGTGCTTTCTACTTTATGGTAGTGCTTTCTACTTTATG
2187	0.61756	0.49327	-0.71237	-6.343	-0.12196	mmu-miR-350	TGAAAGTGTATGGGCTTTGTGATGAAAGTGTATGGGCTTTGTGA
ORB_0608056	0.62132	0.498227	-0.70402	-6.3491	-0.20843	mmu-miR-467e*	ATATAGGTGTGTGTATGTATATATATAGGTGTGTGTATGTATAT
3210	0.62301	0.502763	0.69642	-6.3546	0.12415	mmu-miR-192	GGCTGTCAATTCATAGGTCAGGCTGTCAATTCATAGGTCA
3197	0.62301	0.503501	0.69519	-6.3555	0.08532	mmu-miR-342-3p	ACGGGTGCGATTTCTGTGTGAGAACGGGTGCGATTTCTGTGTGAGA
ORB_0608002	0.63337	0.513867	-0.67799	-6.3677	-0.23429	mmu-miR-1187	TTACACACATACACACACACATATTACACACATACACACACACATA
ORB_1209033	0.63974	0.521049	0.6662	-6.3759	0.14124	mmu-miR-2146	CACATGGAACCCTTCTCCACCACATGGAACCCTTCTCCAC
3039	0.64093	0.524029	0.66134	-6.3792	0.0912	mmu-miR-93	CTACCTGCACGAACAGCACTTTGCTACCTGCACGAACAGCACTTTG
1419	0.64883	0.535513	-0.64275	-6.3918	-0.07508	mmu-miR-351	AGGCTCAAAGGGCTCCTCAAGGCTCAAAGGGCTCCTCA
ORB_0608018	0.64883	0.536264	0.64154	-6.3926	0.09698	mmu-miR-193b	AGCGGGACTTTGTGGGCCAGTTAGCGGGACTTTGTGGGCCAGTT
3181	0.64883	0.536608	0.64099	-6.393	0.0888	mmu-miR-532-3p	TGCAAGCCTTGGGTGTGGGATGCAAGCCTTGGGTGTGGGA
ORB_0608058	0.65077	0.54026	-0.63513	-6.3969	-0.24053	mmu-miR-467g	ATATATGTGTGTGTATGTATAATATATGTGTGTGTATGTATA
1423	0.65133	0.542777	0.63111	-6.3995	0.15058	mmu-miR-98	AACAATACAACTTACTACCTCAAACAATACAACTTACTACCTCA
ORB_0608010	0.65621	0.548903	-0.62136	-6.4059	-0.10972	mmu-miR-1196	AGGCAGAGGCAGGTAGATTTAGGCAGAGGCAGGTAGATTT
1752	0.67189	0.564134	0.5974	-6.4211	0.11999	mmu-miR-495	AAGAAGTGCACCATGTTTGTTTAAGAAGTGCACCATGTTTGTTT
ORB_0608012	0.6792	0.572404	-0.58454	-6.4291	-0.0705	mmu-miR-1198	CCAAGCCAGCCAGGAACACATACCAAGCCAGCCAGGAACACATA
2750	0.68797	0.581961	0.56981	-6.438	0.11032	mmu-miR-455*	GATGTAGTCCAAAGGCACATAGATGTAGTCCAAAGGCACATA
2021	0.68904	0.585032	-0.56511	-6.4408	-0.12035	mmu-miR-696	CCCACAGCAAGCACACGCCCACAGCAAGCACACG
1305	0.6899	0.587933	0.56067	-6.4434	0.06121	mmu-miR-151-3p	CCTCAAGGAGCCTCAGTCTACCTCAAGGAGCCTCAGTCTA
3273	0.69452	0.594051	-0.55136	-6.4489	-0.08259	mmu-miR-744*	AGGTTGAGGTTAGTGGCAACAAGGTTGAGGTTAGTGGCAACA
2281	0.70013	0.601052	0.54077	-6.4549	0.07002	mmu-miR-30c	CTGAGAGTGTAGGATGTTTACACTGAGAGTGTAGGATGTTTACA
3276	0.70343	0.606102	0.53317	-6.4592	0.09151	mmu-miR-340-5p	AATCAGTCTCATTGCTTTATAAAATCAGTCTCATTGCTTTATAA
1828	0.71368	0.61718	0.51661	-6.4684	0.0798	mmu-miR-674*	TTGTTCTGAGATGGGAGCTGTTTGTTCTGAGATGGGAGCTGT
ORB_1008013	0.72509	0.62972	-0.49805	-6.4783	-0.08773	mmu-miR-574-3p	TGTGGGTGTGTGCATGAGCTGTGGGTGTGTGCATGAGC
1385	0.72509	0.631603	0.49528	-6.4798	0.06322	mmu-miR-150	ACTGGTACAAGGGTTGGGAGAACTGGTACAAGGGTTGGGAGA
1144	0.72705	0.635593	0.48942	-6.4828	0.07165	mmu-miR-106a	TACCTGCACTGTTAGCACTTTGTACCTGCACTGTTAGCACTTTG
1489	0.73306	0.643161	-0.47835	-6.4885	-0.05944	mmu-miR-204	AGGCATAGGATGACAAAGGGAAAGGCATAGGATGACAAAGGGAA
ORB1110	0.77319	0.681418	-0.42335	-6.5149	-0.05155	mmu-miR-30b*	ACGTAAACATCCACATCCCAACGTAAACATCCACATCCCA
3100	0.77319	0.683229	0.42078	-6.516	0.06025	mmu-miR-185	TCAGGAACTGCCTTTCTCTCCTCAGGAACTGCCTTTCTCTCC
2757	0.77376	0.68867	-0.41308	-6.5194	-0.05961	mmu-miR-128	AAAGAGACCGGTTCACTGTGAAAAGAGACCGGTTCACTGTGA
3233	0.77376	0.690189	0.41094	-6.5204	0.07536	mmu-miR-214*	CACAGCAAGTGTAGACAGGCACACAGCAAGTGTAGACAGGCA
1958	0.77376	0.692048	-0.40831	-6.5215	-0.06137	mmu-miR-500	TGAACCCTTGCCCAGGTGCATTGAACCCTTGCCCAGGTGCAT
1839	0.77376	0.695193	-0.40388	-6.5234	-0.06301	mmu-miR-700	TGGACTCGGTTCCCGCGTTGGACTCGGTTCCCGCGT
2146	0.77376	0.695897	0.40289	-6.5239	0.18257	mmu-miR-10a	ACAAATTCGGATCTACAGGGTAACAAATTCGGATCTACAGGGTA
1141	0.79008	0.713714	-0.37798	-6.5342	-0.05257	mmu-miR-186	AGCCCAAAAGGAGAATTCTTTGAGCCCAAAAGGAGAATTCTTTG
1896	0.79008	0.715548	0.37542	-6.5353	0.07395	mmu-miR-541	TGTGACCAACATCAGAATCCCTTGTGACCAACATCAGAATCCCT
ORB_0608053	0.79657	0.723924	-0.36381	-6.5399	-0.11884	mmu-miR-467d*, mmu-miR-467a*	GTGTAGGTGTGTGTATGTATATGTGTAGGTGTGTGTATGTATAT
1443	0.81051	0.739148	0.34284	-6.5478	0.04517	mmu-miR-345-5p	ACTGGACTAGGGGTCAGCAACTGGACTAGGGGTCAGCA
1313	0.82119	0.753172	0.32366	-6.5547	0.07358	mmu-miR-15b	TGTAAACCATGATGTGCTGCTATGTAAACCATGATGTGCTGCTA
1301	0.82119	0.75405	0.32246	-6.5551	0.13927	mmu-miR-10b	ACAAATTCGGTTCTACAGGGTAACAAATTCGGTTCTACAGGGTA
1392	0.82282	0.760533	0.31365	-6.5581	0.04617	mmu-miR-149	AGTGAAGACACGGAGCCAGAAGTGAAGACACGGAGCCAGA
ORB_1209025	0.82282	0.760724	0.31339	-6.5582	0.0716	mmu-miR-2138	GCCAAGCCCGTTCCCTTGCCAAGCCCGTTCCCTT
3152	0.8265	0.766718	-0.30526	-6.5609	-0.0438	mmu-let-7b*	GGAAGGCAGTAGGTTGTATAGGAAGGCAGTAGGTTGTATA
ORB_1209030	0.84149	0.784153	0.28174	-6.5683	0.04721	mmu-miR-2143	GCCTCGGGATCCCACCTCGGCCTCGGGATCCCACCTCG
2938	0.84149	0.785922	0.27936	-6.569	0.04001	mmu-miR-652	ACAACCCTAGTGGCGCCATTACAACCCTAGTGGCGCCATT
ORB_0608066	0.85115	0.797615	-0.2637	-6.5736	-0.07343	mmu-miR-665	AGGGACCTCAGCCTCCTGGTAGGGACCTCAGCCTCCTGGT
ORB_0608061	0.86237	0.81084	-0.24606	-6.5784	-0.06797	mmu-miR-483*	AAGACGGGAGGGGAGGAGTGAAAGACGGGAGGGGAGGAGTGA
1947	0.87921	0.83135	0.21888	-6.5852	0.04419	mmu-miR-720	TGGAGGCCCCAGCGAGATTGGAGGCCCCAGCGAGAT
2121	0.87921	0.833879	0.21554	-6.586	0.04105	mmu-miR-499	AAACATCACTGCAAGTCTTAAAACATCACTGCAAGTCTTA
2740	0.87921	0.834977	0.21409	-6.5864	0.03808	mmu-miR-16	GCCAATATTTACGTGCTGCTAGCCAATATTTACGTGCTGCTA
3168	0.882	0.842371	0.20435	-6.5886	0.04369	mmu-miR-335-5p	ACATTTTTCGTTATTGCTCTTGAACATTTTTCGTTATTGCTCTTGA
ORB_0608021	0.882	0.843167	0.2033	-6.5888	0.04339	mmu-miR-224	AACGGAACCACTAGTGACTTAAACGGAACCACTAGTGACTTA
ORB1289	0.8876	0.851311	0.19259	-6.5911	0.03501	mmu-miR-101a*	GCATCAGCACTGTGATAACTGAGCATCAGCACTGTGATAACTGA
1994	0.89017	0.856581	0.18568	-6.5925	0.02766	mmu-miR-322	TCCAAAACATGAATTGCTGCTGTCCAAAACATGAATTGCTGCTG
3236	0.8946	0.864815	-0.17489	-6.5946	-0.03024	mmu-miR-744	TGCTGTTAGCCCTAGCCCCGCATGCTGTTAGCCCTAGCCCCGCA
1106	0.8946	0.866473	0.17273	-6.595	0.0504	mmu-miR-140	CTACCATAGGGTAAAACCACTCTACCATAGGGTAAAACCACT
3135	0.9062	0.880556	0.15434	-6.5983	0.04306	mmu-miR-140*	GTGGTTCTACCCTGTGGTAGTGGTTCTACCCTGTGGTA
2282	0.90727	0.884444	-0.14927	-6.5991	-0.02873	mmu-miR-30e	CTTCCAGTCAAGGATGTTTACACTTCCAGTCAAGGATGTTTACA
2208	0.91543	0.895504	-0.13488	-6.6013	-0.01904	mmu-miR-378*	ACACAGGACCTGGAGTCAGGAACACAGGACCTGGAGTCAGGA
2909	0.91543	0.900209	-0.12877	-6.6022	-0.01473	mmu-miR-181d	ACCCACCGACAACAATGAATGTTACCCACCGACAACAATGAATGTT
1847	0.91543	0.901115	-0.1276	-6.6023	-0.01837	mmu-miR-17*	TACAAGTGCCCTCACTGCAGTTACAAGTGCCCTCACTGCAGT
1818	0.91543	0.903918	0.12396	-6.6028	0.01872	mmu-miR-501-3p	AAATCCTTGCCCGGGTGCATTAAATCCTTGCCCGGGTGCATT
2186	0.96657	0.957453	-0.05477	-6.6095	-0.00737	mmu-miR-685	TGCCTCACCTCAGCCATTGATGCCTCACCTCAGCCATTGA
1455	0.9691	0.963	0.04762	-6.6099	0.00672	mmu-miR-328	ACGGAAGGGCAGAGAGGGCCAACGGAAGGGCAGAGAGGGCCA
3169	0.99263	0.992608	0.00951	-6.6111	0.0017	mmu-miR-26b	ACCTATCCTGAATTACTTGAACCTATCCTGAATTACTTGA
2584	0.99263	0.99263	0.00948	-6.6111	0.0019	mmu-let-7d	AACTATGCAACCTACTACCTCTAACTATGCAACCTACTACCTCT

## Sheet: adj.P.Val＜0.05 and 丨logFC丨>1
miRNA_LIST	ID	adj.P.Val	P.Value	t	B	logFC	miRNA_LIST	SEQUENCE
mmu-miR-2132	ORB_1209019	0.00656	2.33e-05	7.62303	3.1763	1.18572	mmu-miR-2132	CATCGCGTCAACACCCGCCCATCGCGTCAACACCCGCC
mmu-miR-155	1477	0.00757	0.0001546	6.02366	1.3185	1.264	mmu-miR-155	CCCCTATCACAATTAGCATTAACCCCTATCACAATTAGCATTAA
mmu-miR-125b-3p	2955	0.02283	0.0027281	-4.00766	-1.5625	-1.89198	mmu-miR-125b-3p	AGCTCCCAAGAGCCTAACCCGTAGCTCCCAAGAGCCTAACCCGT
mmu-miR-1892	ORB_0908030	0.03988	0.0075058	-3.3771	-2.5765	-1.02102	mmu-miR-1892	ATCCTCCCTCCCGTCCCATCCTCCCTCCCGTCCC
mmu-miR-2137	ORB_1209024	0.03988	0.0075248	3.37555	-2.5791	1.23337	mmu-miR-2137	CTGGGGCTCCCGCCGGCCTGGGGCTCCCGCCGGC
mmu-miR-341	ORB_0608032	0.04126	0.008044	-3.33493	-2.6456	-1.69248	mmu-miR-341	ACCGACCGACCGATCGACCGAACCGACCGACCGATCGACCGA
