# Supplementary material for: Identification and Validation of Ferroptosis-Related Biomarkers in Septic Cardiomyopathy via Bioinformatics Analysis
Source: Front Genet. 2022 Apr 13;13:827559. doi: 10.3389/fgene.2022.827559 (PMC9043284; doi:10.3389/fgene.2022.827559)
Supplement: Supplementary file 5 [file Table4.XLSX]

## Sheet: GEO2R-GSE63920—34945 miRNA
ID	adj.P.Val	P.Value	t	B	logFC	GB_LIST	SEQUENCE	SPOT_ID	gene symbol
scl46011.5_644	0.00032	9.15e-09	21.9	9.60042	8.62	XM_127883	TCTACTGCAGATCAGACAGTTTGACTTGGGGTGGTGAAGCAGTGTGGCATAAGACCCAAGGTTTCATTCT	NA	#N/A
scl020296.2_11	0.000426	3.41e-08	18.7	8.76548	6.75	NM_011333	TACTCATTCACCAGCAAGATGATCCCAATGAGTAGGCTGGAGAGCTACAAGAGGATCACCAGCAGCAGGT	NA	Ccl2
scl50002.3_113	0.000426	3.66e-08	18.6	8.71721	4	NM_033075	CCAGTCCAAAATGTACAGACACCCCTCACTATGAACACAAACAATCCTGGTGTAAATTACCTAACTACAG	NA	D17H6S56E-5
scl19446.4_4	0.000524	7.16e-08	17.1	8.24607	7.88	NM_008491	GCAAGTGGCCACCACGGACTACAACCAGTTCGCCATGGTATTTTTCCGAAAGACTTCTGAAAACAAGCAA	NA	Lcn2
scl40930.5.1_85	0.000524	7.49e-08	17	8.21317	8.59	NM_009971	TTCTTATATCCCTTGCTCTGGTCAACCAGGTTGCAGGGTTTCCTGTCCTCACAGGAACGAAGTCCCTAAA	NA	Csf3
scl38155.8_378	0.000608	1.04e-07	16.4	7.96996	5.1	NM_009397	GCTGACATCTGGGGTCTAGCCTAGCACCTGAAGATACTTGTGATGTCTAACTCTGCATAGCCTTTTCTCT	NA	Tnfaip3
scl39816.3.1_5	0.000674	1.43e-07	15.7	7.73247	6.4	NM_011337	TGACTAAGAGAAACCGGCAGATCTGCGCTGACTCCAAAGAGACCTGGGTCCAAGAATACATCACTGACCT	NA	Ccl3
scl39820.3.1_53	0.000674	1.54e-07	15.6	7.67475	7.23	NM_013653	TTCAAGAATACATCAACTATTTGGAGATGAGCTAGGATAGAGGGTTTCTTGATTCTGACCCTGTATAGCT	NA	Ccl5
scl47746.6_104	0.000734	2.3e-07	14.9	7.36614	3.2	NM_010755	AAAGATGGATGGAGACGACCACTGGTAGAGAGAGGCAAACACTACAGTCCTGATGCAGGAGAATGGGGTG	NA	Maff
scl014825.4_307	0.000734	2.3e-07	14.9	7.36461	6.45	NM_008176	TTCTTTAACCCTGTTTCTCCTGGTCTCGTCTCGCTCGGGACAGAGACGTTCAAAGGACTGTTACAAATGA	NA	Cxcl1
scl019288.3_2	0.000734	2.31e-07	14.9	7.36131	9.24	NM_008987	GTGGTGCTTTCAGATTAATGTCTGCCTCTGTCAGATAAACCCTCAGATAACTAAACAGGACTGGACTCTG	NA	Ptx3
scl020715.6_281	0.000787	2.85e-07	14.5	7.19323	6.02	XM_484175	GAGTAGTCTTTCTCAATGTCTCTTGTTGACCAACTACGTAGGACTGGTGGACACCTCTGCATTCATCACA	NA	#N/A
scl0012047.1_125	0.000787	2.93e-07	14.4	7.17319	3.67	NM_007536	GGAGAATGGATACGGCGGAATGGAGGTTGGGAAGATGGCTTCATAAAGAAGTTTGAACCCAAATCTGGCT	NA	Bcl2a1d
scl020717.5_18	0.000805	3.23e-07	14.3	7.09478	6.7	NM_009253	ACAGGTGTTCAGACTACCCTCTTTATGGCCAAAGTCACTAACCCCAAGTGAACCTAAAGCTCCCCAAGTT		Serpina3m
scl41159.3.1_10	0.000928	4.22e-07	13.8	6.87724	4.95	NM_013654	AAGAAGGGCATGGAAGTCTGCGCTGAAGCCCATCAGAAGTGGGTCGAGGAGGCTATAGCATACTTAGACA	NA	Ccl7
scl48299.13_140	0.000928	4.26e-07	13.8	6.86821	3.21	NM_023380	TCTATAGGTAGAATATATACTCATTTTTGAAGTACTGGGAAGTTGGGGACTGAGATTAGAGACTTGTTTT	NA	Samsn1
scl31343.5.1_35	0.000928	4.51e-07	13.7	6.82151	10.6	NM_011315	ATGGAGCAGAGGACTCAAGAGCTGACCAGTTTGCCAATGAGTGGGGCCGGAGTGGCAAAGACCCCAACCA	NA	Saa3
scl17286.15.1_2	0.000941	4.87e-07	13.6	6.75898	6.62	NM_011347	ACCCGGTCTGCCAATGTCTCATTCGATTTCTCAGGATTCCACATGCAAGTGTCAAGTTTCCTGTCACACT	NA	Selp
scl0003134.1_65	0.000941	5.11e-07	13.5	6.71826	4.4	M64404	GGCCTCGGGATGGAAATCTGCTGGGGACCCTACAGTCACCTAATCTCTCTCCTTCTCATCCTTCTGTTTC	NA	Il1rn
scl39282.4_366	0.001001	6.02e-07	13.2	6.58218	5	NM_007707	TCCCCACTCAGGCCTTCGAGGCTGTCTGAAGATGCTTGAAAAACTCAACCAAATCCCAGTTCAACTCAGA	NA	Socs3
scl014130.1_14	0.001001	6.26e-07	13.1	6.54921	2.89	NM_010187	CACCTACTCACTTCTCAAGCATCCCGAAGCCCTGGATGAAGAAACAGAGCATGATTACCAGAACCACATT	NA	Fcgr2b
scl0017329.2_123	0.001001	6.3e-07	13.1	6.54387	7.04	NM_008599	CCAGAGTTGGCCTTCAGAACCTCCCACGTAGCTTTCGAGACCATGGGATTTCATTATTAACTTGATCCCA	NA	Cxcl9
scl020310.4_115	0.001103	7.26e-07	12.9	6.42474	7.82	NM_009140	GGCTTTCATGGAAGGAGTGTGCATGTTCACATCATTTTTTTGTAAGCACCGAGGAGAGTAGAACAGCTGT	NA	Cxcl2
scl27987.4_57	0.001166	8e-07	12.8	6.34198	6.59	NM_031168	CTGTTACCTAGCCAGATGGTTTCTTGGAATGTATAAGTTTACCTCAATGAATTGCTAATTTAAATATGTT		Il6
scl24866.28.1_30	0.001219	8.72e-07	12.6	6.26922	3.36	NM_016693	CAGGCCCAACCCCAATGGGTGGAACTAACTAGGGAGGCACCCAAAGGACACTACATACAATCATAAACTA	NA	Map3k6
scl37440.14_650	0.001285	9.93e-07	12.4	6.1573	3.36	NM_028679	GGAAGTGAGCCAAGTCATCCTTGCTAGGGCTTTTTCTGTGTAGAGAGGGAATTCCAGTCCAAAGTCTGCT	NA	Irak3
scl17288.14.1_48	0.001285	1.03e-06	12.4	6.12234	5.4	NM_011345	TTATCCCCATGGGATTCAGTGGCTGCCGAAGTATTCTTGAACATTGTGTTCTGTGTCCTGGCACTGAAGC	NA	Sele
scl017357.1_39	0.001285	1.06e-06	12.3	6.10138	2.75	NM_010807	CAGCAGACCCCCATCATGGGCAGCCAGAGCTCTAAGGCTCCCCGGGGCGACGTGACCGCCGAGGAGGCAG	NA	Marcksl1
scl50688.5_158	0.001285	1.07e-06	12.3	6.09644	3.05	NM_008690	ACAAGCCCTGAGCAAGCACAGGGCCTTGCTGGGTATGGTAGGAGACCTAAGTGGTTCCTGCCACCACAGG	NA	Nfkbie
scl32070.13_140	0.001335	1.17e-06	12.2	6.01707	4.02	NM_010557	GTCCTCCGCTCAGTTGTAGAAAGCAACAAGGACACAAACTTGATTGCCCAAAGTCACTGCCAGTTACCCA	NA	#N/A
scl056489.1_214	0.001335	1.22e-06	12.1	5.98276	3.23	NM_019777	AGGCTAACTGCTGGTGCTTTGAGGATTCTCCTTGACCTTTTCTCCGAGGAACGCTTGGTTCTAAGAAACA	NA	Ikbke
scl40151.2_453	0.001335	1.22e-06	12.1	5.97804	4.12	NM_009026	GTAACTGTCCTGCTCGCTTCAGGGCAGGACTAATAATAGGGCATTATCTTGTCTGTGATTGGTGTTGCCA	NA	Rasd1
scl40285.3_70	0.001668	1.58e-06	11.7	5.75599	4.21	NM_011579	CCACACTCCTAAAATATAAACCCCTGACTCAGTATAGAAAACACTCACTGCCCAAAGTTCGGTCAGACTC	NA	Tgtp1
scl0240913.9_121	0.001668	1.62e-06	11.7	5.73002	6.3	NM_172845	TTGAAGTTTGCTATTTATATGCTCTTTTTGGAGTCAGACAAATGTGGGTTATATTCTGGCCCCGCATCTT	NA	Adamts4
scl0246730.3_14	0.001674	1.77e-06	11.6	5.65523	3.67	NM_145211	GGTTGGCTGAAGAGGCTGATGTGTGGCTGTGGTACCCATGTTTTATGAAAAATGATGGTTCCCGAGTGAG	NA	Oas1a
scl0016628.1_162	0.001674	1.8e-06	-11.5	5.63741	-2.85	NM_008459	ATAGTGAAACCAATACTATTTTAGATTCCTCACGGGACACAGGCGGAGGTGTTAAATACTGGTTCTGCTA		Klra10
scl29566.11_547	0.001674	1.81e-06	11.5	5.63167	2.88	NM_008359	GTATGTCACTGTATAACTACAGTAAGAGAGGTTGTTTAAAGTAGCTCCAGGGCGCCCTCATGGGGCAGAC	NA	Il17ra
scl52539.1_152	0.001674	1.82e-06	11.5	5.62866	5.07	NM_009890	GAACCAAGACTTTCCTATGTATGAAATCGCACTGGAACTGGGCTCTAACCTCACATGTTGAGAGAAGACC	NA	Ch25h
scl41134.1_185	0.001685	1.89e-06	11.5	5.59604	5.1	NM_013652	TCCCATGGAGATGGTCCACCATTGCTGTTTCTCTGCTATTGTGGATATGACTGTGAAATTGATTTCATGC	NA	Ccl4
scl50010.18.1_105	0.001685	1.93e-06	11.4	5.57747	5.45	NM_008198	CTGGCTAAAGGACAAGCTCAAAGATGAGGATTTGGGTTTTCTATAAAGAGCTTCCTGCAGGGAGAGTGTG	NA	Cfb
scl16393.3_24	0.001723	2.02e-06	11.4	5.53558	4.8	XM_148966	CTAAGCGAATGATTGCTTTCAATGTTTGCACTGATCTAGTTGCATGGTTAGTCAGAAACTGCCATTTGAA	NA	#N/A
scl023960.6_30	0.001901	2.32e-06	11.2	5.41181	3.43	NM_011852	TTCAAGCTGAGCGCCCCCCATCTGCATCAGGAGGTGGAGTTTGATGTGCTTCCAGCCTTTGATGTCCTGG	NA	Oas1g
scl29624.16_44	0.001901	2.38e-06	11.1	5.38837	2.68	NM_172161	ATTCCCACTTCTTAAAAGACCTACAGCCGGTGTCTCCGCAAGTTCTCAAGTTCAGGACTGCAAAAGCAGG	NA	Irak2
scl46994.14_16	0.001901	2.42e-06	11.1	5.37514	4.15	NM_007781	TCAGTCTCCTTCTGTGTCTCGAACCTTGAACAGGATGTGATAACTTTTCTAGACCACATGCTTGCTCTGC	NA	Csf2rb2
scl27604.2_9	0.001901	2.45e-06	11.1	5.36449	7.99	NM_009141	CATCACATCCATTATTTTAAGCCTGTACATCTTATAGTGTCTCACTTCTTTATATTACTCTTTTGAGGAA	NA	Cxcl5
scl25011.1.118_77	0.002035	2.68e-06	-11	5.28345	-2.34	NM_019563	CTTCTCATACCCAAGCCTCAGCGGTCTAATGGAGGGAACTGAACCAGCCTTCGGATTCCACGTTCTTGGA		Cited4
scl19511.8_175	0.002074	2.79e-06	10.9	5.24689	5.49	NM_172659	ACCCAGTCCAAACCTTGGATACCTCTAGTCTGCCAACTGTTCACTGTTTTTCAAAATAAAGAGCTGGGCC	NA	Slc2a6
scl0001473.1_76	0.00213	3.04e-06	10.8	5.16823	5.2	NM_009477	AGGTGACCTTGGGTAGCCATACAGCGACTTCCAGATCTTTTCTTCGACAGTGGAACAGAGATAGCAGCTT		Upp1
scl27378.6.1_98	0.00213	3.15e-06	10.8	5.13559	5.64	NM_145209	TGTGAGAAGTCGTGTACAGCCAGACACTCTTGTGTGACAATGGAATTCTGCAGTCCCCTGGGAAGTCATG	NA	Oasl1
scl34673.5.1_43	0.00213	3.2e-06	10.7	5.12146	2.69	NM_198095	TGAGGATGTGGAAACCACTAGGGGGCTCCAGATTGGGTCTTCCTCCGCAGAACTTTAGGACTGGGGAGTG	NA	Bst2
scl33493.3.1_90	0.00213	3.25e-06	10.7	5.10851	4.02	NM_008630	GAAGGGGGGCGGAGGGGTCCCCACATCTGTGTAAATAGACCATGTAGAAGCCTAGCCTTTTTTGTACAAC	NA	Mt2
scl0003111.1_1260	0.00213	3.34e-06	10.7	5.0835	4.12	NM_133232	TGAATAAGATCAGGCCCAGGAGATCTTGATGCGGGTGGAACATGCATCCTTCAAAAGCCAGTGACTTGGT	NA	Pfkfb3
scl31677.12.1_25	0.00213	3.37e-06	10.7	5.07581	2.51	NM_009046	GGGTGGCCTCCTATCTCCAGGGCCTGAAGCCACGTAGCCTCTGAGGTAACAGAGGAGGCACTGGGTGAGG		Relb
scl0012044.1_118	0.00213	3.38e-06	10.7	5.07188	3.34	NM_009742	TAACACAGGAGAATGGATACGGCAGAATGGAGGTTGGGAAGATGGCTTCATAAAGAAGTTTGAACCCAAA	NA	Bcl2a1a
scl55015.6.1_13	0.00213	3.41e-06	10.6	5.06425	5.22	NM_011593	AGGACTACCAGAGCCGTCACTTTGCTTGCCTGCCACGGAATCCAGGCTTGTGCACCTGGAGATCCCTTGG	NA	Timp1
scl0017356.1_29	0.00213	3.48e-06	10.6	5.0474	2.6	XM_139743	CTCTGCAGCTTCAAGCCTTGTTACAAAATTACCACTGTGCACCCGATGAGCCTTTTATTCCTACGCCAGA		#N/A
scl49773.2_28	0.00213	3.48e-06	10.6	5.04697	2.52	NM_029796	TTCCTGTGCCGGCCCCCAGGCCACCTTGTGTTTATCTGGCTTTGACACGTCTGTTTCAGGGGTCACCAAA	NA	Lrg1
scl0004090.1_151	0.00213	3.67e-06	10.5	4.99687	6.1	NM_145209	ATGAGCTCCTCTGTATCTACTGGACCAAGCACTACACGCTGCAGCACCCGGTCATCGAGGCCTGTGTCAG	NA	Oasl1
scl37236.8_286	0.00213	3.7e-06	10.5	4.98994	4.5	NM_010493	AGATCACATGGGTCGAGGGTTTCTCTACTGGTCAGGATGCTTTTCTCATAAGGGTCGACTTTTTTCACCA	NA	Icam1
scl024047.3_30	0.00213	3.72e-06	10.5	4.9845	5.97	NM_011888	TCCCTGGGAACATCGTGAAAGCCTTCCGCTACCTTCTTAATGAAGATGGCTGCAGGGTGCCTGCTGTTGT	NA	Ccl19
scl0001046.1_37	0.00213	3.73e-06	10.5	4.98338	7.03	NM_019948	TTTATATTGGACTGACAGACCAGGTGGTGGAGGGTCAGTGGCAATGGGTGGATGATACACCTTTCACAGA	NA	Clec4e
scl0003402.1_106	0.00213	3.78e-06	10.5	4.97119	4.28	NM_007609	GGAGGAAGATAAACAAAAATTTAACAATGCTGAACGCAGTGACAAGCGTTGGGTTTTTGTAGATGCCATG	NA	Casp4
scl44485.3_91	0.002322	4.19e-06	10.4	4.8756	2.84	NM_007930	GCTCATTCAATTGATCTAGGCATTTGGGCTTGCTACTTGACCATTCTCGCCCTGTGAAATGTCCCACACT	NA	Enc1
scl00226695.1_128	0.002322	4.25e-06	10.4	4.86292	2.79	NM_172648	CCAAAATAGAAATGTCACCTCTAAATGACAGCTTTAGTAGTATATCCAACCATTGATTAATCTTCATACC		Ifi205
scl37304.10_29	0.002442	4.57e-06	10.3	4.79707	3.27	NM_008611	AGGGTTAGGATGAGCCATAAGTGCATACATATGTTCTTATAAAACGGAGTGAGAGGTGTGGATGTCACTC		Mmp8
scl50237.10.404_5	0.002442	4.61e-06	10.2	4.78814	3.27	XM_139838	CCACTCCTCTAATTCTCAACTAGTCCTACTGATCACAGTGGGATGGTGACTGTACTCTGACTAGATGCGT		#N/A
scl24911.1.32_2	0.002497	4.79e-06	10.2	4.75365	3.11	NM_010807	AGACCCCCATCATGGGCAGCCAGAGCTCTAAGGCTCCCCGGGGCGACGTGACCGCCGAGGAGGCAGCGGG		Marcksl1
scl21394.7_6	0.00254	4.94e-06	10.2	4.72452	3.55	NM_133871	GATAAAAGTAATCAGCTACAAGGACCAATCGCAATTCTGTTGGATTTATATTCTGTATCTATGAAAAATA	NA	Ifi44
scl014289.2_177	0.002568	5.07e-06	10.1	4.70089	5.23	NM_008039	TGGTCAAACCAGTGATTCAAGCACCAGTTCTACTTCACCTCCTGCAGACATTGAGTTAAAGGCCCCATGA	NA	Fpr2
scl0012655.1_43	0.002675	5.37e-06	10.1	4.64844	2.92	NM_009892	AAGGGAGATCTCAATATACACAGTGCAAGTTGCAAGGGCCCTTATTGAGAGGAGCTTTACACAATGATTT		Chil3
scl0226695.2_15	0.002675	5.44e-06	10	4.63651	2.79	NM_172648	TAAGGAAGGAGATAAGCTCCACCTCTTCTGCTTTCACCTGAAAAGAGAAAGAGGACAACCAAAGTTAGTG	NA	Ifi205
scl070710.1_171	0.002815	5.8e-06	-9.95	4.57625	-2.5		CTCTTTCATGAAGCAGTAGTCATTGTTACGTGCAGACCACAGAATGAGGTGAGTTTGTACATGGAAAAAT	mMC024204	#N/A
scl20421.3_574	0.002964	6.19e-06	9.87	4.51532	3.02	NM_026929	GACCCATTGGTCTGTTCCTGGAAAACACTACAGTCCTTGTCCATTCTCAGTTGACCCATACTGTTACCCA	NA	Chac1
scl23122.2_23	0.003081	6.58e-06	9.8	4.45938	5.73	NM_008987	ACAGTGCCTGGCCTAGGCGCTGTGCTGGAGGAACTGCGGCGGACGCGCGCCGACCTGAGCGCCGTGCAGA	NA	Ptx3
scl00380613.1_311	0.003081	6.67e-06	-9.78	4.446	-2.74		GTAGCTTTCCAAGTCCTACACTAAGGCCAGGAGCTACCATGCCCAGTTTCTACCTCTTTTCATTAAGTGC	mMR028726	#N/A
scl30506.2_36	0.003081	6.7e-06	9.77	4.44172	2.41	NM_025378	TGTTCTTAACGCTCAAAACCTTCACACTTAATAGAGGATTCCGACTTCCGGTCCTGAAGTGCTTCACCCT	NA	Ifitm3
scl22482.15.1_7	0.003127	6.89e-06	9.74	4.41573	5.7	NM_001005846	AGTCGGCTCAAAGATTGTCCTGCTGAATTGTGGAACCAGAAGGAGGGGTGTCCATGAGCTGCTGATCAGA	NA	Mcoln2
scl012575.1_2	0.003175	7.09e-06	9.7	4.38949	2.75	NM_007669	GTCGCTGTCTTGCACTCTGGTGTCTGAGCGGCCTGAAGATTCCCCGGGTGGGCCCGGAACATCTCAGGGC		Cdkn1a
scl26323.5.1_40	0.003235	7.44e-06	9.64	4.34344	4.59	NM_139198	CCTTCAGCCTGAGATTTTTCAAATCTTTGGCAACTGAGATGGGATGGATCCATTTAATTAGAGAACGGTG	NA	Plac8
scl41457.2_174	0.003235	7.47e-06	9.64	4.33978	2.74	NM_007413	GCTTGCCTGGAGTTACACAAGTCTGGCTGACATGCAAATTGGAGGCTCCGTGGCTAACAAATACATTTAT		Adora2b
scl53366.9.1_53	0.003235	7.5e-06	9.63	4.33646	3.73	NM_023044	CCATTCTTTTCTCATTTATTCTGTACCCAACAGTAGAATGAAGTGGTTCCCATAAATAAGGGGCATGCGC	NA	Slc15a3
scl51879.12_56	0.003358	7.88e-06	-9.57	4.28995	-3.03	NM_172628	TGTGAGGATGCAGGCATCAGACAATAGTTAATTACATGGTGAACTCTCGTTCTCTATGTATTTCTCCCCG		Sh3tc2
scl0001448.1_45	0.003402	8.09e-06	9.54	4.26502	6.09	NM_013652	GGCAGCTTCACAGAAGCTTTGTGATGGATTACTATGAGACCAGCAGTCTTTGCTCCAAGCCAGCTGTGGT		Ccl4
scl0015959.1_2	0.003402	8.24e-06	9.52	4.24836	4.53	NM_010501	CAGGGAAGGAAGTATGTCCAGTCATATGGAAGACAGGGTGTGCAACCAGGTCGAACATTTAAACTCTGAG	NA	Ifit3
scl0020698.1_299	0.003402	8.43e-06	9.49	4.22655	4.97	NM_011451	GCTGGACCAGTTGCATATAGAAGACACTCCCCATTGCTCTTAGGGACCTTCCCTGGGAACCAAATTCAAA	NA	Sphk1
scl22018.3_120	0.003402	8.43e-06	9.49	4.22635	3.21	NM_011905	ATCGAAAAGAGCCACAAAACTGTGTTCGTGCTTTCTGAGAACTTCGTACGGAGCGAGTGGTGCAAGTACG	NA	Tlr2
scl18065.6.1_10	0.003402	8.47e-06	-9.48	4.22207	-2.71	NM_009918	GGCGAAGGTTGTGGCTTTGGAAAGCGTGAAGAGTTCCCAACCCAGTGTATAAGCATATGTGCACATGATT		Cnga3
scl39460.6_144	0.003471	8.82e-06	9.44	4.18376	2.15	NM_007805	CAGTTCCAACTGTATATGCTGTAAGGCTAGGGAATCTTAGGAGTTCTGTCGTCGGTTGGCACACTTGTAC		Cyb561
scl29796.1.1_131	0.003471	8.93e-06	9.42	4.1723	4.27	NM_026414	ATGTCAATCTTGAGAGAGGACCCTTTTAGATCCCCTGAAGTATGGCTCAGTCACTTTCACGTCCCCAAGC		Asprv1
scl017752.3_0	0.003471	8.94e-06	9.42	4.17116	3.6	NM_008631	GCTGCTGTCCCTGCTGTCCCCCAGGCTGTGCCAAGTGTGCCCGGGGCTGCATCTGCAAAGGGGGTTCAGA	NA	Mt4
scl0230863.12_139	0.003481	9.07e-06	9.4	4.15813	6.17	XM_357399	AGATTCTAGAGGAAGGCATCGGCCCAGCCAGGGAATGACAAATTCAAGCGTCCCTTAAGTCAACTCCGAA		#N/A
scl074155.4_43	0.003617	9.61e-06	9.33	4.10266	2.34	NM_133753	CGCTGGCTGCTTCACTGCCCTGAGATTCAGTGAGACACGCAGTTTGTGTTCAGTTTTTACATCCTCTGAT		Errfi1
scl0002510.1_2	0.003617	9.73e-06	9.32	4.0916	3.98	NM_010755	CTCGAGAGCGGCCAAGGACCGCCACCGCGACAGCCGCGACAAGCACGCACTGAGCGCCGGGCCTGGCGGA		Maff
scl47871.3_2	0.003617	9.84e-06	9.3	4.08081	3.65	NM_010849	TGCATTGACCCCTCAGTGGTCTTTCCCTACCCGCTCAACGACAGCAGCTCGCCCAAATCCTGTACCTCGT	NA	Myc
scl068713.2_9	0.003617	9.9e-06	9.3	4.07505	2.28	NM_026820	CACGCCTGACCATGTGGTCTGGTCCCTGTTCAATACACTCTTCATGAACTTCTGCTGCCTGGGCTTCGTA		Ifitm1
scl0014284.1_16	0.003617	9.96e-06	9.29	4.06938	2.48	NM_008037	TTTGTCCCCTACTTTTAAATTAACGGTGAAACGGCCCTAGGAGGGTCGCTCTAGTTGAACTCTCCAGGCA		Fosl2
scl24441.18_257	0.003617	1.01e-05	9.28	4.0586	2.83	NM_172689	GGAGGTCAACAGTATGACATGGGATAGCACACCACTTCTCACAGATGCCTAGAGAAATTACCCAGCAACA		Ddx58
scl000403.1_95	0.003617	1.02e-05	9.26	4.04211	4.28	AK050076	CGTGTGCTCACTTACTTCATCGCCCTGTCCATTGGAACGCTGCTCTCTAACGCCCTTTTCCAGCTCATCC	NA	Slc39a14
scl0023960.2_17	0.003617	1.03e-05	9.25	4.03584	2.97	NM_011852	CGGAGCTCCAGCGGAACTTCCTGAAGCAGCGCCCAACCAAGCTGAAGAGTCTCATCCGCCTGGTCAAACA		Oas1g
scl0170768.1_23	0.003617	1.04e-05	9.24	4.02696	3.44	NM_133232	ACAGGACACGCCTTCCTTTCAGACATCTGTGTAGTTTGCAGTTGCAAGAACAATAAAAACCTGGTTGAGA	NA	Pfkfb3
scl0020846.2_62	0.003617	1.05e-05	9.23	4.02326	2.57	NM_009283	ATCAGCCCACCTTACACCCCGAGTGCAGGTGTGAACCACGGTAAGTGTGCACAGTCCTTAGGGAAAACAG		Stat1
scl0012575.2_206	0.003698	1.08e-05	9.19	3.99304	3.46	NM_007669	AACATCCCTGTTTCTGTAACATCCTGGTCTGGACTGTCTACCCTTAGCCCGCACCCCAAGAACATGTATT	NA	Cdkn1a
scl49391.2.1_191	0.003853	1.16e-05	9.11	3.92807	4.51	NM_007679	CTTTAAAGCTACAACAAAGCACATTTCCTAAGCCCAAGTAGCTGCAAAATGAAGACACAGAAGACATGAG	NA	Cebpd
scl0011988.2_67	0.003853	1.16e-05	9.11	3.92198	3.53	NM_007514	CTGTTTCCCATTACTTCAGACCTAATCACAGCTCAGCGTCTGCTCCTTCATCACAGAACCCAGTCTTTTG	NA	Slc7a2
scl0207686.23_41	0.003853	1.17e-05	9.1	3.91742	4.4	NM_172447	GAAGCCACCACTGAATGATCCTAAAAAGAGCATCCCTACATGATGTGTTCCACAGCTCCTGAAATAAATT	NA	Cfap69
scl48826.10.1_4	0.003853	1.2e-05	9.07	3.89444	3.2	NM_019453	CTGGGCCATATGATGAAGAACATAGCTCTTCTGACCATCAGTCCTGTCAGTGACCAGATACTTCACTGAG		Mefv
scl020128.1_60	0.003853	1.2e-05	9.07	3.89289	3.04	NM_009099	CATGTCTGGATATTAGATCCTGGAAGCTGCCGCCAAGAATATTCTAATGTGTTGTGGATATATATGATTT	NA	Trim30a
scl51416.9_257	0.003853	1.22e-05	9.05	3.87997	2.79	NM_010728	TTCCCAGCTACCCAACGTCCTAGCCAGCTTTTGAACACAGATTTTGTTAGCCTTCAAGTTTAAACGGTGC		Lox
scl0001401.1_29	0.003853	1.24e-05	-9.04	3.86408	-2.47	NM_145137	GCTTAGCTGGATGGGCCTAACGGACCAAAATGGGCCCTGGCGATGGGTGGATGGGACCGACTTTGACAAA		Mgl2
scl0001324.1_36	0.003853	1.24e-05	9.03	3.86372	2.48		ATGGGGAGCTAATCAGATTCTGTCGTGCTTCGGGCTCTAAAGAGATGAATCCAATAAGGGAGGAGTGACC	mMA031990	#N/A
scl15898.31.1_40	0.003853	1.24e-05	9.03	3.86351	3.91	NM_008329	CTTTACACATTTTCTATATCTAAATTCATTTGTTGTCTCTATAACTTCTATAACTGTTCAATTTGCAATT	NA	Ifi204
scl000128.1_857	0.003853	1.26e-05	9.01	3.84693	2.54	NM_011668	GGGATAAACATGGTAATACAGAAGCCTTAATGGGAATATCCTAGTATTATCTCTACAATATGGCAAAATA		Ube3a
scl0017357.2_64	0.003853	1.27e-05	9.01	3.84097	2.36	NM_010807	GCCCCATCTGGGTTTTTATAAATGTCTTACTCAAGTTCAAACCTCCAGCTTGTGAAATCAACCATGTCCC		Marcksl1
scl49605.16_306	0.003853	1.27e-05	9.01	3.8402	3.39	NM_011163	CTCCTCCACTGTCAACCGAGGCTTCTGCCAAATCTTCCCTGTCATGAAGGATTGTATCATCTGAAATTGA	NA	Eif2ak2
scl0074558.2_172	0.003853	1.27e-05	9	3.83632	4.12	NM_029000	TTGAAGATTTTCTATGAAAATGATTTTACTTCTCTCTGATTTATTATCTAATGCTTTATTCATATATACT		Gvin1
scl069903.6_164	0.003853	1.29e-05	8.99	3.82399	1.88	XM_485931	ATGGACCCCCGGTGGCTTCGACACCTTGAAAACCAATGAGAAAGGAACGCGCGCAGCTTGAAACTGCATC		#N/A
scl52722.6.1_6	0.003853	1.3e-05	8.98	3.81659	2.75	NM_026835	GGCTTTCACACAACTAGACACAACCCAAGATGCTTATCATTTCTTTAGCCCTGAGCCATTAAACAGCTGC		Ms4a6d
scl35124.5_47	0.003853	1.3e-05	-8.98	3.81547	-2.43	NM_010111	CGAGACAGTAATGGCTTTTCTTACCCAGATTGTGTACATAGAGCAATGTTGGTTTTTTATAAAGTCTAAG		Efnb2
scl20839.1.1_204	0.00392	1.36e-05	8.93	3.77416	3.4		CACTTACGCTTTTAAGCCTAAAAGACACATCCTGTAAACCAGGTGGCTTCCAAATCTGCATATAAATAAG	mMC002244	#N/A
scl0240024.1_128	0.00392	1.36e-05	-8.92	3.77164	-1.97		GACTTGGCCGTCCCTGGACAGTGAGGTCAGATGTGAATACATATTGTAAGAGCACGTTGAATAGTGTGCA	mMC024477	#N/A
scl0001484.1_9	0.00392	1.37e-05	8.92	3.76904	6.03	NM_009971	TACAAGCTGTGTCACCCCGAGGAGCTGGTGTTGCTGGGCCACTCTCTGGGGATCCCGAAGGCTTCCCTGA	NA	Csf3
scl26296.6.1_95	0.00392	1.37e-05	8.92	3.76704	4.5	NM_029415	CAAGCATTGTTTAAATTTGATTATGTGTGTAATGCAAGCGGGCTAGCTCTTTCTCTTGAGAGGGACAGGT	NA	Slc10a6
scl0012045.1_114	0.00395	1.39e-05	8.9	3.75203	2.41	NM_007534	TCAATAACACAGGAGAATGGATACGGCGGAATGGAGGTTGGGAAGATGGCTTCATAAAGAAGTTTGAACC		Bcl2a1b
scl016477.1_58	0.003971	1.41e-05	8.88	3.7367	2.69	NM_008416	ACTCCGGCCCGCCCGCCTGCGCCCAGTCCTTCCACCTCGAGGTTTACATGGCCCCCTTCCAGCGTATTTT		Junb
scl0016172.2_104	0.003971	1.43e-05	8.87	3.72797	2.55	NM_008359	TGGTACTGATCCCTAAACACACCCCTTTCCCTGATAACCCGACATGAGCATCTGGTCATCATTGCACAAG		Il17ra
scl0001967.1_19	0.003971	1.43e-05	8.87	3.72391	3.11	NM_133871	ACTTACACACGTGGATAGCCTGGATCTGATTACAAAAGAAGACATGACAGACATATACAACTATAGTCCT		Ifi44
scl016391.8_62	0.003992	1.45e-05	8.85	3.7112	2.4	NM_008394	TCTCAGCTCCAAGGAACTGGAAAGTTCCAAAGGGTGTGATCTCAGAGGGAATTGTATGCTCCTCCCAGTC		Irf9
scl41145.8.1_28	0.004003	1.48e-05	8.83	3.69442	5.79	NM_011410	AGGATTTGACATGTATTTTTTTATGTTCGTATCATCATGTTGTTTGTGCTGTAGATAATACCTTTACAGG		Slfn4
scl0004065.1_58	0.004003	1.48e-05	8.83	3.69364	2.23	NM_021304	TCACTGTGGAGACTTTCTACCCGACACTGTGGTGCTTTGAGGGACGGCTGCAAACCATCTTCCGAGTCCT		Abhd1
scl0004149.1_262	0.004042	1.5e-05	8.81	3.67711	2.92	NM_054098	TTTCCATCCCGAATCGTGTCTTTCCTATAACAGCACTGATCCTGCTTGCCTTGGTGTACCTCCCTGGTAT		Steap4
scl00229898.2_165	0.004084	1.53e-05	8.79	3.65979	4.27	NM_153564	AAAGTCTATACTTGCCCAGGTATATTGCTCACTTTCTACCACAGGAATTCTTAACCACAGTAATTACACT	NA	Gbp5
scl50608.5.1_156	0.004104	1.56e-05	8.77	3.64235	2.9	NM_015766	TGATATCAGACCCTGATGTCGTCTACTTGAGGGTGGCAGGGTGGCCTGTCCTGAGTCTGAATACTGACTT		Ebi3
scl22520.13.1_0	0.004104	1.56e-05	8.77	3.64062	3.17	NM_153564	GGAGAGAATTGCCTGTTTATGTTAGTCTCATTCTGTGTTCAATAAAATGGAATAAAAATATAAAATTCAC		Gbp5
scl21199.6_215	0.004226	1.62e-05	8.72	3.60389	4.28	NM_031167	GCCACAGACGGCTCCACCCAACCCAATAGATGAACACTTGGTTCAAAATCACTAAAGCTCAAATACTCCC		Il1rn
scl27967.7.1_149	0.004226	1.64e-05	8.71	3.59281	2.15	NM_021304	CAGCACTCAGTGGGGCTACCTGACCTGGGAGTACTCACTCCTGAAGATGGAAAGAGCTGACAAGAGGACT		Abhd1
scl0219132.5_22	0.004226	1.64e-05	8.71	3.59109	3.68	NM_199015	GAGGCGCCACCGTGGGGTGTGATTTATGGTTCTGTAAGAAGAGTTACCACTATGTCTGTGCCAAAAAGGA	NA	Phf11d
scl30507.4.1_25	0.004242	1.67e-05	8.69	3.5755	2.75	NM_053088	GTTAGCCAAAGACTCTGCGGCTTTCTTCAGCACCAAGTTTGATGAGGAGGACTATAACTAAGAGTTCCGA		Ifitm5
scl28942.6.1_66	0.004242	1.68e-05	-8.69	3.57345	-2.43	NM_019455	GAACTCCATTAGCTGGCTAGAGGATCCACATACTTCTCACCAATAGGACTGTAACTTTGTAGTACTCTGC		Hpgds
scl41590.4.1_265	0.004279	1.7e-05	-8.67	3.55808	-1.96	NM_175289	TGTCGGGCACACTCAACCCTACTGAGCACACTCCAGCGGGGTAAGATGGTGGCACTTGGTATATTAAGTG		D930048N14Rik
scl20918.1.1_187	0.004292	1.72e-05	8.66	3.54832	2.79		AGGTTTGTCAGTGTTCTAGACTGATGAAGATGACAGGCTAGGGAGTGGAGTACTGGCTAGTGTGAGTTAC	mMC011187	#N/A
scl49172.15.1_1	0.004299	1.73e-05	8.65	3.53996	1.83	NM_008225	TCCCTCTTCCCACTCCATGGTACTGCTGCAAGGACCTGGCTGAACATCATGAGATGCCTGAAGTTCTGGC		Hcls1
scl37309.10_320	0.004309	1.75e-05	8.64	3.52995	5.62	NM_008607	GAGACCACTCCTTTGTGCTCCACCATGTTTGTTAATCCCTCTCTGCTTTCCTTAGCGAGTAACACTTGGT	NA	Mmp13
scl0019225.1_61	0.004309	1.78e-05	8.62	3.51735	4.02	NM_011198	CCAATATTGACTGACCCAAGCATGTTATAAAGACTGACATTTTAGACATTTTGAAGGCCCTGTAAGTGTT		Ptgs2
scl41158.3.1_14	0.004309	1.78e-05	8.62	3.51735	3.67	NM_011330	CTCCAAACTCCAAAACCATAAACAACCTCCTCTCTTGACACTAACCCAGAGCCTAAGAACTGCTTGATTC		Ccl11
scl000805.1_121	0.004337	1.8e-05	8.6	3.50205	2.49	BC057690	CACCACAGTTGGACATTCTGGAAAGTTTGTAACTAGTCCTGGTGTCAATGCTTACTGGCATTTTATTGCC		Stat1
scl015953.2_220	0.004337	1.81e-05	8.6	3.49787	3.91	NM_008330	CCATTGCTTCCCTCTAGAGATTACTACCATGCATGAATTGTTTTTTGCTCATACCCTGTTTCCTGTGTTC	NA	Ifi47
scl022695.1_83	0.004389	1.85e-05	8.57	3.4772	3.65	NM_011756	AAGTTCAGTGTCCGGTGGTCGAAGCCTCTCCTGAGAATCCTGGTGCTCAAATTTCCCTCCTAAAGCAAAT	NA	Zfp36
scl30048.11_144	0.004389	1.86e-05	8.57	3.47078	2.13	NM_028035	GCCAAAAGGAAGTGATTATGCAGCTGTGTGTAGAGTTTCAGAGCAAGTTCCTCAGCAGTGTAGATGAATT		Snx10
scl15911.2_36	0.004389	1.87e-05	8.56	3.46682	4.37	NM_010045	TTCTTGATGCGATGCTGAATGTGACAGAAGCCCTGAGTATGCTGCACTGTGTGGCTACCCCACTGCTCCT	NA	Ackr1
scl52956.24.4_13	0.004441	1.91e-05	8.54	3.44895	1.91	NM_019408	ATCCCTGTCTAATCGAAATCTTATTTAAACCTCAAGCCCACATCTCGGTGGGTCAAATAAAGGGGAAGAC		Nfkb2
scl48804.7.78_52	0.004641	2.01e-05	8.49	3.40011	2.35	NM_026393	CCAACATGTTCCGTTTCTACACCCTGAAACCTGATCGGAACATTCATCTGACCCTGCGACTCAACCCCAA		Nmral1
scl18264.8.1_80	0.004712	2.05e-05	8.46	3.37682	4.63	NM_021394	CCCAGACCACAGAACCTGTGCTTAGAGAGCATGAAGTCCAGGACATAGAAAGCTCTCAAGACACAGGACT		Zbp1
scl26371.6_22	0.004712	2.07e-05	8.45	3.36811	7.09	NM_021274	TTTTATTTCAGATGTAAGACTACAAATTTAAGTTTGTAAGGACGAACTTAACCACCATCTTCCCAAGGGG	NA	Cxcl10
scl0057875.2_106	0.004712	2.09e-05	8.44	3.36018	4.23	NM_020581	AAATGGCCCAGATCCAGAAAACATGGGCTCGAGGGGCACTGAATATCACTTCTCGCCTACCAGAGAAGTT	NA	Angptl4
scl37307.8.1_29	0.004712	2.09e-05	8.44	3.36004	2.99	NM_010809	GAGGAGCTAGCAGGTTATCCTAAAAGCATTCACACCCTGGGTCTCCCTGCAACCGTGAAGAAGATCGATG		Mmp3
scl47422.17_72	0.004717	2.11e-05	8.43	3.35018	2.89	NM_011019	CCGGTTCCTTCCTCTTAATGCTTGTCACATTGCAGACCAAGGTGGAGAGGTTCTCCTTTTGTTGTTAGCT		Osmr
scl0211228.2_29	0.004717	2.12e-05	8.42	3.34681	2.59	NM_153074	CTCACCACCCAGCAGGTTCACAATGGATTATGAGAATGTCTTTATTGGCCAGCCGGCCGAGGACTGCTCA		Lrrc25
scl0328222.1_224	0.004766	2.17e-05	8.4	3.32233	3.12		TAAGACTCACCTGAATGAGTCTAGGAAAGAAACTTAACTCAGTTACAAAATGCTGGATAAAGCCAAGAGA	mMC021579	#N/A
scl33910.4_161	0.004766	2.18e-05	-8.39	3.3172	-2.38	NM_177741	TGGGATCTTACCTCTAACGGGATCGTCCAGAGTCACTCAAAGACATTTCTCTTGCTGAGGTTCTGTGAGA		Ppp1r3b
scl0234311.9_19	0.004766	2.19e-05	8.39	3.31693	2.7	XM_358375	AGGAAGAAAAATTCCACTTAATGCCTATGCACTTGATTTCTATAAGCATGGATCCCTTATTGGATTAGTC		#N/A
scl053606.2_17	0.004766	2.22e-05	8.37	3.30207	4.09	NM_015783	AACTGCAGTGCTCCAGGACGGTCTTACCCTTTCCAGTCTGGGTCTGGGTCCCAGCAGCACAGTGATGCTA	NA	Isg15
scl0022329.2_144	0.004766	2.23e-05	8.37	3.29905	3.23	NM_011693	TGTACGGTACGGGGACCTGTTTCTTCATTGGGGTCTTGTGTAATGACTAACCTGATTTAAATGCGACTTC	NA	Vcam1
scl42835.7_546	0.004766	2.23e-05	8.37	3.29681	4.05	XM_138237	GGGTAGTTCTTCTACCCCTAGCACTCCTAATCAGGACAGAGAAGTCGCCTAACCCTAAGTGTCTAGTTGA	NA	#N/A
scl0016913.2_8	0.004766	2.24e-05	8.37	3.29449	2.38	NM_010724	TCTCCGTGTCTGCAGCATCCAAGCTGCTTTCCAACATGATGCTGCAGTACCGGGGGATGGGCCTCTCCAT		Psmb8
scl013115.9_172	0.004866	2.32e-05	8.32	3.25833	3.86	NM_010009	TCCCTGGCTATTCAGCACCATACATTCTCAGACTGAACCTGGACCATGTGGCAGGATCGTCCACTCACCA		Cyp27b1
scl0094094.2_63	0.004866	2.33e-05	8.32	3.25453	2.03	NM_030684	GATTTTCCTTGACTGTGAAGAGGGCACAGTGTCCTTCCTCAATGTCACCAACCATGGATCACTCATTTAC		Trim34a
scl000902.1_10	0.004866	2.34e-05	8.32	3.25247	3.6	NM_172648	ACAACTCTGAGAGTGTCCTAACCACTGGTGTCTTCATTTATACCCCATTTTTCACTTTCTCAGTTACTGA		Ifi205
scl26373.4_395	0.004866	2.34e-05	8.32	3.25111	4.89	NM_008599	CTGGTGGGACTCCCATCCAAACAACATTGCACAGTCAAAACGTTGTCCACCTCCCTTCGGTAATTTACTT	NA	Cxcl9
scl00244416.2_151	0.004991	2.41e-05	-8.28	3.22059	-2.97	NM_177741	TTCAGAGTTCACCACTGTAGACAAATTTACGCAGCTCAGAAGACGACAGGCCCCTTGCTTGAAGATCCCA		Ppp1r3b
scl0014608.2_63	0.00502	2.44e-05	8.27	3.20927	2.25	NM_010287	TGGAACAGGAATAATCACACAGCTTCAGTGACCTTGGCTCTATCCATGACCAGACAGGACCCATTTTGGC		Gpr83
scl21376.1.1211_204	0.005145	2.52e-05	-8.24	3.17982	-2.54		TGATAGCATCTCCTCTAGTTCCTAGCATCCTTACACTGTCCACCACCAATAGACAATCAGTGCCCTGTCT	mMC018554	#N/A
scl26903.5_40	0.005153	2.54e-05	8.23	3.17262	3.14	NM_054098	ATATCGTATATTGTACATGATATCATACATTGCTCACAATCCAGGGTTTTTTATATAAAGCTCTTATATA		Steap4
scl0207269.7_127	0.005155	2.55e-05	8.22	3.1665	5.76	NM_145357	CGTGGAGAACCCTGGATTCCTTCTTTCTATCATTATCTATCTTGATTATGATTGTAAAGAAATGCTATAA	NA	BC023105
scl48644.15_23	0.005193	2.6e-05	8.2	3.14831	2.28	NM_183029	GAAGAAACCATGACACTACCAGACTGCGATGCCGGTTTCCTCTACTGCAAGCAGTGTTCTGTGACAAAAA		Igf2bp2
scl48393.15_330	0.005193	2.64e-05	8.19	3.13377	2.53	NM_030612	GGATGAAAGCTAAATACAGATATTTGGCATCTCTAAGGTGGAATGAGCCCACTCCACACACTGATAAAAT		Nfkbiz
scl027052.21_94	0.005193	2.64e-05	8.18	3.13274	1.73	NM_012054	ACAGATTTAGGGTTCAATCTTTGTACGCCCAGAGGTACCCCTGTGCTTGGTGTAGCCCACAGGTATGAGA		Aoah
scl36258.13_548	0.005193	2.64e-05	8.18	3.13256	2.98	NM_007464	AGAAAGATTTACAATGTTGGCATTTATGGTTCAGAAACTAGAATCTTCTCCCGTTGCTTTAAGAACCGGG		Birc3
scl22518.14.1_14	0.005193	2.64e-05	8.18	3.13179	3.48	NM_018734	CCAGGAGCTGGTAAACTATTTGGTGTGGGGCTGAAATTCCTCGGCTCACTAAGTAGTTAGTCTAAAGAGT	NA	Gbp3
scl39873.10.1_46	0.005244	2.69e-05	8.17	3.11682	2.77	NM_010708	CAACACATGTGTGAATATTACCACCGCCTGAAGAACTTGCAGGATATCAACACTCTAGAAGTGGCGGGTG		Lgals9
scl0013078.2_259	0.005319	2.75e-05	8.14	3.09548	3.36	NM_009994	GCTGATACAGTGCACACAGATCCTCCGTACACAGAATTAACTAACATGTAGCTTCTACCTTTGATATACC		Cyp1b1
scl20101.14.1_29	0.005319	2.75e-05	8.14	3.09219	2.67	NM_010407	GCCTGGAATGACTGAATTCAATCTATAGCTGTGATTTAAGTGGAAACTGTTAGAATAGTATTTAAATAAA		Hck
scl016145.5_111	0.005344	2.78e-05	8.13	3.08224	4.97	NM_018738	AATTCAGGCTGCCTCAGGGTCTTTTTGCTTAGAGCCCTAGCTAGTCACTAGAAAGGAACAACAGCTGAGG	NA	Igtp
scl067865.1_323	0.005522	2.89e-05	-8.09	3.04491	-2.18	NM_026418	ACAAAAACACATGAGATTCTGCCAATACTGGACACTCAGCCTTTCAATCCTGATTAAAGTGTTCGTGAAG		Rgs10
scl16572.10_105	0.005637	2.99e-05	8.05	3.01179	1.76	NM_009255	AAAACTAACGTCTCGCTGGACACCATTTGCTGTCAAGCCGCGTACCTGTCACTACTGGTCTGTACTCTTT		Serpine2
scl32125.17.1_0	0.005637	3.01e-05	8.05	3.00734	2.73	NM_026458	GCCTTCCCATGTTCTGATGCATTAGGTCTGAAGTGTTTTGGTTATAATCTAGACAAAACCTATGCAGTTT		Abca14
scl20680.2_305	0.005637	3.03e-05	-8.04	2.99863	-3.05	NM_011784	ATATCTCAGGCCAGAAACTTTCACACAGCTACTTTCTCCGCCAGGCCATTCTCAAAGCAGCCAGTTCGAG		Aplnr
scl28973.11_307	0.005637	3.03e-05	-8.04	2.99845	-2.3	NM_009953	AACAGAAGCGCCTGGGGAAGAAGGGTGAGGATCCCCCAAATCAGAGTATGCCTGGGAGTGATTGAAACAA		Crhr2
scl36890.23.1_31	0.005637	3.03e-05	8.04	2.9982	3.27	NM_009291	TTGGTCTATGCTTGTCCACCAGGCTACCAGCTAGGGCTCTAGAGAAAGCAGCTAGTGGTTTCTTTGTCTT		Stra6
scl29554.6.1_30	0.005637	3.05e-05	8.03	2.99342	3.48	NM_011909	TTACTGTGCCTACATCCGGAATCCCGTGGATGGAAAGTGGTTCTGCTTCAATGACTCACATGTTTGTTGG		Usp18
scl014204.4_298	0.005704	3.1e-05	8.01	2.97669	4.73	NM_010215	CGCAAAGAGGAAGTGAGCACCCAGCTCCTAAGCCAGCCCTCTTCAGGGCAGACAGACCACCTACACTAAT	NA	Il4i1
scl53193.4_144	0.005817	3.18e-05	7.99	2.95109	3.67	NM_008332	TGCTATAAAGAAATGCCAGGAAGACAGCTGCCTAGAAGGATAACTTGGATTGATGCTTGGGTCAAGGGAC		Ifit2
scl0013003.1_276	0.005817	3.2e-05	7.98	2.94735	2.86	XM_488510	CCTTTCCGTGCCTTTCCTATCACCTCAAGAAGAATTAGAAGTTGGTTTGGATTATGGGACTGCCGTCTGG		#N/A
scl35367.18_438	0.005863	3.24e-05	7.97	2.93446	1.95	NM_011349	GCAGCCTCTGCTACCCAGGCCACAGCCACTCTTGGGTTCCATCTTGCTAATAAATGCTGGCTCTGGGACT		Sema3f
scl070807.1_193	0.005874	3.27e-05	7.96	2.92527	2.91	XM_134227	TGCAGCCTCCCTCAGGGGTCAGGATACAGACAAGTACATCGCAAGGAGAACAGGCAACTGGGGCAGCTGG		#N/A
scl0012310.2_237	0.005874	3.3e-05	7.95	2.91503	3.81	NM_007587	ACACTCAGGAAGATGGCAGAGAGCAAGGGCAGTCATCTGGCTTCCTAGTAGAGCTTCTAGTCTTGCTTCT		Calca
scl068039.2_3	0.005874	3.35e-05	-7.93	2.90163	-2.11	NM_026523	TGGTGGGGACAGCACCCCCTAACACCCCGAGGGACCAGAGACTACAGCTGAGTCATGATCTGCTCAGGAT		Nmb
scl36445.9_185	0.005874	3.35e-05	7.93	2.90137	1.71	NM_025858	ACTCCTGTACCACAGTCCAGTTTGTCCCAGTAGCAGGGACACCAAGGCCAATGGGTTATCTGGACCAAAG		Shisa5
scl42451.6.1_16	0.005874	3.38e-05	7.92	2.89308	2.35	NM_010907	GAGGCCAGCGTCTGACATTATAAGTGGAAAGTGGCAAAAAGAATGTGGACTTGTATATTTGTACAAATAG		Nfkbia
scl37806.7_98	0.005874	3.38e-05	-7.92	2.89232	-1.76	NM_008606	TTGGGAGTGGTGTTGGTAATGAGATGCCCAGGGTACCATGCTGCCCCTGCTAAGCAACTGGACCAGTATC		Mmp11
scl0016175.2_167	0.005874	3.39e-05	7.92	2.88948	3.54	NM_010554	TGTTCGTGAGCGCTCAAGGAGAAGACCAGCCCGTGTTGCTGAAGGAGTTGCCAGAAACACCAAAACTCAT		Il1a
scl39999.14.1_8	0.005874	3.41e-05	-7.92	2.88476	-2.13	NM_007440	TTTAGTCTTTGGAGGGCCACCCACTTTCTACCACAATTACTTAGCTTTCTCACTATACCACTAGTGTGTG		Alox12
scl0014728.1_196	0.005874	3.41e-05	7.91	2.88368	1.96	NM_013532	CCTCATCGGATACCAGTATGGGCACAAAAAGAAGGCTAATGCTTCTGTGAAGAACACACAATCTGAGAAC		Lilrb4a
scl0020442.2_266	0.005874	3.41e-05	7.91	2.88326	2.24	NM_009177	CACCGCTGTCCCCTAGCTGGGGAAAAGCGAGCCAATACCAGGAAAGGTCTAGCCTCCAAACAAGTTATTT		St3gal1
scl32097.7.1_17	0.005988	3.5e-05	-7.89	2.85895	-2.45	XM_355937	CTTTGCTTAGGGCTAGGAAAGGAAGTTGGAAGAATGTGTGCTGAAGTCTCATTTGCTCTCAGATTTGTGA		#N/A
scl000047.1_12	0.005988	3.53e-05	7.88	2.8514	4.43	NM_023044	TTCTCATTTATTCTGTACCCAACAGTAGAATGAAGTGGTTCCCATAAATAAGGGGCATGCGCCCTCCCTC		Slc15a3
scl39565.12_79	0.005988	3.53e-05	7.88	2.85002	4.25	NM_010404	CCTGCTTCTGCAGCGCTTCATAGTCTTGTAGCTAGTCAGCCTTTGTATTGATGTATGTGCCAATGTGGGA		Hap1
scl0012224.2_233	0.006082	3.6e-05	7.86	2.82967	1.68	NM_009769	AGTGCATGGTGTGCCAACGCAGCTTCTCCCGCTCCGACCACCTCGCGCTGCACATGAAGCGCCACCAGAA		Klf5
scl0001016.1_199	0.006082	3.63e-05	7.85	2.82253	3.07	NM_012055	GCAGCCGATAAGAGTGAGGAAATACCCTTATTTGTGGCTCTGTTACAATGGTGAAATCTACAACCACAAG		Asns
scl0056417.2_229	0.006082	3.64e-05	7.85	2.82007	2.29	NM_019655	AGAACCATAATAGATGGTACCAAGAACTGCTTTCTTTGGGATTTCGAGGTGGGGTCCAGCCAAGTCCCCA		Adar
scl0330122.4_156	0.006082	3.65e-05	7.84	2.81602	3.63	NM_203320	AGTTTTGTAACTATACAAGATTATCAGTTGTTATTTATTGAAATGGTCTTACGGTGTCACATGAAATATC		Cxcl3
scl52838.4_376	0.006257	3.81e-05	7.8	2.77469	3.36	NM_010235	ACTTTGTAGATCCCCAGGGGTCCTTTGACACCCTTACCCCTTGCAGACCACTTTCCCACACCACGTCACT		Fosl1
scl0017841.1_127	0.006257	3.82e-05	7.8	2.77227	4	NM_008647	AAAACAGAAAAGGCTGGTGAATATTCTGTGACGTATGATGGATTCAATACATTTACTATACCTAAGACAG		Mup2
scl018356.1_23	0.006257	3.82e-05	7.8	2.77186	5.02	NM_010999	GGCCAAGGCGATATCGCGCTCCTAGCCATGACAAAGTTGTCTCAATCTTCTACACAGTTCTTACTCCTAT		Olfr56
scl0001632.1_8	0.006257	3.85e-05	7.79	2.76535	2.12	NM_010724	ATCTTCGGGGCCAAGTGGTCATGGCGTTACTGGATCTGTGCGGTGCCGCTCGGGGGCAGCGGCCCGAGTG		Psmb8
scl068910.1_219	0.006257	3.85e-05	-7.79	2.76476	-2.75	NM_020589	CTGGGAAGGATCAGGAGCCATCACAGCTTAAGTAGGTTTCCTGGTTTGTGTTACTGTTGCTGGGATAAAA		Zfp467
scl18090.14.9_4	0.006257	3.87e-05	-7.78	2.76055	-1.97	NM_011206	TGCGGACCAAAACTCTTCCGGGCCTGATGCCTACGAAGAAGTAACAGATGGAGCACAGACTGGAGGGCTA		Ptpn18
scl32962.7.1_133	0.006303	3.91e-05	7.77	2.74875	3.88	NM_011113	GGACCTCAGTTTTTCCATGAACCAGAAGAGAATTGGAACAAGGGCTGCGGGCAGCAGGGGCCTCTTAGTT		Plaur
scl41622.18_524	0.006314	3.94e-05	7.76	2.74257	2.15	NM_013529	CCGGCTCCCTGTTCATAGTAAACCAGCCTGAGATGCCCCACACAAGAGGGCGGTTTCGTGGGGCTGCCCT		Gfpt2
scl32786.14_33	0.006315	3.97e-05	-7.76	2.73601	-2.04	NM_027897	GGAGAACACAAATGCCTTAAGGAAAGTGTGCCCGCTATCCCTGGGGCTCTGTTTGTATAAATATTTAAAT		Rhpn2
scl20921.1.1_56	0.006315	3.98e-05	7.75	2.7335	3.94		GAGGAGGAGCCGAGATCTCGTTCAGTGGCAATCGTGATGTCTCAGTGACACATTTTGAGGTCCTGAGTTT	mMC004452	#N/A
scl014469.12_181	0.006436	4.07e-05	7.73	2.71028	2.91	NM_010260	CCTACAGATAGCTTCTGTAATCACAGAACAGGCAACTTTTAACTAACTTGCAAAATGAATTCCCTTTCAT		Gbp2
scl28800.9.784_132	0.006436	4.1e-05	7.72	2.70426	2.35	NM_008638	AGGGCAGCTCGTGCCACCAAAGAACTGTCAGCAGCTGCCTGCACGTCTTTCACGTACCCCGTTGGCTTTC		Mthfd2
scl49772.19.1740_17	0.006436	4.11e-05	7.72	2.70151	1.92	NM_013662	ATGCCACGTGGCCAGCTGAGTCCAGGACCCTCTCCAGCCCTATCCCCATCAATAAAACTCTGTTTACATC		Sema6b
scl53261.2.1_9	0.006577	4.22e-05	7.69	2.67588	6.42	NM_183160	ACCAGGAGATCATAGCAGATGCAGGGGCTCCAGCGAAGGCACAGGATGCTGAGGAGCCAAGCAGGGTGCT	NA	Tmem252
scl22027.14_14	0.00663	4.27e-05	-7.68	2.66362	-1.88	NM_017469	TCACACTGAAGGGTTACATTTGCTTTAGCAAGTGTTTGGGGTCAAACTATGTCCAGGAACAAGGCTGGGA		Gucy1b1
scl064382.1_42	0.006771	4.38e-05	7.66	2.63845	2.38	NM_022431	CCATGAAAAACATACTAACTGGCTGGGTTCAGTAGCACGCTCTTGATTTGGCGTCAGTCAAAACACAGAC		#N/A
scl19989.1_159	0.007012	4.57e-05	-7.61	2.59736	-2.32		TAGGAAAAGTCTGCAGACACCCAGCCCTCCGCAATAATTCACCAGACCAGAAGCCACTGATGTACAGAGA	mMC015265	#N/A
scl013654.4_67	0.007012	4.58e-05	7.61	2.59536	1.91	NM_010118	GGGTCTGCATGTGTACAGGATGCCTTACTATGGGAACAGAAAAATCACTCCTTGGGTTTAAGTATGGCTG		Egr2
scl39178.2_402	0.007044	4.63e-05	-7.6	2.58445	-2.39	NM_026793	TATCAGTGATTTATATTGGGAATGAAAACCGTTCCTGCCTCCTCCCAAGGGAAGGAAGTGAGAGCAGTGG		Myct1
scl012051.1_129	0.007044	4.64e-05	7.6	2.58224	2.99	NM_033601	GCACATACTACTGAGCACAGATCCTCCCAATCGCGCCCCTTGCCCAGGACTCTCAGCCCCCACTTAATCT		Bcl3
scl21824.4.1_15	0.007054	4.66e-05	-7.59	2.57666	-3.07	NM_153513	AGAACTTATGGACCCTCAGAATCCTGTAACCACGAAACCAGTGACCACAGAACCAGTGACCACAGAACCA		BC028528
scl015959.2_27	0.007114	4.72e-05	7.58	2.56408	3.98	NM_010501	CCATACAATTTTCCAGTCAGCAAACCTCATTACTAATCATGTAGGGAATGGAGCTTAAAGCAGACAGAGC		Ifit3
scl00216161.1_189	0.00715	4.77e-05	7.57	2.55486	3.37	NM_183426	TGGCTATGGGGGCTCCACGGGGCAGACCCCGTTAATATATGCAATCCCCTGCTCCCTAAATTATTGTCAC		Sbno2
scl33532.14_45	0.007151	4.81e-05	7.56	2.54532	2.54	NM_145857	TTTATTTTAAGTTGGTGCTTTTATAGAAAATGCGATCATGAACTTCCGGCTATAAATAATCACAGAGGTG		Nod2
scl0104183.5_1	0.007151	4.82e-05	7.56	2.54385	2.95	NM_145126	ATCCACTTTGAACCACATTCCAAGGCTGCTACTCACTTCCACAGGAGCTGGATTCATTGACGTAATCAAG		Chil4
scl41343.8_1	0.007151	4.83e-05	-7.56	2.54206	-1.77	NM_145137	TATTGGTTCTCTGAGTCTGAGAAGTCGTGGCCTGAAGCTGACAAGTACTGCCGGCTGGAGAATTCTCACC		Mgl2
scl22639.4_327	0.007192	4.89e-05	7.54	2.53005	4.02	NM_145133	GCATTACTAGTAAGTAAGGCACCCTGTATAGCTTCCTCTGTAAATGAAATTTAATGCTGTAACAGGTACA		Tifa
scl054396.1_71	0.007192	4.91e-05	7.54	2.52601	3.26	NM_019440	AGAAAGCGAGTTTGCTCTTTAAAAGCTCGCCTGAGGTTGTATGTGTTGGTCACAGGGTATCTCACCTGGC		Irgm2
scl015930.1_97	0.007192	4.93e-05	7.54	2.52155	5.05	NM_008324	AAGATACAACCGAGAAAGCTCTTCTGAGTTGGCCTTAGTGTAGCAAGCTCCACTTCTATCAGGGCACAGA		Ido1
scl13924.1.1_150	0.007192	4.94e-05	-7.53	2.51987	-2.57		ACACAAGGCTGGGCAAGGCCTAGCCCTAGGCGTGGGGAGATTTGGGGCTGTTTCTGAGAGTTAAATTCCA	mMC016364	#N/A
scl0001766.1_49	0.007287	5.03e-05	7.52	2.5019	5.98	NM_019466	GAGAGCGAGTCGTTCGTTAAGCGTCTGCCCCGTGAAAAAGCAGAATGCATTTTAGGGACTTTAGCTACAA	NA	Rcan1
scl0066773.1_257	0.007287	5.05e-05	7.51	2.49867	3.44	XM_486542	CTACGTGACCGAGGGATCCATGAACAAGAGGCCCTACCACAGGCAAAATACCCTTTATGAAAAATTGAAG		#N/A
scl51489.4_701	0.007302	5.08e-05	-7.51	2.49253	-2.91	NM_017378	AGGAGCTCCATCTTACGTAGCCAGGTGCCTGGCACAGGTGACACTTGAAACACTTGTTGAGTTGATACAT		Pcdh12
scl017474.5_5	0.007318	5.12e-05	7.5	2.4837	3.02	NM_010819	TGTGACCCAGCTTTTGGATAAACGGTTTTCTTATTTCCTGGGACTTGCTGATGAGAATGTGGAAGGCCAA		Clec4d
scl17982.25_120	0.007318	5.14e-05	7.49	2.47961	2.6	NM_009283	AAGTACAGAGCATATATGTAGCACTTGGGATAAGCTGATCTAGGGACTTCCTGAGGCGGCAGAGCTTAAA		Stat1
scl38285.22_33	0.007318	5.15e-05	7.49	2.47831	2.79	NM_019963	GGTGTGCTTGTGGTACAACTTGTGGGAAACGAATGTGAGGACCTGCACTGTGGCCGTTCTCTAACGGCGC		Stat2
scl0002266.1_15	0.007377	5.25e-05	7.47	2.46043	2.22	NM_153153	TTCGTGTTCTGGGGTCACCCACCCTGTAACGGCGAGACTTCCTAGCCCCACTGTAGCTAGAAGCAGTGTG		Svil
scl22799.9_397	0.007377	5.25e-05	-7.47	2.45904	-2.24	NM_027533	TAACAAGCAAGGGATTCACAGTTCAGACGCTGCCCCCTGGAAACAGGGAAGACACAGCAAGTACAAGTAA		Tspan2
scl44144.1_24	0.007377	5.26e-05	-7.47	2.45841	-1.93	NM_009238	CCTTTCTACTTGTCGCTAAATATAATTGTTTCAGTCCTATGGCATGGTGATAGCATATGTGTTCAGGTTT		Sox4
scl17239.5.1_240	0.007385	5.33e-05	7.46	2.44522	4.21	NM_144559	TGGACTCTGGGTGGCGATGGCGATCCTTTCCGTGCTTAGCCATTGCTCCTAAATAAACTTCTGTCGAAAA		Fcgr4
scl0384309.1_171	0.007385	5.33e-05	7.46	2.44397	1.97	NM_201373	AGAACAACAATAGCATTGCCAATCCATCGGAGTAGAAACTCCCTCAATGAAGTATGGGGTCAGAGGTCAG		Trim56
scl000273.1_72	0.007385	5.33e-05	7.46	2.44393	2.95	NM_021314	CTCACACTGCCTCCTTTCGGGCAGCTCCACGCGTATCGGCCACGCTCACGCACACACCTAGGCGCGCACC		Tacc2
scl0060440.2_255	0.007385	5.36e-05	7.45	2.43834	3.78	NM_021792	CTAGGGGACATGATGAAATTTCTCTGCTTTATAATGATTAGTGTTTTGAATGCTATGACAATAAAGGGCT		Iigp1
scl0071739.1_1474	0.007385	5.37e-05	7.45	2.43774	2.69		TTCTGGTTTTGTTCCCATGTTAAAAATAGAGTAAATGCAGTATTCTCCACATAGAGATATAGACTTCTGA	mMR030208	#N/A
scl0021460.2_70	0.007427	5.47e-05	7.43	2.41865	2.2	NM_009340	TTGACCAAAACAGACAAAGCGACTCACGATTCCCTTGACAATCCTGGAGATCCCCTGCACATGAGGAGTA		#N/A
scl41318.13.1_30	0.007427	5.49e-05	-7.43	2.41468	-3.05	NM_177618	ACAGGACACTCCTTGCCGGACACTTACGCATCCTCAGACACACTTAGACATCACCCCATTCTCACAGTGA		Wscd1
scl41157.3.1_54	0.007427	5.52e-05	7.42	2.4092	2.38	NM_011331	TAAGAATTCCATAAACCACTTGGATAAGACGTCTCAAACCTTCATCCTTGAACCTTCATGTCTAGGCTGA		Ccl12
scl00268301.1_190	0.007427	5.54e-05	7.42	2.40697	1.5	NM_172939	GTCCTCCAGGTACGCTTGAAACTATGAATGTCAGTTTGCTTTTATGGTATGTAAAGTGCAGCTAACGGGG		Sowahc
scl0239126.1_315	0.007427	5.56e-05	-7.42	2.40347	-2.92	NM_183175	CCCAGTAATGCAAGGGGTACTTTCATCACAATGCACTGCCACAGTTGCATGTGTGTCACTTGTTAAAGAG		C1qtnf9
scl0319428.2_34	0.007427	5.56e-05	7.42	2.40346	2.65		TAATCTCATAAAGCTAATTGCTTGTTTGACTTTGATTCCAATTCTTCTGTCTCAAGAGAGAGGCCACTTT	mMC020395	#N/A
scl0272382.2_53	0.007427	5.57e-05	7.41	2.40182	3.42		GTCTTTTCCGTTCAAGTGCTACAGGCCAAGTAGGCTCAAACTGTGGGTTTGTCTTGGGCATCCACAGCAG	mMC021720	#N/A
scl46504.23.1_106	0.007427	5.57e-05	7.41	2.40147	3.49	NM_018746	CGTACGCAGGCAGATGACACCTTATGCCAACAGGGACGCCTGTGAGGCCGAGACCTTGATGGGAAGAGGA		Itih4
scl050916.6_54	0.007481	5.65e-05	-7.4	2.3876	-1.75	NM_018885	ATCCCTTAACTCCAGGAAGATGAGAAGACCGGAGAGCACAGCCGATGGGAGGCCCCCTGAAGCATAAAGT		Irx4
scl1036.1.1_12	0.007481	5.65e-05	7.4	2.38661	1.89		GCAGCTGAGGAACCTGCTACTAGAACCCAGATCAGGATCAGATGAAGTCTTATGATAGAGACTTGGGGAA	mMC009464	#N/A
scl50896.9.1_95	0.007481	5.67e-05	7.4	2.38304	2.55	NM_008842	TGGCCTCCCAACAGGACCCTGCGTGACGATGCAGGGACAGCAATGACAACTCATTCCAGACTCCAGGTCC		Pim1
scl42231.7.1_24	0.007544	5.74e-05	7.38	2.37092	3.05	NM_008827	AGGCCCTGGCTCTCCAGGGAACTGGAGAAGAGAAGAGGAGGCCTAGAACCTGCCCTGATTCCCAGCTCCA		Pgf
scl00214254.1_145	0.007653	5.85e-05	7.36	2.35302	2.19	NM_172527	ATTCGTGAGACACAACACTCAGCGAGCAATCAGCGAGGCTCCTGCCGGTTCCCGTACAGCTTCAACGTCA		Nudt15
scl33474.3.1_12	0.007678	5.89e-05	7.36	2.34617	5.1	NM_011332	CCAGGGCAAGCTCATCTGTGCAGACCCCAAAGACAAACATGTGAAGAAGGCCATCAGATTGGTGAAAAAC		Ccl17
scl18674.7.1_35	0.007725	5.95e-05	7.35	2.33644	3.07	NM_008361	AATTGACTTCACCATGGAATCCGTGTCTTCCTAAAGTATGGGCTGGACTGTTTCTAATGCCTTCCCCAGG		Il1b
scl40029.6_18	0.007749	5.99e-05	-7.34	2.3296	-1.76	NM_013415	AGAATGTTGCGAAAGAGCCCCCTGCTCCAAGTTTTCGTCCATCAGAGCAGCATATTCCTCTAGTCTCTCT		Atp1b2
scl0003880.1_3	0.007955	6.19e-05	7.31	2.2971	2.48	AK034053	ATGAAAAATCCCGAAGCTTAAACAACATAGCGGGCTTGGCAGGCAATGCTCTGAGACTCTCTCCAGTAAC		Kcnc2
scl34464.12_3	0.007955	6.19e-05	-7.31	2.29638	-2.95	NM_053246	GGAGGGAGGCAAAACTGGCTCAGTTAGTGGCACGATGACGCATGAAGGAGATTATGTTGTGCTCTTTATT		Dok4
scl32572.22_334	0.007991	6.24e-05	-7.3	2.28823	-2.07	XM_355911	GTTCTTGGGTGGATGCTGCGCTGGTCCAGTATGGTACAAGCCTACATGATAGAGCTGGATTGATTTTTCT		#N/A
scl19788.13_0	0.008107	6.36e-05	7.28	2.27034	3.73	NM_148933	AGGATTTGATCCCATCTGAGGTGCCACGCAGCTTGTGTGGACAGTGTGTTTCTATGTTTTTGGTTAGAGT		Slco4a1
scl000391.1_15	0.008184	6.49e-05	7.26	2.24941	2.51	NM_018746	CTACTATTACCTTGCCGCTTCCGGGATCCAGTGTGGACCAGCTCTGTGTGGATATCTTACATTCTGAGAA		Itih4
scl0002376.1_53	0.008184	6.5e-05	7.26	2.24859	3.16	NM_053156	GGACCCTGACTCCAGCCACAACTATTATTTTGTTAATTCCCAGCAGAGATGGACTCATATAAGACTCAAC		Allc
scl39596.8.1_118	0.008184	6.52e-05	7.26	2.24462	1.96	NM_033373	TAAAAACCACACTCCCCCTATGGAAAGTCTTTGTCTCCGCGCTAATGGGTGAGTCTCGACGGAAATCCTT		Krt23
scl50435.30.1_237	0.008184	6.55e-05	-7.25	2.24043	-3.12	NM_177606	GATCTCCTGGGAAATTCCTTCCATAGCCATTTTTTAAAGCAAGTGTATTATTATGATTGATTACAAGAGA		Plekhh2
scl53333.1.1_162	0.008184	6.55e-05	7.25	2.23995	2.33	NM_146695	TTCTGGATATCGAAAGGCTATATCCACTTGTGCCTCACACTTCATTGCGGTATCAATTTTTTATGGGACG		Olfr1469
scl38195.4_424	0.008184	6.57e-05	7.25	2.23699	2.73	XM_203312	GTGAAGCAGCTAGAGATGCTAAAGTGAGGTTCTTGGGGATAGTAATCTACCTTACTCCGAGCCATTCCTT		#N/A
scl52208.4.1_8	0.008184	6.59e-05	7.25	2.23417	2.46	NM_026301	GTCCATTTTGTCAGCGGGAACTGGATGAAGACTGCTTGCTGGATCATTGCATTATCCACCACAGATCAGA		Rnf125
scl45212.1.365_19	0.008184	6.61e-05	-7.24	2.2317	-2.57	NM_010636	GTGAACTGAAATAGAGTTTAAACCTTTATCTGTATGCATTTGTATAATTATCTGAATGAAGGCATGAAGG		Klf12
scl073115.1_164	0.008184	6.63e-05	-7.24	2.22891	-1.67		AGAGCTCACGTGCACATTAGCAAGTGTCCTCATGCCCGCACCCGGTTTGTGTTGTAGATCAACTAGCCAA	mMC019683	#N/A
scl40216.4.1_63	0.008271	6.72e-05	7.23	2.21485	4.05	NM_009969	ATAGCCCTCTGAAAACGCTGACTCAGCTTGGACAGCGGAAGACAAACGAGAGATATTTTCTACTGATAGG		Csf2
scl34345.7_19	0.008297	6.78e-05	7.22	2.20629	5.85	NM_017370	GTGGAAGGGTTGGGCTATACTCTGATGGGTTCTAGCCCTGCACTGCTCAGTCAACAATAAAAAAATGTGC		Hp
scl074153.24_124	0.008297	6.8e-05	7.22	2.20354	2.82	NM_023738	CTGTGACGAGGTAGCCACACCACGCCACCACTTGGCCATAACAAACTCTGCATAAAATTCCTACATCTTC		Uba7
scl29369.20.1_111	0.008297	6.84e-05	-7.21	2.19802	-1.99	NM_008511	GGGCATGATGGACCACTGCCAGTGTGACTGACGTGCAGCTCAATGTACCCTTGGATTTTAACGTTTCCTT		Lrmp
scl51773.17.1_8	0.008297	6.84e-05	7.21	2.19792	2.12	NM_013594	ACCAACCTTAACCGTGTATACACATGAATTGCACTTAGTATCTGTCAGTGACTGGCCTTATTACTGCCCT		Mbd1
scl0017294.1_5	0.008345	6.91e-05	-7.2	2.18815	-1.96	NM_008590	GTTACTGTTTAGAAAGTCCAAGCTGAATAGTAAATAACAGCCTAGGGGCAGCTCCTCCAGGGCTGACGTG		Mest
scl28141.5.1_35	0.008345	6.95e-05	7.2	2.18195	3.93	NM_027399	AGTACACGCTTTGGTTTTTGCCTGGAATAAATGGGTAGATGTCAGTCAATTTGTATGGTACATGCCTCCG		Steap1
scl37316.9.1_41	0.008345	6.96e-05	7.19	2.18085	3.39	NM_007609	GTGATCTTGGCCAAGGATCACATTCTATTCCTGAAATTCCAGAACTAGTGAAATTAAGGAAAGAATACTT		Casp4
scl000043.1_1_REVCOMP	0.008345	6.97e-05	7.19	2.17821	3.77		TTCTCATTTATTCTGTACCCAACAGTAGAATGAAGTGGTTCCCATAAATAAGGGGCATGCGCCCTCCCTC	mMO036076	#N/A
scl021892.3_0	0.008345	7e-05	7.19	2.17506	3.15	NM_009390	CCTGTTCACACAAATGATTTTGTGACCACTTCATTGTATCTGTATCTTGAGAAGTTTGAAATATCTATAG		Tll1
scl40288.3_192	0.008483	7.15e-05	7.17	2.15426	3.54	NM_008326	GAGAGGAGTTAAAATCACTCATCTCCCCTGTCTCGATTCTAATGCATTGTTCCACTGAGGGACAGGGACA		Irgm1
scl39552.13.1_17	0.008483	7.16e-05	7.17	2.15201	3.86	NM_030150	AGGCCAAAAAGTGGTCCCGGGTGCCTTTCTCCATACCAGTCTTCGATATCCTGCAGGACTGCACACAAAG		Dhx58
scl42725.12.1_79	0.008492	7.19e-05	-7.16	2.14759	-2.14	NM_178911	AAGCTCAGAAACCAAGCAAGCAAAGGATCACCACTGAGGGCCCGAGATTGTCATCAGACAAACAGCTTCC		Pld4
scl41823.30_613	0.008711	7.42e-05	7.13	2.11698	2.73	NM_007912	AAATTGGGATATAGAATGAGCCTGTCAGGTACCTATCAGGAGCGGTAATCCGTGAGAGAGAACCGTTGCA		Egfr
scl0001907.1_60	0.008711	7.43e-05	7.13	2.11559	2.15	NM_009621	TCGTAGCTGACCAGTCCATGGCCGACTTCCACGGCAGCGGTCTAAAGCATTACCTTCTAACCCTGTTCTC		Adamts1
scl12656.1.1_15	0.00873	7.47e-05	-7.13	2.11013	-2		CTGAAATCAGAAATAGTTTACTGTGACTTTGGCATGTTCTTACAATGTTGGGCCTGATTTTCTACAGAAT	mMC012033	#N/A
scl47630.6_103	0.008828	7.58e-05	7.11	2.09565	2.11	NM_145478	TGAGCACTCTGCGCTGGGGAGGGGTTTAAATTATTGACCTTGTACAGTCTGCTTGCTGGCTCTGAAAGCT		Pim3
scl15940.5.1_15	0.008907	7.74e-05	7.09	2.07534	1.8	NM_010185	TAGCTTCAGAACAGACGTGCTTGGCTGCATTCTTTTCCCACTTCTAATTCTCTCCGAGCCCTCTTGGTCA		Fcer1g
scl52865.6_503	0.008907	7.74e-05	7.09	2.07491	4.18	NM_028967	TGGTCATTCACAGCACCCCCCAAGTGCCTCCAGTTCTTCACCAGGTTTTCACACACAGAACTGAGTGAGA		Batf2
scl0380613.3_27	0.008907	7.74e-05	-7.09	2.07413	-3.02		CTTGGCCTGGTTGAACACTCTGAAGATTTTCCATGTTGATTCAGAAATGGTAGGGATAAGAAATTCCCTT	mMC022132	#N/A
scl52428.1_1	0.008907	7.77e-05	7.09	2.07036	3.56	NM_010691	TCAGAGATTTCGATGTTTTCAAAGCCCGGGTGCTGCCGGGTCGGCTGACGGTGAGGCGGACTCGAGAGCG		Lbx1
scl47884.11.17_1	0.008907	7.8e-05	7.08	2.06727	2.66	NM_009270	CGAAAAGCTTGCTTTCTGTATTTTAAACTTGGTGGAGAGTGTGTGACCGGTCCTGTTGGGTTGCTTTCAA		Sqle
scl17588.10.1_22	0.008907	7.82e-05	7.08	2.06471	2.51	NM_009399	CAGGTTTTTTTTCCAAAGAGTGAAAGGGATGCACGGCCACTACCACTAAGGCTTTGAGTTTGTGTGGATC		Tnfrsf11a
scl0018950.1_0	0.008907	7.83e-05	7.08	2.06382	2.42	NM_013632	CACGTTCTCCATTTACTCCATTGCTTGAGTATCTGCATCTCACAGATCTCACTTCTCCAGCACTGCCTTT		Pnp
scl28397.1.1_37	0.008919	7.86e-05	-7.08	2.05924	-1.83		CCATAACACTCTCATTGTTTCCTAACTGCCAACATTTCGTATTGTAGCTCCAGGCTCAACACCCCTGTCA	mMC015028	#N/A
scl32676.9.1_1	0.008951	7.92e-05	7.07	2.05242	2.02	NM_148927	GGGCCAGGGCCGCTATGGTCAAAGATTGATTTTCCCAACACTGTCCAAAATTGGATGAAAACTTTGAACT		Plekha4
scl0270893.10_267	0.008955	7.94e-05	7.07	2.04886	2.2	NM_023438	CAATTGCTCAAGCGCCTTGCCCATTTACCCAGCCACACCTCTTGGGTTCTACCCACCACTGTGTCAGTTT		Tmem132e
scl41842.10.1_70	0.009064	8.07e-05	7.05	2.0336	4.28	NM_009477	TGTGGAATACCAGCAGAGACCACAGCGGCTAGTGGGCCACTTCATCAAGAAGAGCCTGGGACGGGCCTGA		Upp1
scl0223672.1_326	0.009139	8.16e-05	7.04	2.02213	2.75	XM_128064	TCCCCAGCTCCCCAGCCCACGCCCATCCTCAGGCATGTCATTGTCCCCTAAATAAACCGTTTCTGTTGTT		#N/A
scl0001962.1_118	0.009261	8.3e-05	7.02	2.0057	1.51	X05010	TCTTCCTTGATCTGGACAGTACTCTTCTACTCGTGCAGATTAAGATCACATTAGTTTTAACAGCTGCATC		Csf1
scl41130.3.1_26	0.009284	8.34e-05	7.02	2.00013	3.71	NM_183249	TGTTTGGAGCTCTGTGACCAAGAAAACAGTTGAAAATGGAGGCCATGTATGGAGATTACAAGCAGCACAG		Wfdc21
scl020716.5_261	0.009338	8.44e-05	7.01	1.9882	4.33	NM_009252	AGCTCCTTTCCCCTGGCACTCCTACTTAGAACAAAGTAGCCTTTCTTTTAGTTCCCAGCTGACCAACCTC		Serpina3n
scl074760.10_16	0.009338	8.44e-05	-7.01	1.98798	-2.14	NM_144538	AAGTGGCCTCATTAGACTGCCCCAGTGGTAGGGCAAATGTCTCCAATCTGAACAAGGTGGAGAGATAACT		Rab3il1
scl0077114.1_105	0.009686	8.79e-05	6.97	1.94833	2.52		GACATTGTCAAAGTTCAAGAAAAAATGAAAGGTTTAATCTTCCAATGCCAGTTGCCATGGGCAAGCCAAA	mMR030711	#N/A
scl26249.4_662	0.009924	9.03e-05	6.94	1.92101	2.3	NM_007756	GCACCTCCTGCATGTCAGAGGCCTCACATTTTCTCTCTGAGGGAATCACAGCCAATAAACAGTGATTTCA		Cplx1
scl18363.8_35	0.009996	9.13e-05	6.93	1.91014	2.35	NM_011521	ACTTCAGACTACGTGATTGGAAGTCATTCCTCGGTTGCACTAGCCACACAAAATGCTCAGTCACCATCCC		Sdc4
scl31608.7.1_161	0.009996	9.15e-05	6.93	1.90756	2.15	NM_181593	ACCTACCTCTTCTCTAAGGTGAAGCCCTAAGGTCTGCCAAGGCTGACACGTCTTCCTTTTCTACTGACAG		Itpkc
scl18414.14.1_23	0.009997	9.18e-05	-6.93	1.90434	-2.76	NM_177657	CTAAGGGTCAGGGTCTGCCTAGAGAAGTGGGTTCCAAATGGGACAGGTCTCTACAGGACTCTCTGGCTGT		D630003M21Rik
scl42101.2_23	0.010219	9.42e-05	6.9	1.87929	3.44	NM_008458	GAGGAAGATCAAGGGACTCATCTCAGACCTGGATACGGATACACTGATGGTGCTGGTGAATTACATCTAC		Serpina3c
scl54753.5.1_33	0.010268	9.49e-05	6.9	1.87141	2.75		CCCTACGCAAGCTGTTTGACCAACACAAAGCTGAATATGGCCTCTCCAAGACCCACGAGCTGAAAATTTT	mMC004969	#N/A
scl43087.2_319	0.010333	9.6e-05	6.89	1.8603	2.03		GCCAAATGCCTTCCAAATACCTAAATCTCCTGGGCTTCTGTTTTCATATCCTCTCATGTTTTGCTGTTTA	mMC011925	#N/A
scl0001507.1_64	0.010333	9.61e-05	6.89	1.85882	3.73	BC029209	AGCAGGGGCAGTTCCTACCGGAGCACGTGCAACTTCTCTGCATCAACTGTATGGTGGCCGTGGGCTACGG		Dhx58
scl00078.1_60	0.010333	9.64e-05	6.88	1.85586	2.38	AY039000	CACCATGGGGCACTGGAATCGAATCAAGATTGCCAAATGCCAGATACTGATCACCAACTTCCTAGTCTTG		Tspan32
scl00319528.1_82	0.010358	9.69e-05	6.88	1.8504	4.31		CATCTCGGGCCTCTATTTCATCACATCAGTAACAGCTCTCCTTCGTCCCAAGCAAGCTTTGGCAACCAAA	mMR029377	#N/A
scl50828.7.1_115	0.010359	9.73e-05	6.87	1.84636	2.41	NM_010724	ATTGGTGGCACTGGCTGGCAGACTCAGAGACCTGGGACTACTTCAGTCTTAGGAAAAAGAAGGGCTCAAC		Psmb8
scl16643.4.1_192	0.010359	9.75e-05	-6.87	1.8442	-2.87	XM_129867	GTGTTATACTGCACGGCAAGGGTACAGCGTAAGACTGACAAATGATAATGGACATCCGTGAATGTTACTG		#N/A
scl28508.12_583	0.010393	9.81e-05	6.87	1.83791	2.38	NM_178045	TCTTTAAATATTCAACCCACTCTGGGTAAGTGGCCCCTGTGGTGCAGATCTCCAGAGAAGCTACAGTCAC		Rassf4
scl022040.1_83	0.010427	9.88e-05	6.86	1.83157	2.95	NM_011637	GCCCTTTAGCACCGTCAAGCCCATGTACGGCACTCCGGCTACCACTGGAACAACCAACCTAAGGCCACAT		Trex1
scl0109032.3_2	0.010468	9.95e-05	6.85	1.82466	2.23	NM_175397	CCTCAGGACCCGAGTCAGTGGTAAAAGATGACTCTCCAGCAGCAAATGACCTGGCAATGACCCAGGAAGT		Sp110
scl0056546.1_258	0.010475	0.0001	6.85	1.81715	3.17	NM_019934	CTTCCACACGGTTTTCAAGCCAGAAGCAGCTTACCTGCCCGAGTGGGTGGGCATCGCTGCTGACCTGGGA		Sec1
scl49427.3.1_283	0.010475	0.0001	-6.85	1.81686	-2.78	NM_011608	GCTGCTTTGAGAACCTTCTGTCAGGAGAGCTGGTGTTTTAGATGTCGTTAGGATGACCGTTTACCAACCA		Tnfrsf17
scl071693.1_122	0.010475	0.000101	-6.84	1.81409	-3.2	XM_283054	CCTTTGTCAGACGTTCATTATGGCTAACCACTCGGAAGGATGCTGTGAAGCTCTTGTCTTGGTCCAGCAT		#N/A
scl16978.3_2	0.010475	0.000101	-6.84	1.81198	-2.24	NM_010827	CTGGTTTCTACCCAGTACATGGTGCTTAGTGGTCCTGGCAATGCTGCACTATCATGGTAACTAACATATG		Msc
scl0226695.6_174	0.010611	0.000103	6.82	1.79271	2.79	NM_172648	TGGTAAAGAAATTTCCAGCTGATGCTGGATTGGACAGACTGATCAACTTTTGTGAACGTGTACCAACTCT		Ifi205
scl0056014.2_22	0.010611	0.000103	6.82	1.79218	1.78	NM_019485	ATTTCCCTCAACGCGCTGATATTAACGGTGGCCACAGCTGTCCTGACAATGACCCCGCTCCTGCTCATAT		Olfr70
scl0209200.1_109	0.010611	0.000103	6.82	1.78973	3.07	XM_489547	ACCCTAGGCCAGTGAGTTCCATCCCATAATTCTTTTTCATGTCCATCTCTGTAGCAATACATTAGTTGTT		#N/A
scl0328962.1_196	0.010611	0.000103	6.82	1.7848	1.54		ACCGGGAGCTGTACAGCCTTGGGTCTGTCAGGAATCTCTGAACGTCTTCACACAGGTTTTCTTGTCTGCA	mMC023415	#N/A
scl35222.4_425	0.010611	0.000104	6.82	1.7843	2.15	NM_010851	GATGTTGAGCATTCTAAAGCAACCTGTGTCAAGTGTAAACCTCCTCCACCTGTGTTAGAGGTTTCATGGG		Myd88
scl00319480.2_263	0.010633	0.000104	-6.81	1.77633	-2.5	NM_176922	GTCCCCTGTCATCTGTTTCATCTGAACAATGTCATCTGTTCCCCTATGCGGTACGACCTTTACTGTCAGA		Itga11
scl00243771.2_198	0.010633	0.000104	6.81	1.77549	2.15	NM_172893	GGCCCGACTTGAAGCCACAATCTTAATCCTTGTCTGATAACAGTTTTAGGTTTTAGGTCCTTTTAGGTTG		Parp12
scl000927.1_10	0.010633	0.000105	6.8	1.77348	2.25	NM_172648	AAACACAGAACACAAGCTATGAAATAAAAGATGGTTCAGGAAGCATAGAAGTGGTGGGGAGTGGACAATG		Ifi205
scl0381380.1_63	0.010646	0.000106	6.8	1.76556	2.25	XM_358561	ACCATCTTCAGTTTTTGGTCCTCTACTGTTGTCTTGAGTCCCAGGAAGACACCTTGGGCTTAGTTCAGGG		#N/A
scl0012048.1_98	0.010646	0.000106	6.79	1.76179	1.89	NM_009743	AGCTCTTCCCCTGAAGGAGACTAGCTTGCCTTGGTTTTGATGTGTGTGGCCTCAGACGTGATCATTTCCC		Bcl2l1
scl00241556.2_5	0.010646	0.000106	-6.79	1.76017	-2.5	NM_183180	TCCCAGAGCAGTGGCCTAAGGGACAGCTGTATCTGACAGGCGAGGAGCTAAGACTGGACCTGTGGCTCAT		Tspan18
scl022038.3_2	0.010646	0.000106	6.79	1.75788	3.08	NM_011636	AAACTGCTGTGGGGCGTCTAGACCTTTCACCTTGAGGATCCTGGATAATCTGGGCCGAGAAGTCATGACT		Plscr1
scl00207686.1_130	0.010646	0.000106	6.79	1.75757	3.75	NM_172447	AGCGGGTGAAAGTGAAGCCACCACTGAATGATCCTAAAAAGAGCATCCCTACATGATGTGTTCCACAGCT		Cfap69
scl28988.1_62	0.010646	0.000107	-6.79	1.75317	-2.63	NM_025817	CCACTGATTCTGTTTACCATCTGCCTTGCCCAACTGTAGACTGTCACCAAAACCCTTTAATGCCTGGACT		Tril
scl42955.2.1_6	0.010646	0.000107	6.79	1.75213	2.98	NM_016767	TGATGTGAGGAAAGTTCAGAGGAGAGAGAAGAATCGCATCGCTGCCCAGAAGAGCCGACAGAGACAGACA		Batf
scl30062.4.1_1	0.010754	0.000109	6.77	1.73658	4.73	NM_023456	CTTGAAGACCCTTCCATGTGGTGATGGGAAATGAAACTTGTTCTCCCGACTTTTCCAAGTTTCCACCCTC		Npy
scl0058182.2_278	0.010754	0.000109	-6.77	1.73629	-2.17	NM_021381	CACTTTCCTAAACTGTCTGTAATTCTTCCAGATATTGGTGTCTCCTTGTGATTTCACAGTGAATGCTTGT		Prokr1
scl0002843.1_9	0.010895	0.00011	6.76	1.72044	3.07	NM_018774	TGTGCTCCCGATGACTGGAAGGAAGTGGTGCCAGCGGAGAAGAGTGTGCCTGTGGCTCGGCCAGGCCCGT		Phc2
scl36554.12_414	0.010946	0.000111	-6.75	1.71292	-4.04	NM_024291	TTTCCTTTCATCTGGAGTAAGTAAAGCCGCAGAGGTGACTATTTCTCCCCGTGTGTGCTGAGTAGTGTGG		Ky
scl18045.2_282	0.01098	0.000112	6.74	1.70702	1.71	NM_008719	GAGTAGCTACAAAGGTGGACTTAGAGCCAAGCACAATCTCACAACGATTCCAGAATTCCCTAGAGACCTC		Npas2
scl38461.7.1_1	0.011002	0.000112	6.74	1.70218	1.89	XM_125814	GGGGAGTTGGCCTACAATGCCTTATTACTAATGCGTGCGGCCTTCTGTGTGTTAACACTTAGACGGAAAG		#N/A
scl45283.8.141_93	0.01104	0.000113	6.73	1.69592	2.23	NM_172488	GGGCTTTAATACTTCTCCCTTGCTCAGTCCTCTCTTTATGTTCCCTTTCTAGTATCAACACCTATATCCA		Lacc1
scl53234.12_152	0.011044	0.000113	6.73	1.69277	2.04	NM_021525	AGTCTGTTGTGCCAGAAGTTGGGGCACTGGTTCCCTCTCTCGTCTTAGGAATAATTTGCTTGCATGGGCA		Rcl1
scl37397.16.1_235	0.011161	0.000115	-6.72	1.67949	-3.42	NM_177615	CTTACGCTGAACTGAAATACAGGGCTCAGAGGGCAGCTAAGGAAAAACTATGTTGCTGAGGACACTCTAG		Slc26a10
scl00320268.2_218	0.011221	0.000116	6.71	1.66866	1.98	NM_177121	CCCACCTCTGATTCAGTGTGGTGGGGATTTTCTTGGGTGGTGAATGCTCAGAATAGATGATCTCATTCGA		#N/A
scl16852.5.1_12	0.011221	0.000116	6.71	1.66856	1.69	XM_129802	GCCTGGAAGAAATAAAGCAGTCCCTCGGGAGTCACGGAGTGGTGCTGGAAATAAACTACTCTTCATCTAT		#N/A
scl40658.10.1_134	0.011266	0.000117	6.7	1.66175	2.34	NM_172949	CCATCAGAGGGCAGCTCAGCCCCACACGTCTTGCTGTAAGGCCCCTTCTGGCTTTGAACTAGGCATTATT		#N/A
scl39291.6_426	0.011325	0.000118	-6.69	1.65228	-3.17	XM_126676	TATACCCACATCTTGTTCTACTTCTTATCACCCCACTGGCCAGAAAGTTCATAGGCTGAGCAGACTTGAG		#N/A
scl24530.11.1_23	0.011325	0.000119	6.68	1.64265	1.69	NM_138952	GAGTTTGCCAAAGTTGTAGTGCAGAAGTTGAAAGATAACAAGCAGCTGGGGCTGCAGCCTTACCCAGAAG		Ripk2
scl20129.2.1_14	0.011325	0.00012	-6.68	1.64049	-3.95	NM_009328	AAAGTGAGGGGTGTAGCCCCGCTCCGAGGGCCTCGGCGATGAACCTGGATCCCTGGTTTTCTCCAAGAAG		Tcf15
scl35143.5_55	0.011325	0.00012	-6.68	1.63572	-3.7	XM_284386	CTGTAGGTGATTTCAGTTCCACAAATCCTGAGCTCAGGAGTCCCCTCAGTAGAATCATACATATAAGGAG		#N/A
scl19453.6.2634_3	0.011325	0.00012	-6.68	1.63481	-3.05	NM_175511	AGTACTGTGAACACGAACCCATGCGTGCACTTACCAGCAGGCGCGAGACTCTTGAAGACAATGTCAAAGA		Fam78a
scl0320417.1_12	0.011325	0.00012	-6.68	1.63452	-2.46		GAAAAGCATTAGACTACTAGATCTATCTAAATACTCTCTGTGACTTTATATGTATAAATGTACAAATTAT	mMC023745	#N/A
scl43396.4.1_25	0.011325	0.00012	6.68	1.63402	1.93	NM_011859	AACTCTGCGGGCAGCGGGAGGGGCTTTCGGGATCTTCCTTCCACAGCAACAAAATCCCTTGGGTCCTTTG		Osr1
scl000762.1_8	0.011325	0.00012	6.67	1.63267	2	NM_023141	CTTCCTCTGTGGGGCCGGCGGTCGCTGGATGTGCTCACTGCATGGCTCTGTCGCTTTCAGGACTGCTGCA		Tor3a
scl0001241.1_2518	0.011325	0.000121	-6.67	1.63195	-2.49	NM_013655	CAACCTCGACGGGCTAGCAGTGTCTAAGCAGCGATGGGTTCAGTGTTGTGTGTGGTGAATACTGTATTTT		Cxcl12
scl33439.9.1_36	0.011366	0.000122	-6.66	1.62198	-2.37	NM_053070	GATGAGAGGATCCATATGGTGGACAACTTCCGGCCACCACAGCCGCTGAAGGGCCGAGTGGTCAAAGCAT		Car7
scl0002116.1_6	0.011366	0.000122	6.66	1.62081	1.86	AK089451	CCAGTAACAGGGGCCAGTCTCAGAAGAACTATGCTCCTCCTTTCCAGGTCCCCAGATGCACATCCAAAGA		Adar
scl28664.4.1_178	0.011366	0.000122	6.66	1.62031	2.25		CTGCTTTCTCTCATTCAAGCTCATCCTCACATCTGATGTCGTATTAGACACAAATGGAAGTGATTTTTTT	mMC005594	#N/A
scl0223920.15_145	0.01139	0.000123	6.66	1.61297	2.95	NM_146064	GCACACCAAAGTCTGACACGTTTGGTTCTTTCTGCTTCTCCCAATGCAACAATAAAAATCTTAGTCTCGG		Soat2
scl37815.13.4_0	0.01139	0.000123	6.66	1.61285	2.59	NM_027890	ACCTATGTCCCAAGCCCTGCGTTGGAAGCTCCCATTTCAGTTCCTCACTCCCCAGAGCCTGATAAACTGA		Susd2
scl0235320.2_1	0.011548	0.000125	6.64	1.59634	1.87	XM_134826	CATGATCAAGCACCTGAGAACACACAACGGTGCCTCGCCATACCAGTGTACCATCTGCACGGAATACTGC		#N/A
scl0227731.1_83	0.01164	0.000127	6.63	1.58326	1.57	NM_146118	TATTTTGCCCTTTGGAACGACAAGGCAGTGAGGTGCTTCACCAGGAATTTGGTTTGAGGGTGAGGACTGA		Slc25a25
scl25672.5_12	0.01164	0.000127	6.63	1.58289	2.19	NM_010276	CACAGTTGTGACTATTTCTGCTCCAGTGAAGAGAATTGTTAGAATTTGCTGGAAACTGAGGCTTACTAAC		Gem
scl00394434.2_40	0.01164	0.000127	6.63	1.5794	3.37	NM_201644	GGTCTTTATTGGTGGGATCAACTGCCTCCAGAAGAAGTCACTTTCCAAGGAATTTGAAGCCTATGTCAAC		Ugt1a9
scl50635.6.1_10	0.01164	0.000127	-6.62	1.57709	-2.02	NM_031254	TACGTGAGAGAATTCTGAGTGGGAGGAGAACTACAGCTTAAGTCCAGCCAGGAGTCAATCCAGCCTGCAT		Trem2
scl069146.11_118	0.01164	0.000128	6.62	1.57351	1.64	NM_026960	AAGGCTGCAGGTAGAATCCCCCCAGGTGCACTGGGAACCAACGTCTCTGATCCCCACAAGTGCGCTCTAT		Gsdmd
scl37891.5.1_172	0.01164	0.000128	-6.62	1.56802	-2.69	XM_125685	ACTCTTGTAGAAACTGGATAAGTGAAAGTCCTTGGAAGCTGTACATATATGCTATTATTAACCTCGTCAT		#N/A
scl00224133.1_32	0.01164	0.000129	6.61	1.56691	2.47		CAGAGAGAGGGATCCACATTGCTGTTCTATCGACACTGAAGCCTTGAGACCTTGGCTGCTGTGTCTAAGT	mMR026533	#N/A
scl0002487.1_316	0.01164	0.000129	6.61	1.56562	2.11		CTTTCCTTTTGGATCCCTGTTCAGACTGCATGAGAAGACCCGTTTCTATCTAGGCTCTGCTTTGCCGACC	mMA035111	#N/A
scl00330828.1_71	0.01164	0.000129	6.61	1.56482	4.97	NM_177903	AATTGTAGGTAAGCTACCTACCCTAACAGTTCTGCCATACTCCATAGCCAACTTACACATTTCTTGCCAG		#N/A
scl30455.5_27	0.012062	0.000134	-6.58	1.52642	-2.02	NM_009876	TCGAAATGGTTCCTGTACTGCCCATACCAACTGCCCAGGGCTCCTCGTCCGCCAGGTTCTAAATAAAGAG		Cdkn1c
scl0001875.1_48	0.012201	0.000136	6.56	1.51238	2.48		TTCTGAAACAAAGCTTTGGACCACTTGATACCGGGTAGGCAGAAGAGGGACCACCGGAGAAGTGAACTCC	mMA032931	#N/A
scl0068040.1_198	0.01223	0.000136	6.56	1.5074	2.67	NM_024215	GTTAGCCACTTGACCATTGAGGTTCTGTAAATTCAACTACCTTGGTGGGAGGGTACACTTCATCTCCACC		Zfp593
scl22405.4_235	0.012467	0.000139	-6.54	1.48552	-2.96	NM_010423	ACCTGCGTAAGCGATCGGAGTCTGAAAGTAGCTTGGTGCCTGTGAAACACAACCCGATTTTCCTAGAACT		Hey1
scl25966.1.1_87	0.012476	0.00014	-6.54	1.48121	-1.65		ACCTTCTTAGAACTACAGAGCATGGGCAATAGTTACTTAGTATTGTAACAAAGTGTCACATCATCACATC	mMC011237	#N/A
scl51902.3.1_179	0.012476	0.00014	6.54	1.47968	1.87	NM_178636	GCGGTACTGGCTACCCTGGTCTTACAATTACAAACTCCTCACAACTGTCTGCTCTAAATGCGAAGGAACT		#N/A
scl0012703.2_226	0.012545	0.000142	6.52	1.46431	4.91	NM_009896	AATTCCACTCCTACCTCTCCATGTTTACATATTCCCAGTATCTTTGCACAAACCAGGGGTCGGGGAGGGT		Socs1
scl39351.4_153	0.012545	0.000142	-6.52	1.46423	-1.87	NM_145437	AGGGGTATACCTGCCAGTCAGTCAGCCACATTCCCACTCATGCTCAGACCAACAATCATGGTTAAACTCT		Cd300ld
scl017858.14_123	0.012545	0.000143	6.52	1.46183	3.99	NM_013606	CTCCTGCCTTTCCTGGTAGCTATACCACCAGCCTTTATGCTCTGATAAGTGCTAGCACTCAGATTTGAAG		Mx2
scl51698.9_140	0.012545	0.000143	6.52	1.46146	2.03	NM_007746	GCCTGATCTGTGTATATTCTGGTGTGTATTGTATGGTAGCTCTTTGAGCCTTGGTTGGTCGACTCTAGTG		Map3k8
scl054123.3_30	0.012545	0.000143	6.52	1.46069	2.34	NM_016850	TCCACCCCACCCCAGCTGCTGGAGCGCAACCGCCACACCCCCATCTTCGACTTCAGCACTTTCTTCCGAG		Irf7
scl0232431.4_71	0.012545	0.000143	6.52	1.45888	2.26	NM_181444	ACACTGATTTCCAAGGGCCACATTTTCATCCCAATCGCCTCCAAACTCACTGCCAACCCCAGACCTCTGT		Gprc5a
scl23381.7.1_35	0.012573	0.000144	6.51	1.45275	3.97	NM_024495	GGCTTTTCGAGAATTTCACGTTTGTGGATTCTACTTGTCCAGCACCTCTGGCACGGCAGAGAAAACCAGA		Car13
scl0003609.1_104	0.012573	0.000145	-6.51	1.44983	-1.99	NM_012043	GCGAGCAATCCAGTCCTTAGATGCTTTGGTTCCATCTTAAAAGCTGTTAAGCTTGACTTCAGAAGAACAG		Islr
scl0002702.1_3805	0.012573	0.000145	-6.51	1.44792	-1.58	AK083781	GGGATCGACCAGCCTGTGCGAATTCTGCTTAATAGTTTGGGGTCTAGAGAGATCAAATGATCAGCTACCA		Runx1t1
scl42057.12_19	0.012573	0.000145	6.51	1.4466	1.74	NM_011710	AGCAGCCGTCCAGGCCGCAGCGTTCTCCCTCTGGGCGGGCTGCATGGAATGAGCCTCCACTCAGAGTCTT		Wars
scl014165.4_77	0.012575	0.000146	6.5	1.44255	2.33	NM_008002	CTGGAAAGCACTTGGGTCATATCATATGCACAACCAAAGGAGCTTTGGGTGTGGCACCATGGAAGAATTG		Fgf10
scl015959.2_49	0.012575	0.000146	6.5	1.44151	2.79	NM_010501	CATTTCACCTGGAATTTATTCAGGGAAGGAAGTATGTCCAGTCATATGGAAGACAGGGTGTGCAACCAGG		Ifit3
scl0001269.1_545	0.012578	0.000146	6.5	1.43876	3.84	NM_010708	CATGTCTTCTCCACAGTGCAGTTCTCTCAGCCAGTCCAGTTCCCACGGACCCCTAAGGGGCGCAAACAGA		Lgals9
scl37976.6.1_275	0.012708	0.000148	6.48	1.42356	2.44	NM_153071	CACAAGTGCTCCCACACACAGGCACGGCAAAGACTATCAAAGCGTCTAAAACTTTGCGTCAGAAAAGAAG		Gprc6a
scl0001712.1_14	0.012708	0.000148	-6.48	1.42322	-1.47	NM_019467	CAGCGGACAGACTGCCAGCCTAAGACAACCAGCGTCTGAGGAGCCATGAGCCAAAGCAGGGATTTGCAGG		Aif1
scl44364.2.1_224	0.012708	0.000149	6.48	1.4188	2.07	XM_127523	AAGAGACAGTCCCTGGTGCAACACAGGAAATGCTGGAATGCCTTTTGCGTATTGTTATAGCTGTTGCAAC		#N/A
scl30929.1.358_44	0.012708	0.000149	6.48	1.41742	2.79	NM_147099	GTTGACTCTGTATTTATTGTCATCTCTTACATCTTGATTTTGAAAACAGTGCTGGGTATCGCCTCAGGAG		Olfr616
scl0070019.1_250	0.012708	0.000149	6.48	1.4161	2.65		CCCCCTTTGAGTTTTACTATATAAGCCTGTGAAAAATTTTGGCTGACCGTCGATTCTCCTCTACACCACT	mMR026532	#N/A
scl000316.1_269	0.012794	0.000151	6.47	1.40689	2.51	NM_023878	TTTGGTGCTCTCGTCGCTGCCACCACATCCAACGAATGGAAAGTGACCACCCGAGCGTCGTCTGTGATTA		Cldn10
scl0014544.2_150	0.012803	0.000151	6.47	1.40373	2.04	NM_010266	ACACACAGTTCTTCTGTTCTCTATGCTAACTCAGCAGTAACTTGTCCAGATCTATTTTCCTGGTAGAAGC		Gda
scl50736.3.1_4	0.012848	0.000152	6.46	1.39775	5.76	NM_023137	CTGGGGGATGACCACGGGGATGCGGTGATGAGAAGCTCAAAGCCGATTTCCTCTGAGCTATTACCAATCA		Ubd
scl43923.16.1_30	0.013007	0.000155	6.45	1.3793	2.26	NM_019813	TTGCAGTGCCAGCATTAGCAGCAGCCCCGCCTGGCTCCCACTCTGGATTCCGGCACTGGCCGGGGACCTG		Dbn1
scl0071898.1_28	0.013007	0.000155	6.44	1.37842	3.85	NM_173743	AAGAGCTGCAGTCAGGTCCGAGAGACCCAGTGTGTAGGCCTGCTGCTGAACACAGCACAATCAGGTGAGA		Apol9b
scl25526.10_573	0.013007	0.000155	6.44	1.37733	1.38	NM_172690	AAGGTAACTTAACAGTAATCAGAGGGGACCAACCCCAAGCCCTGTCTTCCTGTCTACAGCTGCATGATTC		Phf24
scl39273.6_263	0.013007	0.000156	6.44	1.37576	2.69	NM_011150	TTCCGTGTGGTCATACGCCCCTTCTACCTCACTAACTCCACTGACATGGTGTAAATGGTACATCTCAGTG		Lgals3bp
scl0003733.1_336	0.013051	0.000157	6.44	1.36867	2.59	NM_133219	CAGCAGCTCAACAGCTCCAGCGAAAGGACGTCTGTCACCATCTGTGATTACGGCTTGCAAAATCATACGT		Gcnt2
scl36120.9.10_29	0.013051	0.000157	6.43	1.36754	1.65	NM_007388	ACTCTGGCAGAGAGGGAAGGGGAACCAAGGGGCTTACTTACAGGAAAGAAGTATGCCCACACCAACTGAT		Acp5
scl29445.10.1_1	0.013052	0.000157	6.43	1.36506	2.03	NM_007961	GAGGAAACCTGCCCACGGGGACCGCAGGAGGCGTGATGGAAGCAGGCGAGCTAGGGGTGGCTGTAAAGGA		Etv6
scl35081.1_388	0.013173	0.000159	-6.42	1.35341	-1.61		CACTTGCCTGAGCAGACCTTAGCATGGATTTCACACACGGATGGACTTGACGCTCTCTTAATTTGTCTGT	mMC008570	#N/A
scl34064.10_3	0.013207	0.00016	6.42	1.34841	2.67	NM_007972	ATGAAAGCCAGGGTGGGACCCACAGCCGAGACCCCAAGGACAGCAGGTCCGCCCAATTAAAGCAGTCCTT		F10
scl000193.1_228	0.013208	0.00016	6.42	1.34596	2	AF416641	GCTATCCTTAGCCCAGAAACCCACAAATGTCTCCAAAACCACCATAAAGACCTCTCCTTGTTAGGCACCA		Hif3a
scl28110.22_407	0.013218	0.000161	6.41	1.34283	1.9	NM_009152	TCAAGTGCAAGATTTCCCATACAAGTGATGCGGTGGCTTATGTACTACTTAAGGGCAGAGAGGGTGTGCC		Sema3a
scl000812.1_173	0.013263	0.000162	6.41	1.33701	2.49	NM_023141	AACCTGTATCGGGACGGCATGAGGAGTGACTGTGTCAAGATGTTTATTTCTACCTTCCACTTTCCACACC		Tor3a
scl000337.1_47	0.013289	0.000162	-6.4	1.33271	-1.79	NM_145978	TTGCCCACCTCCAGGGCCTTGGCCACTCCACCCAAGCTCCACACCTGTGAGAAATGCAGCGTCAACATCT		Pdlim2
scl0001412.1_13	0.0133	0.000163	6.4	1.32947	2.07	NM_207655	AAGAAGACGCCTTCTTGCAGCGGTACAGCTCCGACCCCACAGGTGCTGTAACAGAGGACAACATAGATGA		Egfr
scl46763.7.1_39	0.013499	0.000166	6.38	1.30896	4.56	NM_172612	AACAAGTAGCCCAAGTGGGCAGTTCCTGAAGACCAGGGAAACGAGGAAGCAAGGTCCCATGAGGAATGTT		Rnd1
scl0012398.2_38	0.013499	0.000167	-6.38	1.30702	-2.26	NM_009824	CTCTCCGGCGTCTCTGTCTTTGTAAAGTCCACATGATCTCTCTGTCATCAGAGAAACCTAGTTGGTAGCT		Cbfa2t3
scl00235312.1_98	0.013499	0.000167	-6.38	1.30417	-1.55	NM_145613	AATATTGTGAATGACTTAGGAAGAGAGGGAGCCACTTCCAGTCCCACTGCTGGCAATGAATGGAGACAGG		C1qtnf5
scl49298.8_323	0.013499	0.000168	6.37	1.2971	3.4	NM_023386	CTAGTGGAATCTTCTGTTAACCAACAATGAGTATTATTGTAAATTTACTGTGGCAGACTGGGTGATGCTC		Rtp4
scl30749.5_442	0.013499	0.000168	6.37	1.2966	1.76	NM_022420	CATCCAAGGATGCAGCGACCATGTGAGCTGATGAGAGCCCTTGGCAGGTGCTTTATTCATAAAGAGCTAT		Gprc5b
scl0219131.1_319	0.013499	0.000169	6.37	1.29352	3.44	NM_172603	CACACTGATACCCTGGGTTTATGCTCACTATCATACCAGATTGCCAATATTTAGCACACTTAATAAATGC		Phf11a
scl35305.4.1_77	0.013499	0.000169	-6.37	1.29331	-2.1	NM_153100	GGTGGAAATGGTAGCAGCTTCTCATTAAAAGCCGCTGAGTTTTCTATCTTCAGATGGTTAGTCTCCTCAG		Rtp3
scl32598.21.1_0	0.013499	0.000169	6.37	1.29096	2.01	NM_009728	GCAGGACCTGCACAGCTTCCAGGGACAAGTCACGGGCTACTTATAGTATCACCTCCGAAGGGCCACAGCC		Atp10a
scl00257632.2_203	0.013499	0.00017	6.36	1.28871	1.79	NM_145857	ATGACAATGCTTTAGGACATGGAGTTGGGGCTTGGAGGCTTGCAGGGGACAAAACCAAGCCTTTCTTTCT		Nod2
scl16877.6.1_1	0.013499	0.00017	6.36	1.28729	2.72	NM_153408	TTTACACCCAGTTTTATAAACCTGTGGCCAGAGGAGGTCAGAGAACCTCCAACCAGTGAGTCCTGGAAGG		Neurl3
scl015019.3_96	0.013499	0.00017	6.36	1.28721	2	NM_023124	AGACACAGATCGCCAAGGGCCATGAGCAGAGTTTCCGAGGGAGCCTGAGGACCGCACAGAGCTACTACAA		H2-Q8
scl0073042.1_36	0.013499	0.00017	6.36	1.28543	4.74		GTAGCAGTGAAGGTTGCTTCCTGAAGCTGAACTACAGTAAACAAATCCAGTGGACACAGGAGTTTCTGGT	mMR029115	#N/A
scl28139.11_347	0.013499	0.00017	6.36	1.2844	2.81	XM_284053	CCTGACGAGCCCCTAATGGCCACACAGTTAGGAAACCCATGAAAACCACTTTGAGTAGCAAGGATCTAAA		#N/A
scl072940.1_30	0.013572	0.000172	6.35	1.2758	2.24		GTGATTCTTTAAATCTCTGGAAGCTGTCATAGATAATTCTGAAAATCCCCCCAAAGATTTCCTAAGGTCC	mMC022369	#N/A
scl0320160.2_30	0.013572	0.000172	6.35	1.27334	2.33		CAGAGCATGTGTTAGGGAGACACTATTCACTCCTTGCAGGTCTGCTTCACTATGCTTGTCTCTCTGTGCT	mMC024495	#N/A
scl0068659.2_62	0.013572	0.000172	-6.35	1.27211	-1.9	NM_133187	CTGTCCTGAGAGAATTTGCCAGGCCATCACTTATCCTTCTTATACGGAACCTTTGAATCTAGAGCAAATT		Gask1b
scl48725.21.1_175	0.013635	0.000174	6.34	1.26519	1.44	NM_146068	GTGTCTTCATTTTGCAGCTACTTGGGCTTAGGAAATGTGCTTTGTTGTAGCTTTAAAGTAGTTACAATTT		Spidr
scl00230073.2_277	0.013677	0.000175	6.34	1.25961	2.43	NM_172689	CGTCGTGGAAGATATTGTGAGCGGAGTTCAGAACCGGCACTCAAAGTGGAAGGACTTTCATTTTGAAAGG		Ddx58
scl0081910.2_167	0.013677	0.000175	6.34	1.25754	1.62	NM_024281	CCTGTATGAAGGCCTTCGATATCATTCTCCTTGGTGCAAGGCCACATGGGACACAAATCCTAATGAGATG		Rrbp1
scl47615.4.1_0	0.013822	0.000177	6.33	1.24466	2.99	NM_009713	CGAAATCAACAGAGTAAACTCGTATGAAATCTGGAACATTCACCACACCAGGATCTTAAAATCTGGGGTT		Arsa
scl069985.1_46	0.013827	0.000178	-6.32	1.24075	-1.37	NM_011438	GAAAACGTCATGTGAGTGAAGAGATGTCACTGTCTGTGGTCTTTGGAGAACTAGTCTCGTAGCTGAGGGG		Sox12
scl17359.5_60	0.013827	0.000178	6.32	1.23983	1.93	NM_011267	GAGCTGCTGCCTGATCACGCCTCCTCCCTACCAGACTCTACCTCTGCAAGCCTTGGGAATCACTGAGGGC		Rgs16
scl39302.1.75_87	0.013944	0.00018	6.31	1.22911	3.96	NM_011451	AGGCGAGTCCAAGAGGAAAACGAACCCAGATAAGAAAGGATTGCAGTGAACTAGGTCACGCCTTGAAGGT		Sphk1
scl22234.12.440_43	0.014019	0.000182	-6.3	1.22022	-2.19	NM_019510	GAGCTAATTGAAAGTACGGTTACACTACATATTTAAATTTCATGGGGTTGTTCAAAAATTATCATTAAAG		Trpc3
scl016822.21_5	0.014019	0.000182	6.3	1.21838	2.89	NM_010696	CTTTTGTCAGGCCGAGGCATGTTCTGTTTTTTACACAACTTAAAATGATTAAAATTCATTTTGGAGCAGC		Lcp2
scl0018854.2_223	0.014019	0.000182	6.3	1.21699	2.6	NM_008884	GCCTAGGGTGTTTTCCAGATAGCCCAGAGTTCCAGCTTTGACAGCCTGATGACCTCCATTTTCATATGAA		Pml
scl52114.2_187	0.014037	0.000183	6.3	1.21351	2.57	NM_007913	CAAAGTAACCTGTTTGGCTTATAAACACATTGAATGCGCTCTATTGCCCATGGGATATGTGGTGTGTATC		Egr1
scl37681.14_50	0.014046	0.000183	6.3	1.21064	1.46	NM_177388	CACCTAGTGTGGACCAACTGTGAACTCTCCCCGTTCCTAAGGTCAGAGAGACTGTATATGAACATTTACC		Slc41a2
scl27379.6_65	0.014094	0.000185	6.29	1.20352	2.49	NM_011854	CAAGTTTCTTTTCCTAACAGTCAATTAAGCTGAACCCTGCTTAGTCCCCGACCCCCAACTCTAAACACTC		Oasl2
scl0320154.1_194	0.014094	0.000186	6.29	1.1985	1.44		CAAAATAGGAAGCACATGGGGTGTTTAGGAACAAATTCTCAGATGGACAAGTTAACTGTACTCAGTGCAG	mMC024904	#N/A
scl00240725.2_185	0.014094	0.000186	6.28	1.19754	1.48	NM_172294	TCCTAGGAAGGACAAAGGAATAGACCCCCGGCAAGGACACACAGTATGGATCACATATTGTTTAGCGTAC		Sulf1
scl35213.3_207	0.014094	0.000186	-6.28	1.19673	-3.63	NM_009987	TTGCTCACGGCGGCATGTCTGATATCTCCTTGGCAGTCTGTATGTTTGTGTCGAGGATGACAGACAGACT		Cx3cr1
scl057783.1_1	0.014094	0.000186	6.28	1.19618	1.82	NM_021327	GAACCTCAAAGACTTGGTTCCAGGCTCTCCAGAGACCATACCCAACTCATGTGCATGTGCCGTTTTTGCT		Tnip1
scl00170659.1_16	0.014218	0.000188	6.27	1.18515	2.16		TCCTACATTCCCTGTGACCTGTGGTAAGGCCAACGGGACTTTGTTCCAAGAGAAACTGAAGCAAGGAGTC	mMR027684	#N/A
scl46617.10.1_4	0.014309	0.00019	6.27	1.17656	1.72	NM_008369	TGTGGGAACCAGCTCTTGAAGACTGCGAGGTGACGCCTGTGACAGACGCCTGAGAACTGTGTGGGGGCTG		Il3ra
scl0001215.1_7	0.014369	0.000191	6.26	1.17015	1.64	NM_178045	GCTTCACCCCAGGACAGCAAGGTCCCCACTGAAGAGCCTGGCACTCAACCTGCAAACAAGGCAGAGGTTT		Rassf4
scl0055989.2_71	0.01452	0.000194	6.25	1.15558	1.8	NM_018868	GAAGTGAAGACTTACGATCCCTCTGGTGACTCCACACTTCCAACTTGTTCTAAAAAACGCAAAATAGAAG		Nop58
scl080876.2_10	0.01452	0.000194	6.25	1.15476	1.69	NM_030694	GTGCCTGACCATGTGGTCTGGTCCCTGTTCAATACACTCTTCTTCAACGCCTGCTGCCTGGGCTTCGTTG		Ifitm2
scl38668.4.1_30	0.01452	0.000194	6.25	1.15308	2.3	NM_008655	TCCAAACATCTAAAGCAACTGTCGAGTTGCTGTCCCCTAAAAAAAGTAAATAAAATACATATTTGACAGC		Gadd45b
scl52827.12.1_151	0.014595	0.000195	-6.24	1.14569	-2.17	NM_007854	TGTGAGGCCTTTGGAACAAGCTGGGCAGGGATCATCCCCAGGTGGGATTCGACTGTCTATGGAAGAGTAA		Slc29a2
scl18536.1_176	0.014602	0.000196	6.24	1.14091	4.65	XM_485076	TAGGGTTAAGACTCACCATGGATCCCAACTGTCTCTGTGTTACCTCCAAATAGAACAATGGCCTCCAGGG		#N/A
scl47086.3_589	0.014602	0.000197	6.23	1.13846	2.87	NM_018790	ATACTCATTTGGCTGGCATAGGGTGTGTAGGTAGGCCCTGGGGACTAGGGAGACCCTGGAGATCTCAAGA		Arc
scl0020452.1_241	0.014602	0.000197	-6.23	1.13677	-1.55	NM_009183	CTGAGCCTTTCTTATACCATCTGTGGAAAGGAAGGATGAAGCTTACTCTGTAGGTTCATTCTGATCAACA		St8sia4
scl21672.12_48	0.014602	0.000197	6.23	1.13666	1.95	NM_007778	CTGAGAAAGCTCAGAGGGAGCACTGCCTCACAAACTGTGAGACTGCGTTTTTTATACTTGGAAGTGGTGA		Csf1
scl18949.1_10	0.014611	0.000198	6.23	1.13389	4.82	NM_010218	TCCAGACCCTGACAGTTTGTCTCACCCATTCCTGAACTCCTATCATTTTGGCCTGAAGGCTATGAATTCA		Fjx1
scl000402.1_135	0.014726	0.0002	6.22	1.12384	1.9	NM_029495	CCAAGCTGTTGTGGGTGGCCAGTTTCTCTCCATCATTAGTGATGTGTAGTCTCTCAGAGACTGATTACTG		Epsti1
scl18719.12.1_11	0.014814	0.000201	6.21	1.11539	3.14	NM_008230	CTGTCGTCCTTTCTGTTCAGTTACTTGTCCGTCCAGAACAGGAGGAAGACAACGCGGTCCCTCAGCTGCA		Hdc
scl38416.13.1_1	0.014814	0.000202	-6.21	1.11354	-2.45	NM_029928	TGCAATCTACTCGAGACATTAAGAATTCACCTGAAGATCCCCTGGATAAAAGCGTTTCACTGTGTGACTT		Ptprb
scl20285.3.1_87	0.014895	0.000203	6.2	1.10592	2.53	XM_355391	TCCCCTCTCTCCAACAAAGATGGCCTCGGGACTGCTCAGCCTGCAGGATGCGCTGCTCCTGCTGTTCCTG		#N/A
scl0003597.1_94	0.014923	0.000204	6.2	1.1019	2.64	NM_010809	CAAGTCCTCCACAGACTTGTCCCGTTTCCATCTCTCTCAAGATGATGTAGATGGTATTCAGTCCCTCTAT		Mmp3
scl49035.10.1_1	0.014981	0.000205	6.2	1.0959	1.73	XM_358863	GATTTTCAACTTGAAGCCTTAGTTTGCACTGAATTGTCTCATCTGGTTTTAAAATGTCTCAAATGGACTG		#N/A
scl0001612.1_9	0.015016	0.000206	6.19	1.09141	4.16	NM_020581	GGGACTGCCAGGAACTCTTCCAAGAAGGGGAGCGGCACAGTGGACTTTTCCAGATCCAGCCTCTGGGGTC		Angptl4
scl00330941.1_294	0.015104	0.000208	6.19	1.0834	1.75	NM_177907	CTGATGTCCCGTCAAACTAATTGCTCCAACCTTCTATAGCTACAGCTCAGCTCCTGCACTTGCTATTCAG		AI593442
scl45868.1.1_122	0.015316	0.000211	6.17	1.06725	1.56		CCTTATAACATGAAGATCCTGCCATAACCTTTGACTGCTCTGATAGCTGACCTCTTGACTACCAGGAGGG	mMC010114	#N/A
scl50268.2.1_13	0.01539	0.000213	6.17	1.06025	5.36	NM_013521	TTCGTTTGACCACAGTCCCTAATAGTAGACTTGGACCAGGGAAAACAGCCTGTACTTTCGACTTCTCCCC		Fpr1
scl47012.4_666	0.015416	0.000214	6.16	1.05649	2.05	NM_177820	CTTGTGATGGCTTAACGGGGTGGGATAAGGTCCTGAGATAACAATTCCTTCACTTTCTGGTATTCCTCTT		Apol10b
scl53461.8_48	0.015475	0.000215	6.16	1.04956	3.31	NM_134164	ACCAGAATCGTTCTTTGGTCAGAGTTATTGAGGGGATCGCATCATACGTGAGGTGCTGGCTGTCACTTGA		Syt12
scl0381413.1_190	0.015475	0.000215	6.15	1.04842	2.41	NM_201367	TGTACCTGAGAAGAACCTGTGAAATAAACCTGTGTTGCTGTCACCGTCCTGACATGTGTATGTATGACTT		Gpr176
scl22366.7.1_2	0.015548	0.000217	6.15	1.04041	2.87	NM_007825	GAAGCCTATAGGGCTAAATCACAGTCGGATGTTTTTAGGTATTCAGCACCCCGATTCTGCCGTCTCCTTT		Cyp7b1
scl30657.16.1_159	0.015548	0.000218	6.14	1.03466	1.66	NM_080638	TGCTTTACCAGGTCCTCTGAAGCAGCCACTCTGTGCCTTAGGTAGACACTGACTACACTGACAATGGATA		Mvp
scl0246710.1_114	0.015548	0.000218	-6.14	1.03326	-1.52	NM_153514	TGGGGAGCAGGAGAGAGCTCAGAGCTCGGATATTTTCTCTCTGGACTTGACAATAGAGCCAGTGGAGGAA		Rhobtb2
scl28635.3.1_18	0.015548	0.000218	-6.14	1.03321	-2.35	XM_149772	CTGGAGTAAGATGAGCAGAGTCACCTAGAACAGCAAGCTCAGAGCTGGAGGCCATTTCACGAACAGTGCA		#N/A
scl0001536.1_33	0.015548	0.000219	6.14	1.03203	2.28	NM_010708	TGCTTTCCACCTGAACCCCCGTTTCAATGAGAATGCTGTTGTCCGAAACACTCAGATCAACAACTCCTGG		Lgals9
scl0017472.1_81	0.015548	0.000219	6.14	1.03014	3.03	NM_008620	CAACCCTGAGTTAGATTGGGAACAAATTTTATATGACTTTGTTCTTGAAGTACTGTATAGTCAAGAAACA		Gbp4
scl0001548.1_1	0.015548	0.000219	-6.14	1.02923	-3.06	NM_147220	TGTGTTTCGTGCTGAGCATCCTGGGGAACCCTCCTGTGGTACTTCTGGATGAGCCATCGACTGGGATGGA		Abca9
scl22519.12.1_40	0.015608	0.000221	6.13	1.0233	2.13	NM_145545	CTCTAAGTATAGCTTTCCCCCACCTCCCTGAGACTTACTTTTGAAGTCCATCTCACTTTAATTTCATTTA		Gbp7
scl18413.5.1_0	0.015832	0.000224	6.12	1.00683	1.9	XM_149251	GTTCTGTCCCCGTGACCATCATCTAGTGCCTGGAAAGACTAGTGACAAGAACTTGTTGCCAACTTCCTAT		#N/A
scl26111.12.1_164	0.015896	0.000226	6.11	1.00067	1.67	NM_145227	TCAAATCTCATGCCGAGTGATGGAACCCGACATCCCTAGGTGCTAAGGCCCCACCAAATTCTCTGGATAA		Oas2
scl39384.39.1_1	0.015902	0.000226	-6.11	0.99827	-2.84	NM_153145	ATTTTTACCTATGGCTGGTTTCTACTCTCTAGTGGCTCAAAGCAATTTTGTCTTTAACATTACATATCCA		Abca8a
scl20917.35_21	0.015962	0.000227	6.11	0.99243	2.77	XM_288949	TAGTATTTAACCACCAAATCTGTGTTCATGTGAACCCCTTGGTGAAGGCCCCCTTTTCATGGATGTGTAG		#N/A
scl000782.1_16	0.015971	0.000228	-6.1	0.98986	-2.17	NM_172516	TGTGGACGTCTATGCTTTTGGGATCCTTTTTTGGTATATCTGCTCCGGCTCTATCAAGCTCCCTGAGGCA		Dstyk
scl017857.1_53	0.015988	0.000229	6.1	0.98673	5.12	NM_010846	GGAAGACATGACCCTCTCAAAGCCTAGGAGGATGGCACCTCTCAGGATCCTGCTCCTGTCTTTTCTTTGT		Mx1
scl0066102.2_212	0.016039	0.00023	6.1	0.9815	2.08	NM_023158	TAGAGATGGATGATGACATGGGAGAGGTGGTAGGGCAGCAGGCTCGTCTCCATCAGTGAATGGAACCTGA		Cxcl16
scl32740.6.1_76	0.016174	0.000232	-6.09	0.971	-2.02	NM_008940	AACCCGAGAAACCTGGAGTCTACACCAAAATCTGCCGCTACACTACCTGGATCAAGAAGACCATGGACAA		Klk8
scl29113.12_219	0.016223	0.000234	6.08	0.9659	2.04	NM_172893	TTTGTCAGAGTAGCATAGTGGCCTTTGTGGAAGGGGACTACAGGGGAGGCCTCGGCATCACTGTCACTTT		Parp12
scl26011.2.1_185	0.016269	0.000235	6.08	0.96102	2.71		ATCCACTACAAAAATTAAATACAGCAGGGATAGACTGATCGTGGCTGATCTCATCCATCGGGGCTGCAGC	mMC003034	#N/A
scl41084.12.1_14	0.016318	0.000236	-6.08	0.956	-2.62	NM_011129	GGAGATGTTACACAAAATCCAAAGACAGATGAAGGAGACTCACTAACTGGCTTTTGGACCTGAATATTTA		Septin4
scl46149.1.1_123	0.016365	0.000237	-6.07	0.94957	-1.71		CACTGACCCCTCACTGAGGAGAGCAGATGACTTTGTCTTATGGTTGGGACGATGGTTCTTCCCATCCTTC	mMC008951	#N/A
scl0001421.1_23	0.016365	0.000237	6.07	0.9491	3.59	NM_176938	ATGGAAGCACGCTGCTAAGCACGGCTGGGACATCAACAAGGATGCCTGTCTGTTCCGGAGCTGGGCCATT		#N/A
scl000304.1_6	0.016367	0.000238	6.07	0.94695	1.93	NM_008394	CTCAGGCAAAGTACGCTGCACCCGAAAGCTGCGGAGCTGGATCGTGGAGCAGGTGGAGAGTGGCCATTTC		Irf9
scl0058186.2_323	0.016484	0.00024	6.06	0.93612	1.64	NM_021385	GCCCACAACAGACTCGCCGCACTAGAGCCAGTGAATGTGTTGAGATTGAACCAAGAAACAAGCGGAATAA		Rad18
scl0056722.2_11	0.016484	0.000241	6.06	0.93577	2.14	NM_019980	TGCTGGTTAAGATGCAGCCTAGCCATTGCCTGAGCTGTTCATACAATGATCCGGAAGTGCTAGCCATTAT		Litaf
scl070507.1_62	0.01669	0.000244	6.05	0.92121	1.5		AGAAGGGCTGATGCCGATAATCAGATCAAACACGGCTGTGCCAGTTAGGAACGACCTGGAAGGAATTAGG	mMC023903	#N/A
scl28066.5_14	0.016723	0.000245	-6.04	0.91723	-3.45		CACAGAGATCACCCAGCAAAGAAGCACAGAGTGAGAATCACCATTGTGGGGTAGTTAACTACCGAACCGT	mMC008973	#N/A
scl30503.2.1_167	0.016746	0.000246	6.04	0.91389	1.89	XM_133956	GGACTCCATGCACTGTCAAAGTCAATGGACTACTAAATTCTTCCATGCACTGTCTTCGTGAAGAAAGCAT		#N/A
scl0002071.1_0	0.016763	0.000247	-6.04	0.90925	-1.92	NM_007753	GGAGAAGGTATTCCGTGTGAAACTCCAGAATGAAAAGCACGCCAGTGTCTTGAAGAACTTGACCCAAAGC		Cpa3
scl37065.9_216	0.016763	0.000247	6.04	0.90893	1.5	NM_133733	GAGAGATAAGGCACTGAAGTCTTAGTAACGACAGAGCCTCAGCATCAGCCATTCGCGGTTAAATAAGACA		Clmp
scl0071566.2_189	0.016935	0.00025	6.03	0.89659	1.27	NM_133733	TAGACTCCAAGAGACTTGGAAGGAGTAAACTGCCATTAGGGAGTAGGTGGTGAGCAAAACAAGGGGTGGT		Clmp
scl22697.4_102	0.016946	0.000251	6.02	0.894	1.87	NM_027193	AAAATGTTAATGCTACAAAGAACGTGTGGGGTAGAGAAAATGGACTCCTAGAAATGTTTCTGAGTTGGTA		Dph5
scl066412.2_22	0.017014	0.000252	6.02	0.88799	2.36	NM_025549	AAATGGTTGGCTGTTGGCTTTTCACCTCTGGTCCTGTGTCACTGAGCGTCAAGATCGAGAGAAAGGGCTA		Arrdc4
scl000758.1_29	0.017107	0.000254	6.01	0.88051	1.72	NM_009283	ACCTGCTTCCCATGTCTCCAGAGGAGTTTGATGAGATGTCCCGGATAGTGGGCCCCGAATTTGACAGTAT		Stat1
scl16316.3_152	0.017107	0.000255	6.01	0.87818	2.42	NM_145508	GCAGTGTTGGATGTTGGGCAGTTCATTGTGAATGTGCTTTTAATGAGGACCGTGGGGCCCTGATCTCATT		Dyrk3
scl0019419.1_154	0.017107	0.000255	6.01	0.87663	1.52	NM_011246	GATCCTGTCTGTGAACAGCAATGTCTCTGCTCTTCTTCTCTGTGGAGTGACTCACCCATTTACTGACCAC		Rasgrp1
scl0216161.1_6	0.017145	0.000256	6	0.87243	3.19	NM_183426	GCTTGCCAAGGTGCGAGCGCTGGGCCGGGAGCTGCCAGTCAACACGTTGGACCAGCTCATCCACCAACTT		Sbno2
scl0210710.1_48	0.017448	0.000261	-5.99	0.85249	-2.69	NM_153073	AAGCAGGAATGGACTGATGAGAGGCAATCCAAAGTGTGAGAAGTGTGGGCTTGGGTGTGATTTTAGCCTT		#N/A
scl37600.5_524	0.017448	0.000262	-5.98	0.84889	-2.21	NM_013508	GTTCTACTGTAACACTCTGAAGGCAAGGCACTTTAAATTCAAGATCAGGTGAGCTGAAACACCACTCATC		Elk3
scl30597.2_2	0.017448	0.000262	5.98	0.84812	2.52	NM_031185	GATGCTTAACTCTGTGGGCTCGTAGTCCTCTGAAAGTGGTTGTTTTCCTATGCACAGTGAGCTCAGAAAT		Akap12
scl16744.12_327	0.017448	0.000263	-5.98	0.84697	-1.68	XM_129814	CCGGGAAAGACTCGTCTTGTACAGAACAGGGGCCTTCATTTAGGTATGAAAGACTGACCTCCAAAAGAAC		#N/A
scl42959.4_58	0.01753	0.000264	5.98	0.84028	3.08	NM_010234	GCTATATCCATGTACTGTAGTCCTTCAGCGTCAATGTTCATTGTCATGTTACTGATCATGCATTGTCGAG		Fos
scl0011504.2_146	0.017553	0.000265	5.97	0.83664	2.79	NM_009621	TTAATGGACACCCTGCTTCCGAATGTGCAAAGGAAGTGAAGCCAGCCAGTACCAGACCTTGTGCAGACCT		Adamts1
scl27752.9.1_0	0.017553	0.000266	5.97	0.83485	1.37	NM_011670	GATGCTGCCAAGGTCTGCAGAGAATTCACTGAGCGCGAGCAGGGGGAGGTCCGCTTCTCTGCCGTGGCTC		Uchl1
scl50578.1.100_30	0.017553	0.000266	5.97	0.83319	1.6	NM_009404	TACCCGAGAGAATAATGCAGACCAGGTCACCCCTGTTTCCCACATTGGCTGCCCCAACACTACACAACAG		Tnfsf9
scl067138.11_4	0.017649	0.000268	5.97	0.82555	3.48	XM_355768	GCTGGAGAGAATAATCTCATTGATGTGGACTTAAAACTGGCAAGAGATGTCTTCAAGAAGTTAACAACAG		#N/A
scl34233.12.11_15	0.017649	0.000269	5.96	0.82335	2.31	NM_011404	CTGGGTCCATCTGCTGTGCCACCTGAGATAGTGCTGTGGTTATAATGTCTTTTACTATTGTATTAATGGC		Slc7a5
scl25867.6_686	0.017649	0.000269	5.96	0.82192	2.25	NM_153510	GAATATGGGCTTTCAGGTCACACTTGGATTCTAGCCTTGGGTCAGCTATGTATTCAGCATGGGTGGTCAA		Pilra
scl40571.19_50	0.017805	0.000272	-5.95	0.81115	-2.02	NM_080595	TGATGGCAGCCTATAACATGACAGACTAAACAGGGACTGGGCCTCAAAAAGTCAGGCCTCACTTGCACCC		Emid1
scl19916.25_60	0.017862	0.000273	5.95	0.80594	1.21	NM_020333	ATGCTCCCACTTAATGCTTTAAGGCTTTTACTGTGTTAATTTTTTAGATACCTGTCTGCACACAATGCAA		Slc12a5
scl16753.12.1_7	0.017862	0.000274	5.95	0.80408	2.29	NM_175508	GGGGTTGATTTGTCATGGAAAGCTGAGCTGTTACCAACAATTAAGGTAAACAATAGCTTTAGAGTTTTAT		Pgap1
scl022256.8_10	0.01796	0.000276	-5.94	0.79511	-1.41	NM_011677	GAAGTCTGGCTTACAACTGAATGAGCTTCCTGATCACAAAGGGGGCGGGGTTCTCCCTGGGTTCACAGTG		Ung
scl26911.1.1_139	0.01796	0.000277	5.94	0.79413	1.99		TCCTTGGGCAGCCATTAACCATGCTTCTTTTCCATCCCACGAAGTGTTCCAGTTAGTTAATAGTTTATAT	mMC016390	#N/A
scl30429.2.1_68	0.01796	0.000277	-5.94	0.79291	-1.42	NM_025331	GGGCAGCTGTGTCATTTCATAAGTAACTCTGGGGGAGGGAAATTCTGTTCTTTTGTTTAATTTTCCCCCA		Gng11
scl43274.3_464	0.017986	0.000278	-5.93	0.78954	-2.48	NM_008584	CTCTTATATCTTGAAAGACATTAGGATCATAGGCAAATCAGTTACCTTGCAGAACGAGTCTTGTGCGGCA		Meox2
scl016362.11_28	0.018007	0.000279	5.93	0.78647	3.42	NM_008390	TCCTGTGAAGGTTGGCTCCCTTAGCCTCAGAGGGAATCTGCCTCACTACCTGCTCCAGCTGTGGGGCTCA		Irf1
scl069700.1_259	0.018117	0.000281	5.92	0.77676	2.53	XM_193814	TGTCAGGGCCCTCTATGAACAAGCTGGTGCTGAAGAAGAGTTCCCAGGTGTGACTTCACTTCTAACTGTG		#N/A
scl000264.1_32	0.018117	0.000282	5.92	0.77656	1.98	NM_206856 XM_355948	AGCTGCTCCTGTTGACCCGGGACACCCACCCTTAGCTGACTCGTCCCACCATGGTGACGCTGTCAGCTCA		#N/A
scl38879.8_20	0.018163	0.000283	-5.92	0.76982	-1.95	NM_028732	CTTCCCAAAAGATTTCCACGTGTGTTCTTGTTTATTTGACATCTGTCTCCATATCAGTCTTGAAAGCCTT		Vsir
scl27024.7_349	0.018163	0.000283	5.92	0.76974	1.38	NM_007984	AAATGTTACTGTTGAAAGGCCCTAGGCAAGCCTGCCCTGTTGGTTGTAGTCGTGAGTGGTCTTGGGGGGA		Fscn1
scl47124.10_349	0.018163	0.000284	5.92	0.76623	1.52	NM_009192	GCTCAGCCTGCAGATGGTACAAGCATACGCCTTGACATGACGTGACATATCGTCAGATCTGGTGTTTTTA		Sla
scl34577.17.6_7	0.018163	0.000286	-5.91	0.76201	-1.61	NM_011925	AAGAGTACTGGAAATGGGCCTGCATGGTCACTGGGAGCAAGTACACAGAGTTCAACTCTTCCACAACAGG		Adgre5
scl40472.8_474	0.018163	0.000286	5.91	0.76131	1.4	NM_018861	CTCAGAGAAGTTGATGGAGTTTCGGAACAGGGAAGACACCACCACAACTGACTGAAATATCTCCTGGCTA		Slc1a4
scl0001240.1_5	0.018163	0.000286	5.91	0.7613	1.71	NM_011609	AGAAAAATGAGGAGTGTATGAAGTTGTGCCTACCTCCTCCGCTTGCAAATGTCACAAACCCCCAGGACTC		Tnfrsf1a
scl40185.1.378_189	0.018163	0.000286	5.91	0.76104	1.7	NM_146878	GACAGTCGTCAATCTCTTCTATGGGCCCCTTGTCTACACCTACATGTTACCTGCTTCCTATCACTCGCCG		Olfr30
scl23340.5.1_148	0.018209	0.000287	5.91	0.75663	2.54	NM_009425	CGAGAGACTTGCTTTCTTTCCGCAAAATGAGATCACTGTAGCCTTTCAATGATCTACCTGGTATCAGTTT		Tnfsf10
scl0001336.1_35	0.018353	0.00029	5.9	0.74529	3.1	NM_008390	GAGTGGCATATGCAGATGGACATTATACCAGATAGCACCACTGATCTGTATAACCTACAGGTGTCACCCA		Irf1
scl0013184.1_146	0.018353	0.00029	5.9	0.74494	1.89	NM_019910	CGACCAACCAGCCTCGCCAGCTAATGGTGGGGTATTATGTGGGCAGTTCTGAGTACTCTAAAATAGCTTC		Dcpp1
scl0070747.2_23	0.018364	0.000291	-5.9	0.74248	-2.97	NM_027533	AGTCTAGAAACCCATGTCCTGTGTGATTACCTCTCTGAGGGTGAAGCTTTCCAAAGAATGTGCTGGGTAA		Tspan2
scl39383.39_205	0.018371	0.000292	-5.89	0.74029	-3.28	NM_147220	CCAAGTCTGTGAATGCTACAACCTCTCTACTGCAACATCAGTACAGTTACCTGGACTCTTATCTAGGAGA		Abca9
scl0216225.15_54	0.018392	0.000293	5.89	0.73581	4.5	NM_145423	CAAACGAGTTTGTCAACTTCCTGTAAGACAAAGTATATCCTTGTGAGATTTGGAAATACCACTGTCTTAT		Slc5a8
scl0246727.1_72	0.018392	0.000294	5.89	0.73356	3.05	NM_145226	ACATCTCTAGATCTTCTAGTCTGCTGTTCATCTACCATGGGCTCTGCCCCAACTTCCACAGCCCCACCCA		Oas3
scl53120.9.1_116	0.018392	0.000294	5.89	0.7313	5.4	NM_020033	TGAGACACCTCAGCCTATACCAGCCCAGTAAATACCTACCCGGAGCTGGGCACCCAACCCCCTACTATGA		Ankrd2
scl0014003.1_288	0.018392	0.000294	5.89	0.73087	2.73		TATTTACCCAGTCCCATGAGAGCACCCATGTCTCCATCAGACGGAGTGTTCAGCATCAAGTTCTGTCCAT	mMR027636	#N/A
scl0110279.7_217	0.018392	0.000296	5.88	0.72655	3.85	XM_125706	CAAGCCTGCGGACAAGGGAAAAGAGGCGGAGAAGAGAGTGGTTTTTACGAATCTAATTTATCAGAGTTTT		#N/A
scl071310.7_27	0.018392	0.000296	5.88	0.72654	2.42	NM_027758	CTGTATCCATAGTAAGAAAATATCTCTGTTCAATGCTAATAAAGACAGCCGTGCTCTGAGGTAAAATTAG		Tbc1d9
scl0240168.18_64	0.018392	0.000296	-5.88	0.72639	-1.58	NM_207246	GAGAACGAGAACTCATTAATGGTCGAGCGCCTCGGGCAGTGCTGTTGGATCTATGTATATAGACTGTTAC		Rasgrp3
scl0083924.2_168	0.018447	0.000297	-5.88	0.72157	-1.74	NM_031999	TTTCACCGCCACTCAAGCATTCCAAGTTAAGGGGAAGCAGAGTACCACGGTCTGTACGTAACAGGCTCAA		Gpr137b
scl077774.1_73	0.018458	0.000298	5.88	0.71919	1.45		CTCATCTTAATGGGCAAACAGTGTTTCCAGCCCAACGCTAGCCTTTTAGGAAAAGGGCCAACTGATTGTC	mMC019949	#N/A
scl060533.6_136	0.018574	0.000301	5.87	0.71014	3.78	NM_021893	AACCCCCGGTGGAACCCCCTCTGTTACCTGTTCACACAAGCTTATTGATGAGTCTCATGTTAATGTCTTG		Cd274
scl000592.1_8	0.018574	0.000301	5.87	0.70923	4.05	NM_017370	GAGCTGTTGTCACTCTCCTGCTCTGGGGTCAGCTTTTTGCTGTGGAGTTGGGCAATGATGCCATGGACTT		Hp
scl0213391.1_158	0.018665	0.000303	5.86	0.70062	1.87	NM_178045	TTAAATATTCAACCCACTCTGGGTAAGTGGCCCCTGTGGTGCAGATCTCCAGAGAAGCTACAGTCACTGA		Rassf4
scl15915.6.1_231	0.018665	0.000304	5.86	0.69907	2.97	XM_129596	TCAAGGGCCATCAAAAGTAAATTGAGATTACAGATGATGAGGGGTTGGTAGCTAATGTGCCATGTTGGGA		#N/A
scl53402.1.1_64	0.018665	0.000304	-5.86	0.69749	-1.66	XM_484769	GGATTAAAAATCAGCATGGGCTGGAGGAGACAGGGCCCAAGCTTCTGGCTACATAAGTTAGTGGTCTTGT		#N/A
scl0020315.1_134	0.018665	0.000304	-5.86	0.69713	-2.39	NM_013655	CAACCTCGACGGGCTAGCAGTGTCTAAGCAGCGATGGGTTCAGTGTTGTGTGTGGTGAATACTGTATTTT		Cxcl12
scl34132.19.1_1	0.0187	0.000306	5.85	0.69346	1.44	NM_011503	CTCTTCTCACATCCTTACTCCAACCCGCTTCCTCGATGACCTCAAGACACTGGATCAGAAGCTGGAGGGT		Stxbp2
scl23830.6_4	0.018908	0.00031	5.84	0.67878	2.08	NM_153159	AGAAGGACAAGTGAAGCAGGCAAGGGAATCCTCAAACCAAAGATACCATAGGATTGGTTCTGGCCCCGCG		Zc3h12a
scl0269610.10_41	0.018908	0.00031	5.84	0.67869	2.78	XM_196334	ACAGGCCCAGGCTGGCTGCGCAAGAGTCCAGAAGTGCCACCTCATCGTAGTTGAAGCCTTCTTCCACACG		#N/A
scl39819.5_328	0.018982	0.000312	5.84	0.6729	1.47	NM_011338	GACATGACCATCTTGAGCTACAGCCATCCTAACTGCCTCAGAATCACTCAAGTTCTTCCACTCGGTTTCC		Ccl9
scl25678.6_114	0.019294	0.000318	5.82	0.65277	1.2	NM_021897	GATGGACTTGTAAAAACCAAACCGTGATTTGTGAGGTTAGAAGTGTGTATTTGGGGGCCTCAGGTGTGTG		Trp53inp1
scl22940.2.1_25	0.019294	0.000318	5.82	0.6524	4.28	NM_013650	GCCGTCTGAACTGGAGAAGGCCTTGAGCAACCTCATTGATGTCTACCACAATTATTCCAATATACAAGGA		S100a8
scl32504.5.336_28	0.019294	0.000319	5.82	0.65111	2.92	NM_020583	AAGATGCCAGGGCCACAATGGAGCTCTACAAAATCTCTCAGCGACTCAGAGCCCAGCGAGGGCTGCCTTG		Isg20
scl14554.2.1_4	0.019413	0.000321	5.81	0.6431	1.86		CAGGCTCTGGTGGTTCACTGTCAAGAAACTAGATGGATTCTGACACATGTGATCTAAGTTCCTTCCTTTA	mMC018777	#N/A
scl2900.1.1_157	0.019474	0.000323	5.81	0.63665	2.15		GCACTTTAATGAAAAGCAGCTGAGCTCCAGATCCTCTCTGTAAACTTGCACTGTTTGATTCCTCAACATT	mMC010003	#N/A
scl31019.5_264	0.019474	0.000323	5.81	0.63639	1.37	XM_485965	AACGTACACATTTCCCCCAGGGACCCTGTCTTACGATGCTTTTCTACGTCAATGCAATTGTGGCCATCTG		#N/A
scl0110385.17_14	0.019599	0.000326	-5.8	0.62813	-1.58	NM_201607	CTCTTCTTAGATATCAGGAGGCCGGTGACCCTCCTAGAAGACCACTGCAGGCCTCAGTCCTCCCATCAAT		Pde4c
scl52660.16_323	0.019697	0.000328	5.8	0.62134	1.79	NM_010266	TCCTGCCCATCTCCAGCACTGAGATGCAGTGTTGTGGGCCTAGTCCATGTTTAGTGAAATGCAATGTCAA		Gda
scl35010.1.1_22	0.019836	0.000331	-5.79	0.61245	-1.37	NM_026931	TGTGGGTCATTATAACATTAATATCTCTCTCCTTATTCCAGTATAATTTATAATAAAGCATTTCTAAAAA		Tcim
scl51376.2_283	0.019865	0.000332	5.78	0.60825	1.54		CACCACAGCTTGCCTGTATCCTGCCTTGTGCCTCTTGTAGAATTCAGAGCAATAAATGCGTTCTGCATTC	mMC016864	#N/A
scl20066.1.1_266	0.019865	0.000334	5.78	0.60409	2.13		AGCTGTGGGAGTAAATACACGGATGTCAGGGTGTCATTCCACGGCTGTTGCAGAATGAAGCTGGCAGTCT	mMC000893	#N/A
scl28665.23.1_62	0.019865	0.000335	5.78	0.60113	2.32		AGCTTTCCAAGACCAAAGAGATTAGGAAAACCCTGACAGTATTCCCCAACTCCACAGAAATGCCAGAGCA	mMC014825	#N/A
scl012983.13_141	0.019865	0.000335	5.78	0.60103	2.21	NM_007780	TCAAAAAGTTTCCCTATCAGCCCATGCCCCAGGCGCCAGCCATTCAGTTTTTCAAGTCCCTAAAGCATCA		Csf2rb
scl0016869.2_138	0.019865	0.000335	5.78	0.60086	2.35	NM_008498	CACCTTTCTCATCTCTGTCGGTCAATGGTGGAGCCAGCTACGGGAACCATTTGTCTCACCCTCCTGAAAT		Lhx1
scl0353156.8_65	0.019865	0.000335	-5.78	0.6004	-2.33	NM_178444	TTCCAGCAGCTGGACCGAATTGATTCACTGAGTGAGCAGGTGTCCTTCTTGGAGGAACATCTGGGGTCCT		Egfl7
scl0003298.1_1	0.019865	0.000336	5.77	0.59684	1.92	NM_008358	TGGCCTCGCCGCAGCTCCGGGGCTATGGAGTCCAGGCCATTCCTGTGTTGCTGCTGCTGCTGTTGCTACT		Il15ra
scl29555.5_307	0.019865	0.000336	-5.77	0.59597	-2.52	NM_017379	AAAGTGAACAGGTCACGAACATGGGGTTAAGAAACTTAATTCTAGTTTAGACTGAGTTGCCCTAAGACAG		Tuba8
scl37185.9.1_30	0.019865	0.000337	-5.77	0.59481	-1.64	NM_026189	CACCTTAGAGCCAAGTGAAGCCAACATTAAACATGAGCGATGATGACATCACTCTTTCCCGCCTCTGACT		Eepd1
scl50565.20_286	0.019865	0.000338	5.77	0.5922	1.22	NM_008549	ATGAAGAGAGGGTGTCTTTTGCTTTGGGTTATGGTCAGAAACTGGTTTCTCTGGCACACGTGGGCAGTCA		Man2a1
scl28046.4_215	0.019865	0.000338	5.77	0.59197	1.4		TCAATAATTGAGCTGTTCTCCGAAACAGTATCCTAGGGTAGAAACATAGATTTAGCGGTGAAGATGACCA	mMC005218	#N/A
scl000413.1_254	0.019967	0.00034	5.76	0.58364	1.86		GGAGAGATGGTGCCACACAACTGCATTCAAAAGGAATCCAGGCCACTCAGACAGTAAGGAAAATCACGTT	mMA033735	#N/A
scl0003211.1_18	0.019967	0.000341	5.76	0.58337	2.65	BC048004	TCACTAAATTTCCAAATGTTCACTCGAGGGTAAGGATTTCTTCTAGCACACCGGTGGTGGAGGATACACA		Fmnl2
scl00241520.2_184	0.019978	0.000342	-5.76	0.57961	-3.23	NM_175514	GCGACCTTAGTTGACAGCTGGGCGGAGGCTTTGACTTTTAAGGTTCACGAATCCATAAAGGCTGGAATTG		Fam171b
scl0233230.1_139	0.019978	0.000343	5.76	0.5765	2.13	NM_205795	ATCTGCTGGTTCCTCTTATCAAGGATTATGGAGTTTGATAGCATTTTCTTTAACAATGTTTATGAAATAA		Mrgprb4
scl34861.7.1_55	0.019978	0.000343	-5.76	0.57552	-1.77	NM_026278	AGATCTACAAGCCATTGCTTTGGCTCATCACATGATGAAACTCCTGAGGAGGAAAACTTTCTTCTAAGTG		Lrp2bp
scl48151.12.1_9	0.019978	0.000344	5.76	0.57458	3.61	NM_010846	AAACCCTGCTACCTTTCAAAATAACTCTCAGTTTCCTCAAAAGGGGTTGACTACCACTGAGATGACCCAG		Mx1
scl25278.23_305	0.019978	0.000344	-5.76	0.57273	-2.26	NM_013690	CTCACCTGCAGAAGCCAGTTTGTTTGGCCATGTGACAATTGTCCTGTGTTTTTATAGCACCCAAATCATT		Tek
scl37649.7_307	0.019978	0.000345	5.75	0.57099	1.58	NM_027878	TGTGAACTATTCTCGTTTCCACCTGTTCCAGCTGTGTGAGCTTCATGATTGTGTGACAACTCTCTCCTGG		Dram1
scl18113.5.1_180	0.019978	0.000345	5.75	0.57092	2.42	NM_153601	TGGAGTATTTTATATAGGATGGGACTCTGCCCTGTAGAGATATGATGAGTAGCTAGTTTATCAGAAAGAA		Lgsn
scl18415.15_295	0.020006	0.000347	5.75	0.56555	1.48	NM_009373	GGAAGAATCAAACTGATGCATTTAACGTGTTCTGCTTTACACAGAGGATCGCACCGTGAGCCGTGCTATC		Tgm2
scl18209.11_224	0.020006	0.000347	5.75	0.56546	1.95	XM_485132	CTTCCTGGCACCATCATCCTTTTCTACTGGACTAAGCAGGTGAAATCTCTCCCAGCATGTCTCCCTCTTA		#N/A
scl30727.6.1_169	0.020006	0.000347	5.75	0.56448	1.64	NM_030691	GTGGGGGCTTGACATGGATTGTTCTTTGAATATAAGTACCAACAAGGACACACTGCTCACTAACTTGATC		Igsf6
scl19220.16.1_2	0.020116	0.000349	5.74	0.55724	2.14	NM_027835	TAATTGTTGTTTTCGCTACACTACTGAGCTAACTCTAGAATATGTAGAGGATGCTTTTGTTTGGCTTTCA		Ifih1
scl0071719.1_495	0.020241	0.000352	5.74	0.54928	2.3		CTGTGGCTAAAAGAAATCAGATGGCAAATCTAACCACCAAACAGGCATCCTAAAGAGCAATGATCCTGAC	mMR031038	#N/A
scl51486.3_298	0.020275	0.000353	5.73	0.54589	1.64	NM_011898	AATTTATGCATTTGGTGAGTAGCTCCGTGCCCTTCCCCGCTCTGTAATGGTGGATGTCGATCCTGTGTTT		Spry4
scl32997.11.1_24	0.020403	0.000357	5.73	0.53592	1.35	NM_007948	CACGAACCCTTCCTCAAAGTGCCTCGATGACCTGCTGCCACCTAGGCCCAGTGTCACAATAAAGAATTTT		Ercc1
scl00214855.2_166	0.020403	0.000358	5.72	0.53286	2.17	NM_145996	GAGTTTTAAACCGAATGGCTGGGAATTTTCCTTTGAAGACCTTGCGAATGGCTACAGGAGGTGATGGAGA		Arid5a
scl32963.15.1_15	0.020403	0.000359	-5.72	0.53077	-1.83	NM_028047	AGCCCCTCCCTCAAATGGGGGGCTGCTCACAGGGTGACTAAGAGATCCCACCCCGAGCCTGGTATGAGCA		Smg9
scl45049.16_187	0.020403	0.000359	5.72	0.52856	2.68	NM_008130	TCAGTTCTATGACCAAACCATGGGCTTCAGTCAGCAAGACAGGAAAGCTGGCTCGTTCTCCCTCTCAGAT		Gli3
scl0080708.1_141	0.020403	0.00036	-5.72	0.52626	-1.77	NM_028733	CACAGGAGGAAGTCTCAGGGCCCATGAAGGGCAGGGGTCTGTGTCTAGAGTTGGAGGTTGGAATGATGGA		Pacsin3
scl22665.7.1_92	0.020403	0.00036	5.72	0.52618	1.64	NM_153806	AAAGTTTACAAGCAAACTATAGCATTTTATACATCTTGATTTGCTGAAGGTTATCACATAATTTCTATAA		Dnttip2
scl0258455.1_77	0.020403	0.000361	5.72	0.52527	3.19	NM_146463	TCATTTGTCTGTTAAATTTCCTCTTACTGCTTGTGTCCTACTTGGTCATCCTTAACTCCCTAAGGACCCA		Olfr1204
scl0002491.1_21	0.020403	0.000361	5.72	0.52503	1.92	NM_009177	ATGGCACAGACTACCCTCGTGTGCCACACAGCAATGTCGAGAACACAAACCTAGGCGTGTCTCCAACAGG		St3gal1
scl43911.4.1_38	0.020403	0.000361	5.72	0.52459	1.6	NM_019568	AGCACTGCCTGCACCCTAAGCTGCAGAGCACCAAACGCTTCATCAAGTGGTACAATGCCTGGAACGAGAA		Cxcl14
scl34562.1_198	0.020418	0.000362	5.71	0.5222	2.76	NM_010499	GGGACCTCGAAGACACCTTATTACTGAGGGAATGATGGGTGGGTAAAGCTTACAGTTTGAGAAGAACTGC		Ier2
scl077616.1_186	0.020437	0.000363	5.71	0.5196	2.06		CCTTACAGACTACCTTTCCACTATTTATGGTGCCTTTTGTCTCCAGTGAAGTGCATATCAAAATATCTTT	mMC021906	#N/A
scl17488.7_66	0.020494	0.000364	5.71	0.5149	1.85	NM_145977	AGCCATAAGATGTTCCTGCTCAAGGATTGGGACCCAAGGTCTCCACAGCATACCAAATCCCAATTCTCTC		Slc45a3
scl0002855.1_1056	0.020494	0.000365	5.71	0.51299	1.83	AK081365	GCCCTCCAAAGATGGCCATCTGTTTCCTAGCTTTCCTCCCTGACAGTTCTAGTGCATTCTATTAAGATGG		Pakap
scl22202.5_66	0.020494	0.000366	-5.7	0.51094	-2.18	NM_130448	CCAGTCGCAAAATATCTACTTATAAACGAAACTAAACGGTGAATCTGATTTGATCCTTGCCCTATGAAAT		Pcdh18
scl38747.8.1_5	0.020494	0.000366	5.7	0.51022	3.03	XM_483921	CACAGTACGCCCCAGAGATTTTAAAGATGGCTCAAGTGTGTGAGCGGCCAATCCACAGAGTCCATGAAAC		#N/A
scl34690.3_61	0.020817	0.000372	5.69	0.49269	2.77	XM_134227	GCTAGTGTGGGCAGCCGCGCCAGCTTCCTGCAAGACTGGGGCCTGTGCACCATGATGGATCGGCCAGAGG		#N/A
scl9414.1.1_197	0.020904	0.000375	5.68	0.48587	1.43	NM_147102	TAGCCTTCTATACACCTGTAGTCATCTCCTCAGTCATGCATCGTGTGGCTCGTCGGGCTGCTCCTCATGT		Olfr552
scl38695.24.1_79	0.020904	0.000375	-5.68	0.4852	-1.26	NM_027521	TGCAGATTCCCATGATGGCCTCATCTCTCCCATGGTCCCCATCAGTCTGGATGTGTCTGAGCGGGTACAG		Arhgap45
scl55051.5.1_194	0.020925	0.000377	5.68	0.48092	1.57	NM_173414	TGTGCTGATCACTGTGAAAAGGTCACTCTTTGTATATCATATCTAAAAAATGGTCATGTTTGGGTGTGGT		Lancl3
scl39576.8.1_163	0.020925	0.000377	5.68	0.47866	2.11	NM_010665	CAGCTTAGTTGGCCCTGACCAGAACCAGGAAGTGGACACTAGCAACATGTCCTGATAATACATTGCTTCA		Krt32
scl47776.8_377	0.020925	0.000378	5.68	0.47695	2.17	XM_484487	CACCCAGGGACCCTCCGTCCTAGTGCACTGTAGAATTGAGCCCCTTATCTCTAACCCTTGATAATTCCTC		#N/A
scl0013874.1_241	0.020925	0.000378	5.68	0.47607	3.72	NM_007950	CTGAATTGTATCAATTTGTTTGCAGTTAATATCAGCTTTGATAGTCATGTACCTTGACATAGTGAAGGAC		Ereg
scl18037.10.1_70	0.020925	0.000379	5.68	0.4752	5.24	NM_010555	ATGGATGCGCAGACGGTGTAAACGCAGGGCTGGAAAGACATATGGACTGACCAAGCTACGGACTGACAAC		Il1r2
scl00234395.2_105	0.020925	0.000379	-5.67	0.47362	-2.52	NM_181418	GCCTGGGGCACCCCAGCCAGCCCAGACTTTCCTGTAGGGCCCGGACCACGTTTGCATGTGACACAGAGGT		Ushbp1
scl00319294.1_71	0.020925	0.00038	5.67	0.47288	2.52	NM_175689	AAAAAACTGTCCCAGGATGAACTACACGTATGTGCCCGTCAACCATTCCACCCTTGTCCCAGCTAGAATG		#N/A
scl0068395.1_77	0.020944	0.000381	5.67	0.46977	1.71		TGAGGACCGCACAGAGATACTACAACCAGAGCAAGGGCGGCTCTCACACACTCCAGTGGATGTATGGCTG	mMR026752	#N/A
scl17480.9.1_6	0.020944	0.000382	5.67	0.46787	1.37	NM_028778	TTTTTCAAATGTATGTCTTGAGCACTGTCTGGATTGAGTCTCCAGTCCCTTCACACCCAAGGCTGGCCAC		Nuak2
scl38708.12_196	0.020944	0.000382	-5.67	0.4672	-2.63	NM_023128	CATACCCCCATACCCTAGAAGTCAGTGGGTATGTCTGCCAGCGCCACAAAACCTAGCATATCCAGGCAGG		Palm
scl030785.1_83	0.021023	0.000384	-5.66	0.46177	-1.73	XM_289703	GCCATCTGGTTGCATCATGTATATATATATTTACTCTTCTGAGTTTGCATTTATGACTTGTAAAATATAA		#N/A
scl33378.5_599	0.021062	0.000385	-5.66	0.45826	-1.85	NM_008217	AAGTCCTGACACAAAATGCAGACAATTTTGGGTGACAAGGCAGCCGCTATCCTGTTGCTGGCAACCATGA		Has3
scl28741.20.2224_6	0.021198	0.000388	-5.66	0.45015	-1.45	NM_054041	GACCGACAGTTCAGGCGCAAAGGGAATTCATGCTGTGTAAAGTGGGTGGAATTCGTTTGCAAGCTATGCA		Antxr1
scl093717.1_212	0.021214	0.000389	5.65	0.4478	2.84	NM_033592	TGTGGGAAGAGTGAACCTCTGTGCAGTTCAGTTGAGCCCAAGTTTCCTATTGATGACACTCCTTTGGTTC		Pcdhga9
scl094242.1_71	0.021227	0.00039	5.65	0.44482	1.55	NM_023476	AAGGCAGAATCCCACCTAGGAGACAAAGATGCACCAGGCTGGCGGAAGCCCCCAGATATCACAGCCGGAA		Tinagl1
scl28068.2_468	0.021227	0.000391	5.65	0.4425	2.21	NM_008013	CTTAGGAATCCAGTTGATTTGCCTGTCACGAAACGAGAAAGCCATCTCTCTGAAAAGTAGTAACGCAGCA		Fgl2
scl30758.8.1_56	0.021227	0.000391	-5.65	0.44239	-2.66	NM_138649	ACATCATTCTTACGAGGCACAATTGATCCTTTTTACAATGAATCCTTCAGCTTCAAAGTTCCCCAGGAAG		Syt17
scl012583.1_32	0.021421	0.000395	5.64	0.43158	2.48	NM_033037	TTCAGCCTTAGGAAACACTCTGGTCTCTGAACTCTAATAATCAATAAGTAAAAATAAGAAACCTCAAACT		Cdo1
scl29214.5.1_304	0.021476	0.000397	-5.64	0.42739	-3.42	XM_149840	CCTAACGATGGAGCTGTGGCCCAACAGACTTTATCGCAACTGATTGGGAAATGAGCGTTTTCAGAGTCAA		#N/A
scl31620.20_1	0.021488	0.000398	5.63	0.42494	1.29	NM_009465	CCATGTTGCCCCTTGAGCCAGTCCCCTATGCCTGTTCTGAAGTGTGGACTCTGGTGCCTCCAGAGAGGCT		Axl
scl0214639.2_15	0.021488	0.000398	5.63	0.42366	1.36	NM_178098	ACCTAAACCATGCTGTTCTGGTGGTCGGCTATGGTTTTGAGGGAGAAGAATCAGATGGCAACAGTTATTG		4930486L24Rik
scl0021461.1_196	0.021525	0.000401	5.63	0.41675	2.35	NM_011553	CCAGGTTCAAGCGGAAGGAATTCCCAGATGGCACCACCAAGACTGTGTATTGCAATGGCTGCCAGGAGAC		Tcp10a
scl0055991.2_6	0.021525	0.000402	5.63	0.41496	1.67	NM_019482	AGAAGAACTCTCGCCAGAGGCTGTGTGAATCCGTCCTGCTAATGGTTTCCTTCTTGAATTTCAAGCCTGT		Panx1
scl053871.15_94	0.021525	0.000402	-5.63	0.41473	-1.36	NM_016927	AATGTGGAACAGCTTTCCTTGCCTACTGGAACCACAAACAAGCACACAATGGGACTCTCTGAGTGCCTGA		Pkd2l2
scl36070.13.1_39	0.021525	0.000402	5.63	0.4143	3.04	NM_011176	TCATCAACCAGACCACCTGTGAGGACCTCATGCCGCAGCAGATCACCCCACGAATGATGTGTGTGGGTTT		St14
scl00319468.2_49	0.021525	0.000402	-5.63	0.41412	-1.44	NM_176919	GGAAGCCCTAGAAGAAAGCAGCTCTGGCAGGAAAGTTTCAGCTACTACACCGAGAAATGATGTGTTGTGG		Ppm1h
scl0075909.2_73	0.021565	0.000404	5.62	0.41024	2.15	NM_029478	TTGCCCCCTGTCGTGGTCGTGACATCGCATGGCTGTACCACCTTGTCGGATAGCTTATCAGACTGATGTT		Vmp1
scl30650.2_250	0.021565	0.000404	-5.62	0.40911	-1.62	NM_146202	GTGGAGAATAGAAGGACGAAATATTCTAGAAGATGGGTCAGGGTGCAGGAAGTCACATGCCCTCAAGAAG		Zfp768
scl35215.8_496	0.021576	0.000406	5.62	0.40548	2.76	NM_153287	GCCAGTTGGCAACTGGTGGCTCTTGAGAGCTCTTACGCCCTTCATTAGCTGATGTTGGATTTTATATGCA		Csrnp1
scl42532.6_0	0.021576	0.000407	-5.62	0.40229	-3.46	NM_025359	GTGTGTAACATCTTCAGCTCTCAAAATGGGATGAATTTGAGGAAGATAGAGCATATATCTACATAATCTG		Tspan13
scl38058.2.1_88	0.021576	0.000407	5.62	0.40142	6.42	NM_175449	AGATGTTTCTTTGAGTGCTCGAAGCCGAAGGAATGCAACACTCCAAGCAGTAAAGACTGGCAGGAAATCT		Calhm6
scl0015926.2_189	0.021576	0.000407	-5.62	0.40109	-1.48	NM_010497	AGCTCAGGCCAAACTTTAAGGTCAAACCTGGGCTTAGAATGAGTCTTTGCGGTAACTAGGTCCACAGGTT		Idh1
scl50733.5.1_21	0.021576	0.000408	5.61	0.40004	1.81	NM_013819	TCGTCATCATGGTCATCGTTGCTAGTCTGGTTCTCCTGGGAGGTGTGATCACTATTGTTGTGGTGTGCAA		H2-M3
scl018751.17_49	0.021576	0.000408	-5.61	0.39931	-1.41	NM_008855	GCACTGTTCCTGGAACCACATGGTCACTCTAGCCAGGTCCCAAAGGACCCTGATTCTACATTACATTTCA		Prkcb
scl0001939.1_45	0.021625	0.00041	5.61	0.39547	2.25	NM_010196	CCCCTAGATTAAGTTAACCATTACTGCGAAGTGCTTACCAGGCACGCTGCACCCGTTTCCTAACCTCCTT		Fga
scl068955.1_4	0.021962	0.000417	-5.6	0.37819	-2.92	NM_026886	TGCTGATGCCACCATGAGAGGCCGGATAGCAGGTGTCTGGCACAGGAGTAGGCGCCCTGGGAGGGCATGT		Srrm4
scl30157.1.2_318	0.022081	0.00042	5.59	0.37117	1.48	NM_175528	GAGGATCATCAATGACTGCCTACCCACAGCTGCTGCTAGTTCCAAATATGTGACTCACGCCTTAACAGTA		Dennd11
scl47072.5_281	0.022198	0.000422	5.59	0.36408	1.3	NM_010738	TTGCTGCTCATGACCCTGGAGGCACACAGCCAGCACAGTGAAGAGGCAGAATTCCAAGGTATTATGCTAT		Ly6a
scl30176.1.2_1	0.022198	0.000423	5.58	0.36269	1.57	NM_175221	TACAAAAATGTAATAAAATGGGATTAGAGTAGACCAATTGGCAAACCCTGGAACCCAGTGAGAGATTCTG		#N/A
scl25963.1.1_27	0.022308	0.000426	-5.58	0.35616	-1.37		CCAGTTAAGCGCCTACAGATGTCAACTGTTAGCTTTGTACCTAATCACTCAATGAAACGGAGAAAGTTCA	mMC014891	#N/A
scl17458.10.1_1	0.022353	0.000427	5.58	0.3526	4.27	NM_007695	CTCTAACCTCCCTTTACCCAGCCTGACCAAAGGACACCACTTGGATCAAGTAGGCAAATATCTTACAGGA		Chil1
scl0319476.2_26	0.022367	0.000429	-5.57	0.34955	-1.44	NM_176920	AATATCTGAGTGAGCTTGATGTGTTCGATGCTCCTGTCCCATGTTTTATCTTCCAAAACAACTAAGGAAA		Lrtm1
scl30578.11_47	0.022367	0.000429	-5.57	0.34889	-1.57	NM_175268	AGCATAGTCTCATTGGCAAATGAACTGCATCGTCAGTGTTTGGGGGCACCCAGGGGTCAGGGACAGATGA		Fam53b
scl0002569.1_91	0.022388	0.00043	5.57	0.34641	2.32	NM_011241	AGAGGGCGTTTGTGTATTGACCGTTTGTGCCTGCTCTCTCCCAGGCCGTCTGCTGACCTTGGATAGCTCA		Rangap1
scl0320777.1_163	0.02242	0.000432	5.57	0.3426	1.38		AATCAAAAACATTATTGCTGAGAGGTTAGGCAGACACAATGTCTGTATACCCCGGTGAGCTTCTGTAAAG	mMC026477	#N/A
scl000383.1_1	0.02242	0.000432	5.57	0.34193	1.39	NM_178846	CACTTTCCGGCAGGTCCTGGAGCGCGTGACGTTGAACCGCAGTTCCAGTTCGCACGTGGCGCCCGAGAAG		Gnl3
scl00100532.2_66	0.02244	0.000433	5.57	0.3388	2.09	NM_145923	TTATGCGTGTGGTAGATGCAGTTTGATGTGAACCCACACTGGCAGCTAGTGACTTGGTATGTGTGTTGTG		Rell1
scl23887.17.1_103	0.02244	0.000433	5.56	0.33802	2.01	NM_016748	CACGGAATTTTAGGGTAACCGGTTCTAAAGCCCTCTCTTGTGTGTGCACCGTTGGCTTGAAGGTATTTTT		Ctps
scl21044.5.1_1	0.022529	0.000436	-5.56	0.33248	-1.62	NM_011923	TCACTCAAGAAGGTGGTGATGATGATTCGGCCCAACCCCAACACCTTCCACTAAGCTCTCCCTGCCTGGC		Angptl2
scl34857.4.1_84	0.022842	0.000443	-5.55	0.3169	-1.16	NM_173789	ATTATCTCAATCTGATCGGCCATGGCCACCCCAACGGCCTCAACCTGCACACGCCCCAGCACCCTCCGGT		Helt
scl38324.4.1_0	0.023258	0.000451	-5.53	0.29705	-1.27	NM_007837	GTCACACGCACATCCCAAAGCCCTCGCTCTCCAGATTCCAGTCAGAGTTCTATGGCCCAGGAGGAAGAGG		Ddit3
scl22201.1.665_48	0.02358	0.000458	5.52	0.28155	3.59		TACCCTGTGTTCTCTGCGTTCCTCACGTCTGGCTAAGTTCTTTACCATGGCATTGCGATGTTGAACCTTG	mMC018331	#N/A
scl098952.11_256	0.023636	0.00046	-5.52	0.27761	-1.54	NM_153560	CCAGGTTACCACTGCACCCCATTCCGTGGGCTGTTCATATCTGTCTCAGCTTATAATAGAAAATTATGTC		Fam102a
scl0329173.1_142	0.023855	0.000465	-5.51	0.26596	-1.67	NM_177836	CTATTGGCTGCCTGTGAACGGAGATTCTGTCATCCTTACACGCATCTTTTAGTTGACTGTGCATTAAAAG		#N/A
scl0012986.1_67	0.023855	0.000466	5.51	0.2652	2.8	NM_007782	AGTACATGGAACAGGAGTGTGAACTTCGCTACCAGCCACAGCTCAAAGGAGCCAACTGGACTCTGGTGTT		Csf3r
scl32106.2.1_14	0.023855	0.000466	5.51	0.26372	2.52		TGATCTTTCAGAGTTTATAGGCCTTATTCACGCCGCAGCTCTCTGTGATGCCGGGCTTCCTCTATGGAAC	mMC003348	#N/A
scl4804.6.1_2	0.023892	0.000468	-5.5	0.26054	-1.69		TCACAGCAGCCACCCATGTTCACGAGGCCAGCAGCAGATCCCATGCCATCTTCACTATCCACTGCACACA	mMC009047	#N/A
scl30862.1.1_59	0.023892	0.000469	5.5	0.25841	2.72	NM_146599	CAACACAATGCATTATTCTTTCTGCAAATCGAGGCATATCAGACACCTCTTCTGTGAGATCCCTCCCTTG		Olfr697
scl50897.17.1_8	0.023892	0.000469	-5.5	0.25768	-1.84	NM_013710	AATTCATCCTGACTCTGTATCCAGCAGACACAGGCCCTTTCCTTCAGGAAGATACCACCAAGTGTCCCAG		Fgd2
scl064292.1_65	0.02392	0.000471	5.5	0.25396	1.71	NM_022415	ATCCTCTGGGAGGTGGCCCACCATCTGTGACCAGCAGCTGAAGCCTCCTCAGCTACCACAGTGGGGACAG		Ptges
scl00108100.2_211	0.02392	0.000471	5.5	0.25331	1.23	NM_130862	TTGAGCATTAACTGCCGGGTGGGGGCCTGCCGGCTGAGTGGCAAAGCAGCGTTGGCACCTGCTGCCCTAG		Baiap2
scl23584.10_188	0.02392	0.000472	5.5	0.25204	2.34	NM_023544	GCTCTGCATCGAGTTGGTGGGAATGCAGACCTTGCCCTTCTTGTTTTGTTAGCAAAGAACATTGTAGTCC		Rsc1a1
scl014462.3_30	0.023927	0.000473	-5.49	0.24931	-2.2	NM_008091	GGCCTACATGCTCTGTGAATCAGTCCCTGTAATTGTTGTTTGTATGTATAATTCAGAAGCACCAAAATAA		Gata3
scl48193.7_228	0.023927	0.000474	5.49	0.24628	3.19	NM_019466	GTGGGAGGCCATCCCGTTGCCGCCGGCCCAGTGTTTCTAGTTCTGCACTTTGAACCGGAGAGGCTAACCT		Rcan1
scl0080285.2_59	0.023927	0.000475	5.49	0.24539	3.18	NM_030253	ACAGGTTACCTGTTCAGAATGATGGGGTCACTAAAGGCACCGACCACACACTAGCATCATAGTGCCTTTG		Parp9
scl0078781.2_278	0.023927	0.000475	5.49	0.24487	2.43	NM_028864	GGTGTTAGATTTAATCGACTTGTAATCATTGTACCCATGGGGCATTTCAAGGTGGGTTTTGCTGTGGGGA		Zc3hav1
scl21244.1.24_190	0.023927	0.000475	5.49	0.24436	2.29		CATAAACTGTCGCCTGACCTCAGAAAAGAGTCTATCTAAACCAATTTTCATAGCTTGCCCACAGGCATCC	mMC010358	#N/A
scl25353.1_541	0.024125	0.00048	5.48	0.23319	1.89		TGTTGTAAGAACTGGCAAGGGGCCCATGCTCCTTAACCCTCTGTCCAAGCTCATTGAAGCAAACCTCATT	mMC012440	#N/A
scl00214854.2_165	0.024125	0.00048	5.48	0.23307	2.71	NM_153408	TCACAGGTTAGGAATAGTTCTGAGATCACAAAAAAGAGACCGCCATTATAATTGTGAGGGTTTGTATATG		Neurl3
scl021922.2_0	0.024141	0.000482	-5.48	0.23075	-1.56	NM_011606	ATTTGGTGAGCTCAAAGATGTTCGAGGAACTCAAGAACAGGATGGATGTCCTGGCCCAGGAGGTGGCCCT		Clec3b
scl022337.1_17	0.024141	0.000482	5.48	0.22945	2.36	NM_009504	CGGCATGCAGAAGGCTTTATTTTAAAGTCATTCCATCAGAGGTGTTCTCAGAATTAGACCCCACCTGTAC		Vdr
scl020208.3_20	0.024307	0.000488	5.47	0.21756	2.32	NM_009117	GGTCTTCTGCTCCCTGCTCCTGGGAGTCTGCCATGGAGGGTTTTTTTCATTTGTTCACGAGGCTTTCCAA		Saa1
scl18944.17_277	0.024307	0.000488	5.47	0.2172	2.1	NM_009851	GATGTACTGTGTCTTTGTGTAAGTCCTATGTGTTGACTTTTCAAATATAGCCAATTGCTTAGGTATGTAC		Cd44
scl51521.7_200	0.024307	0.000488	5.47	0.21665	2.01	XM_128954	TTACCTGTGTTACGTCATCTTCCATATCTTCCATACGTCTTCCATCTTCCATACGTCTCTCTCCCCTGCT		#N/A
scl40776.5_573	0.024307	0.000488	5.47	0.21664	1.71	NM_010303	AGGGTGCCAGAGCTGGGCCCTAGTGTATGTATACTTGAGAGACCTGACTTGTCCTGGATTTGAGCTTTCA		Gna13
scl0020848.1_188	0.024324	0.00049	5.47	0.21319	1.8	NM_011486	TTTTTCAGCAGCTCGGGGTTGGTTGTTAGACAAGTGCCTCCTGGTGCCCATGGCATCCTGTTGCCCCACT		Stat3
scl3082.1.1_295	0.024324	0.000491	5.46	0.21176	2.59		TCCTTGCTTGTAACAGCTAAGGTTGATGTCACTGTCCCTCTTAACAGCCTTTTCCGTTCCTTTCTGTTTC	mMC012151	#N/A
scl49144.8.1_51	0.024324	0.000492	5.46	0.20794	2.86	NM_170599	ATAAGACTCTGGTAGTTACAGCCAACAGAGGGTCATCACCTCAGGTCTTGCCCAGGAACAATGGTTCAGT		Igsf11
scl36056.10_126	0.024324	0.000493	-5.46	0.20768	-1.52	NM_008026	TAAACTCAGATTCGCAAACGCTGTGCGTTTGTCAGACCACCAGACCAAGGTCAAACAATCAGAAGGCAAC		Fli1
scl00319526.1_5	0.024324	0.000493	5.46	0.20678	2.5	NM_176935	ATCTCAGGCTTTCAGGTTTTGTTACGGACGATGACTGCTTTTCCATCCCTCAAGAAGAGGTGATGCACTG		Dennd4a
scl23564.6_587	0.024324	0.000493	5.46	0.2064	1.38	NM_010329	GTAAAGGTTTGCGGTTAATAGAAGATATTTCCAGTCTTCGTGACACGGGGACTCAGTGTTGCTGGGACAG		Pdpn
scl0013058.2_128	0.024324	0.000494	5.46	0.20574	2.01	NM_007807	CCCCAAATAACTGGGTTAAGAGTAAAATTACATCCGATATTTTATGGGCATCCAGAAATGCAAGACAGAG		Cybb
scl0014221.2_140	0.024324	0.000494	5.46	0.20436	3.99	NM_010218	TGTGGGACAAGTATAACGAACCGCTGCTACAGTCGGTGTGTGTATTCCGAGAGCGGACTGCTAGGCGCGT		Fjx1
scl23444.10.4_45	0.024324	0.000495	5.46	0.20296	2.21	NM_178931	TTTGCTGAGACCGAGGAGGAGACAGCCTCCAACTGAACAAATTCTGGGTGACAAGACACCGAGGAGACGT		Tnfrsf14
scl38034.5_53	0.024453	0.000498	-5.45	0.19613	-1.47	NM_144821	CTGCTGTAGACCTGGGTCACAGCATGCCAGAGTGACAAAGACCGATTTCAGATTTTTACTGCTACAAAGG		Mfsd4b1
scl067539.1_109	0.024753	0.000505	-5.44	0.18229	-1.98	XM_486200	ATAGCTGCCCCGAGTCGAAGTCCTAGGAGATGAGCCCCCTGTCTGTCTGCACTGATGGATTCTAAATTTT		#N/A
scl28971.3_6	0.024784	0.000506	-5.44	0.17958	-2.97	NM_009349	CCCAAGGTTCTCTATTTTCAGCACCAACATCCATCCCCTTTGCTCTTATTGTACCCTGTTGAAAGTTCAT		Inmt
scl51828.10_167	0.024848	0.000508	-5.44	0.17549	-1.44	NM_053261	CTCCAACATTCTCCAAACAGCTACAGTGCGGTGTCCTGTACAAATTCTCCCCTGTAGTTCCGTTGTCACT		Impa2
scl011988.11_16	0.02497	0.000513	5.43	0.16669	3.36	NM_007514	GCCATGCAAGCAAATGACCATCACCAAAGAAACCTCAGCTTACCTTTCATACTTCATGAAAAGACAAGTG		Slc7a2
scl0207683.7_143	0.02497	0.000513	5.43	0.16654	2.89	NM_170599	CACTCGGGAAGTCACTGCTGTGACCGTTTCGATGTTGATAAGAAGGTGAATTTACTGTAGTGTTACCACC		Igsf11
scl0014455.1_87	0.02497	0.000513	5.43	0.16624	1.45	NM_013525	TTGAGGCTGGATAGACAGTTTGAAAGTTAACTGGTTGCATGCTTGTTCATTTGGCTGGCTTGCTTGGGTA		#N/A
scl015024.2_236	0.024988	0.000515	5.43	0.16262	1.77	NM_010395	CACTCTGGGTCCTACCCCCAATGCTTCAGGGACATTTAATCAGGTCAAATTGGGATCAATGGCTTTGATG		H2-T10
scl35725.2_527	0.024988	0.000515	5.42	0.16182	1.23	NM_025721	CTGTCTAGCCCTATGCTACCCCACTTCCTGTATGCTCAACTGGATCCTCAAGACCATTTCATCTCTAGCT		Spesp1
scl070449.1_41	0.024988	0.000516	-5.42	0.1611	-2.42		GAGCTTTGAGTGGGTAGATAATGACCTTCGTTGGTATTGTATACACTGATTAAGCAAACAACAGTCTCAG	mMC024317	#N/A
scl00109032.1_121	0.024988	0.000517	5.42	0.15861	1.88	NM_175397	CCTGTGACCTGTGGTAAGGCCAAAGGGACTTTGTTCCAAGAGAAACTGAAGCAAGGAGCCTCAAAAAAGT		Sp110
scl00212168.2_86	0.024988	0.000517	5.42	0.15845	1.41	NM_172503	TTAGTTTCCCCATGTCTGCATCTCTCTCAAGTCCCAGCTGCTGACAGGCCTTCCTGTATCCCAGGCCTTG		Zswim4
scl21215.2.1_31	0.025083	0.000521	5.42	0.15064	1.66	NM_183102	GCACCTGAAGAAGTCTCCTGCTTAGTACATCATGACTTCCATCGCCTCCTCTGTCATATTTGTCACATCT		1700092C17Rik
scl0227929.1_2	0.025083	0.000521	5.42	0.15038	1.96	NM_139200	CATAGGTATCACCTCAGCTCGAAGTTCCTTGTTAGCTGTGCTTGTATTGTACTCTCACCTGTCAATCATG		Cytip
scl083921.9_127	0.025083	0.000521	5.42	0.15034	2.33	NM_031997	GCCTGGTCATGTGCTCTTTTTATTCACTTGTATACTGATTACTTTTGAGGGTTCACCTTTCAAAGAGGGA		Cemip2
scl0002652.1_12	0.02522	0.000525	-5.41	0.14339	-1.67	NM_025455	CCTTCGAGCAGCTGGAGCATGTTCGGGAGATGCAGGAGAAGTTGGCCAGACTGCACTTCAGCCTGGATGT		Ccdc28b
scl43090.8_531	0.025356	0.000528	5.41	0.1365	1.73	NM_023275	TATGGTATGGGTCGTCTTAAGTCCTTCATGACACCCCTTCAGTCTTTGGGGGCTTTGGTTGTTTGTCTGT		Rhoj
scl54760.5_0	0.025385	0.00053	-5.4	0.13393	-1.48	NM_010110	AGGTGGGAGAGGGAGCAAAACAGCCAGCCCCTTCCAGGTGGCAGTCGGAAGGGATTTTTGTTTTTGATTC		Efnb1
scl056480.1_127	0.025517	0.000533	5.4	0.12727	1.55	NM_019786	TTAACCACAGTCGGTTCCCTGACAAGGATAAAGTGGCATTATCTCATTTGACCGGGTGCCCAAATCTCAG		Tbk1
scl32896.3_171	0.025651	0.000537	5.39	0.12051	1.34	NM_018820	GAAAGGCCACCAGGGCCTGGGCGCTGACCCTTAGGACCCAGGGAGAATTGACTTGGATCTGAGTTGAGCC		Sertad1
scl26910.29.1_183	0.025749	0.000539	5.39	0.11522	1.37	NM_011075	CAAGCCATAGTTAAACAGGGCCATGTTTTTAATTGCATTACGTGATTCATAAGAGAACATATAGTTTTTT		Abcb1b
scl37048.5.1_29	0.026008	0.000547	5.38	0.1015	1.6	NM_021424	AGGAACCTACATCTGTGAGGCCACCAACCCTATTGGCACCCGATCGGGCCAGGTGGAGGTCAATATCACA		Nectin1
scl0020677.2_120	0.026008	0.000547	-5.38	0.10105	-1.78	NM_009238	AAACTTTGAGAGCATGTCCCTGGGCAGTTTCAGCTCCTCATCGGCGCTCGATCGGGACCTGGATTTTAAC		Sox4
scl011641.2_236	0.026008	0.000547	5.38	0.10086	1.7	NM_009649	TTTCCATAATTGCCCCAAAGAGGGGAAGTGGGGATTCAATCGCTCTTACATGTAGTCATTTGAAGTTGGG		Pakap
scl22801.5.1_50	0.026038	0.000548	5.38	0.09828	1.71	NM_013609	TTCAGACACTCTGGATCTAGACTTCCAGGCCCATGGTACAATCCCTTTCAACAGGACTCACCGGAGCAAG		Ngf
scl0002686.1_6	0.02609	0.00055	5.37	0.09485	1.86	NM_030014	ACTAACAGAAGTCCATGAAGAATTACAGAAGAAACAGGAGCTCATTGAAGACCTTCAGCCAGATATAAGT		Hook1
scl17216.11_651	0.026168	0.000553	5.37	0.08968	2.15	NM_030710	AGGCATGATTAACACTATGGAGGTGGCTATGGGGATGGAGTTACTCTTCTGAGGTGGTGACTTCTTGTTT		Slamf6
scl29767.12_42	0.026168	0.000554	-5.37	0.08791	-1.68	NM_011844	GCGCCCAGTCACTCCCCACGTATACTCCTAGTGGGGAACCTGTATCGGCTTAGAATTACTAAAGAAGCCA		Mgll
scl000913.1_4174	0.026168	0.000554	-5.37	0.08766	-1.3	NM_009741	TTCAATCCGCTATAGACATCTGTGCACTGTGCATCTCTCCAGGCATGAAGAAAACCAGGTAGAGGGCAGA		Bcl2
scl45359.10.52_9	0.026528	0.000563	-5.35	0.07235	-2.2	NM_145978	ATGCTGCAGGAGAACCGCCAGGGACGGGCCGCCCCAAGGCAGTCCAGCTCTTTTCGACTCTTACAGGAAG		Pdlim2
scl42059.4_41	0.026588	0.000565	-5.35	0.06748	-1.72	NM_181328	CCTGGCACTAAGTCCGTTGAGGATCACGCCAGTGTAGGGTCTGGGTGGGAGCAGACAGGCCACCGGCCTC		Slc25a29
scl00223881.2_140	0.026588	0.000565	5.35	0.06731	3.21	NM_172612	TCTTGTTCTACTTCTCTGAATCCCACCTGCATCCTGCTAAGCCAAGAAAGAGGTCCTTGGCCCTGGAGTA		Rnd1
scl48626.2.1_273	0.026639	0.000567	5.35	0.06398	1.8		GCATCCTAAATTTCTAAGTTGTCGTTTGCTGAGCCCCGAGGAGTTCCAGTTATGGGTTGAGCCATGACTA	mMC010551	#N/A
scl43023.1.1_325	0.026656	0.000568	5.35	0.06195	1.58		GAACCAGTTAGACACAGTCTATAGAGCGCCAAGAGTCAGTCAGAAGGTCTGAGGGACTTACTACTCAATG	mMC018185	#N/A
scl072462.6_25	0.026714	0.00057	5.34	0.05837	1.7	NM_028244	TAAGAGGTCACAAAAGAAGACAGCATCCAGCACCCTTGACCCCTGTGATCCGTCCAGTCAAAAACCAGCA		Rrp1b
scl41826.1.1_224	0.026852	0.000574	5.34	0.05177	2.94		TGCCAGGAATGTCTTATGTTCTTGGTAACTGAGGACTGTCACCTTCTGGCGGGAAAGATGGTGTGGTCAT	mMC002858	#N/A
scl00226419.2_84	0.026939	0.000577	5.34	0.04709	3.72	NM_145508	CCTAATGTCCGAAACCAGTGGTAGTATACCTCTGTGCAGTGTATTGCCAAAGCTGATTAGCTAGTGGACC		Dyrk3
scl21382.3.1_56	0.026952	0.000578	5.33	0.04522	2.17		CCGTGATGATTTAACTTCAAAGCAAGAGTGTAGTTGGTGCCCACTGCACTAAGCAGATATGGTGGATCGG	mMC011908	#N/A
scl32171.20.103_51	0.027017	0.00058	5.33	0.0414	1.96	NM_007489	TGACTCCATAAAAGCCACCTCAGAGCCATTGATACAAGTCAATCTACCATGTGTAACTTCAGACAAAGTG		Arntl
scl0207818.1_83	0.027033	0.000581	-5.33	0.03945	-1.09	NM_174992	AGACACGGAGAAAGCTGTTCATGATGCTGGGCCTTGATAAGGACAGTGCTCGAAACCGACCACCAAAGAG		Smagp
scl000882.1_25	0.027061	0.000582	5.33	0.03677	2.67	AB034730	TGGGGAAGGGTACTCTAGAGATGCCACCTGCAACTGTGATTATAACTGTCAACACTACATGGAGTGCTGT		Prg4
scl0078507.1_160	0.027061	0.000583	5.33	0.03569	1.62	XM_358383	GGCAGGGTTGAGTGATAGCAACAGAACCCACATGCCTCCAAAGCTCTAAGATATTCAGATTTATTATGGG		#N/A
scl00224794.1_18	0.027089	0.000584	5.32	0.03328	1.3	NM_199016	AACCATGCTAACAGGCCTCATGATATTCATGCGGAGCAGAGCATCCACATCCCGTCCATTCTCCCGTCTT		Enpp4
scl0213573.7_85	0.027183	0.000587	-5.32	0.0284	-1.67	XM_486022	CTAAGTGTGTGGCTCTACCCAGAAGGCATCCCATGCCTGAAGGAGCTAACCTCAGAGTAGTCAAGGCCTT		#N/A
scl47487.1.1186_63	0.027197	0.00059	5.32	0.0245	1.44	NM_007395	CCCACGCCACTGGACAACTCCCAGGAGACCTGTGCGCTCCGTGCAGCTCAGCTCAGCCGCCTCTCAGGAA		Acvr1b
scl00170439.1_29	0.027197	0.00059	5.32	0.02439	2.67	NM_130450	ATCATTTCCCCAATGCTTGGTGGCACTTCAGACTTTTGTTCTCCTGGTTGATCAAGGTGTTGCCTGGTGG		Elovl6
scl48613.5_237	0.027197	0.00059	5.32	0.02381	2.26	NM_016674	CCCTTCCTACTGTTACACCCTAGTTTCAGTTGTTTGGCCTGGAACTTCTGTTGCTAAGCAAATGTAATGG		Cldn1
scl0011717.2_283	0.027249	0.000592	5.31	0.02052	1.37	NM_009667	TACATGTCTCTCTCTCTACCGATGACCCCATGCAGTTTCACTACACAAAGAAGCGCTCATGGAGGAGTAC		Ampd3
scl39327.21_224	0.027265	0.000593	-5.31	0.01857	-1.47	NM_080643	TCTATCTATTAACTGCCTGAGAGGATGCAGTAGGGGAAGGCCTTCGGGCCACAGAAGAACCGTCTACCCA		Caskin2
scl16035.21_615	0.027367	0.000596	5.31	0.01344	1.84	XM_148990	GGGTTTTGTCACATTGGCCTTCTTACTAAGTCACTGTCGCCCAACTGTTTTGTATATTCTAACCTTAAGT		#N/A
scl34457.2_232	0.027393	0.000597	-5.31	0.01111	-1.29	NM_024467	GTATCTGCTGTTTGCCAGGCATAAGGCACGAGCGTCACACGAGAGAGTGAAGAGTTTCAGAATTGAGTAG		Zfp319
scl53360.9.1_13	0.027625	0.000603	5.3	0.00115	1.29	NM_027209	CACTGGTGTGAATAAACAAGGGACCTGCAATGAAGTCTGAAGAAGTTTCCATGTTGTTGGTTCAAAATAA		Ms4a6b
scl00319476.1_249	0.027639	0.000604	-5.3	-0.00077	-1.71	NM_176920	AACTTATGGACAGTTCATCAGCCTGAGAGCCTTCATTTCCAAGGTCCCCTCGATCACTGAGGGCCCGGAA		Lrtm1
scl23756.5.1_305	0.027639	0.000605	5.3	-0.00202	3.86	NM_198959	AGAAAGCAGTGTTGCAAACCGTCTAGTGCTGTGGGCGTGGTTACTGTCATCCCTGTCTCATATGGCTCTA		Hcrtr1
scl42956.7_401	0.02764	0.000606	5.3	-0.00368	1.11	NM_030887	CTATGGTCTGTTATGGACATCCACCCACCAGTTAAGGCCATTGTAATTCCTAAGTACTGTAGGCTCTGGG		Jdp2
scl50829.9.1_2	0.02764	0.000607	5.29	-0.00471	3.01	NM_013683	CCACCTGCAGCTCATGAAGAGAGGAGGGTGCTACCGGGCCATGGTAGAGGCTCTTGCGGCTCCTGCAGAC		Tap1
scl0021826.1_238	0.027861	0.000613	-5.29	-0.01521	-1.5	NM_011581	GGAAAACATTTGGATGAGATATGAGGCTCACCGTGGAGCGAAGACCGAGCATTCCGCTGTGTTGCCTTTT		Thbs2
scl00108673.2_110	0.027861	0.000613	5.29	-0.01552	1.34	NM_023731	TTTAACTGTCCCCATCTCCTTTCCCGCCTGTTCCAAAGTGCCTTATAGTCATAAACTGTTGCTGGGTGGT		Ccdc86
scl47673.9_482	0.027933	0.000615	5.28	-0.01947	3.05	NM_054088	CTTGACTTGTAAGCCCCTTAGCAAGGCTGGTTCATTTGTTTATTAAAAGCAGGTGTGGGTGAATTTATGC		Pnpla3
scl21816.1.35_40	0.02817	0.000622	-5.28	-0.02942	-1.35	NM_054045	AGGGGATAATCTTACGGAGGGTTGGGGCTTGGTGGATACTATGTAATGTTCCTACCCAGCTGGAGCAGAG		H3c15
scl30900.1.175_144	0.028255	0.000624	5.27	-0.03422	2.71	NM_146820	GGTACGCCTCAACTCTCGAGATGCCACCTTCAAAGCCCTCAATACATGCTCAGCCCACCTCTTTGTTATT		Olfr655
scl28435.4_51	0.028255	0.000625	5.27	-0.03513	2.58	NM_019948	ATATAATTCACTTTTAATGAACCCATCCTTACTCTCCTCACTACAACCTGCTCCTATCCACCTCACTGAT		Clec4e
scl00171543.2_231	0.028394	0.000629	5.27	-0.0418	1.67	NM_138313	TACTGTCTCCATTTTGGGCCAAGCCGGGACCAAACTTACTAACTCAGGCAAGCCAGGGTGAAACTTAAAC		Bmf
scl0319613.1_56	0.028394	0.00063	-5.27	-0.04278	-1.58	NM_178765	GTGCCGTTTGAAAATGTGTAATTGTTCCAGCATTCCAATGCTCTTGTGCATAGCAGGGGACTGTAACCAA		Sybu
scl51251.1.72_30	0.028407	0.000631	5.26	-0.04523	2.52	NM_008602	TAAGCCAAGTAAGGGTGATGTGGAAACCGTTGTTCCAAGTTAATGGTGATCGCGGATAAGAATTGTTTTG		Pias2
scl0170826.1_122	0.028407	0.000632	-5.26	-0.04587	-2.25	NM_133249	AGTTTCCATGCTGTTGATGTTCCACTGCCACGTTAGCGTCGTCCTCGCTTCCAGCGGATCGTCCTGGGTG		Ppargc1b
scl070673.1_286	0.028414	0.000633	-5.26	-0.04746	-1.91	NM_027504	CAATGATTTTTATAATGAGAATCACATGATTAAGCCTTTTGGTAATCTTATTGACTATAGAGTCTATTTA		Prdm16
scl00140486.1_282	0.028467	0.000635	5.26	-0.05069	2.01	NM_009951	ATAATTACAGTATGTACCGATCCACGTTTAAAGGGAGTCCTTGGGCTAAGGATAGAGCTCGCCGGGCACA		Igf2bp1
scl23142.2.172_159	0.028537	0.000637	-5.26	-0.05447	-2.36	NM_008772	AAGAGGTTCATGTCCTGTAAAAGCACAGTATTGTTTGGCTGGAGGGAGCTGCAGAATCGCCCATGTTTCT		P2ry1
scl1733.1.1_289	0.028945	0.000647	5.24	-0.07028	2.03	NM_181275	GTCTACCCAGCTGGCCATTCAGTTTTACTAATTCAGAACAACCCTGGATTAAGAAGAACATGGAAGCATC		Tas2r139
scl37158.1.378_126	0.029135	0.000652	5.24	-0.07827	1.41		CAAGATAGAGTTCCAAACATGTTCCACCTGACCAGCGTCTTCCTGCTAAGCCCTAATCTTCACCATCTCT	mMC018711	#N/A
scl064385.1_89	0.029249	0.000655	-5.23	-0.08357	-2.02	NM_022434	GCGTGGGTGAGAGAGGCCTGCTCCATAAGGTGCATTCTCCTCCAACCAACCTGGACTATTCTCTGAACAA		Cyp4f14
scl0020444.2_43	0.029302	0.000658	-5.23	-0.08727	-1.55	NM_009179	GTCCTTCCTTCGAGTGGACAAAGAGAAGGTCCAGATTTACAACCCAGCCTTCTTCAAGTACATTCACGAC		St3gal2
scl0239719.19_44	0.029302	0.000658	5.23	-0.08804	1.71	NM_153588	TTCTTGGATGGCACTTTGCCCTCGGCCACTGACACTGGCCCACTGCAGAACAGCAGTGAAGATAGAGAGT		Mrtfb
mmu-miR-330.miRNA-Tagged-Template	0.029389	0.000661	-5.23	-0.093	-2.06		AAATCTTCTGAACCTCGCATGAAGCATATAACACGTCAAACCGTGCTTCTCTGCAGGCCCTGTGCTTTGC	mMO036067	#N/A
scl000854.1_75	0.029389	0.000663	5.23	-0.09488	2.13	AK087931	GAACCTTTAGGAACTGATATAAAAAAGGATGAAGATTGCCTCCAGACTCCTCCTAAGCCTCCACCAACAC		Mndal
scl29243.5.1_44	0.029389	0.000663	5.22	-0.09587	2.61	XM_133029	TTAATTTTATTATTGTAAATATTTCCATTGTGTCGTTTCTGCCGTCTCAAAATGCCTGCTGATCGTTTAT		#N/A
scl070337.5_268	0.029389	0.000664	5.22	-0.09624	2.11	NM_027391	ATGGATGTAGCTGGCAATTATCTGAACATGAGTTGCATGGAGTGTGCCGGAGCTGGCTTGTGCTAGCACA		Iyd
scl5798.1.1_76	0.029393	0.000664	5.22	-0.09769	2.52		CTAACATCTTTCGATAACTGCTCAAGTTCATAGGCAAGAATCTTTCACCACTAATGTATTACGCTATCAC	mMC001949	#N/A
scl00104368.1_2	0.029424	0.000667	5.22	-0.10112	1.44		TTAAGCCGACCAAGTCCCCTTTTCCCATGGGGACTTTGGTGTGCAATGGTTGCAAACAGCAGCCTCCTTG	mMR028683	#N/A
scl018950.7_181	0.029424	0.000667	5.22	-0.10133	2.23	NM_013632	TATGGAGAGCATTCCACTCCCGGATCGTGGCAGCTGACCTGCAATGGAGTGCTCCGCTGCTCCCCTGGTG		Pnp
scl000816.1_87	0.029431	0.000668	5.22	-0.10287	1.37	NM_008362	GGGGACTATATATGCCGTATGTCCTATACGTTCCGGGGGAAGCAATATCCGGTCACACGAGTAATACAAT		Il1r1
scl014313.3_29	0.029477	0.00067	5.22	-0.10574	2.49	NM_008046	CTGCCACCTGAGAAAGGCCACCTGCTTGCTGGGCAGATCCATTGGATTAGCCTATGAGGGAAAGTGTATC		Fst
scl0020965.2_225	0.029585	0.000674	5.21	-0.11173	1.64	NM_013681	AGTCTGGTGCAGTTCGAGTGTGTGTGAATAAGCTGGCTGTGCCTGTAGAGCTCTTGTGTTTTTAGTGACG		Syn2
scl48880.2.1_4	0.029585	0.000674	-5.21	-0.11206	-2.67		CCTTATGTCTACTTCACTCAATGCTTGTAACTTCGTTCCAATAAGAGACTGAGCTAACTTGTGTTATGGC	mMC015272	#N/A
scl46660.3_175	0.029691	0.000677	5.21	-0.11698	2.52	NM_030720	TATGTGCTTCGCAGTGTTCCTCTGCTTCGCCCTCAGCTACATCCCCTTCCTGTTGCTCAACATTCTGGAC		Gpr84
scl013447.1_264	0.029728	0.000679	5.21	-0.11954	2.22	NM_007873	GAATACATCCTCAAACTGCAGCGCCACGAAACAATTTTTGTAATCTTGTCTGACCTTCCCAAAGGTGTCC		Doc2b
scl18330.13_7	0.029733	0.00068	5.2	-0.12147	1.66	NM_054055	AGAAAACGGGGGCAAAGTGTCTTAGGCCAGAAGTACGCTGTAGCATTGTAACATTGTGCAGATGGAGACA		Slc13a3
scl21067.3.1_16	0.029733	0.000681	-5.2	-0.12311	-1.51	NM_145521	TCTGGGCAGAGCTGGCCCCAGAGAGGTGGCTAGAGGTGGGTCAGTGAGTGGGGACGGACCGACTCAACTT		Plpp7
scl2166.1.1_61	0.029733	0.000682	-5.2	-0.12428	-1.68	NM_011067	CCCCCCATGGGGGTCATACCCAGTGGAAACTCAAGCTCACTGACTTGTGTATTAATAACTAGAGAATTGG		Per3
scl293.2.1_91	0.029733	0.000682	5.2	-0.12481	2.19		GAAGAGGAAAAGCTGTTATGTAAAATGAACTTTAAACTCACTTCTAGTCTGAGATCGTATACTACATGAG	mMC012009	#N/A
scl0056045.1_160	0.029764	0.000684	5.2	-0.12715	2.36	NM_018851	CACAACTGCTGCCAGAGAAATTTGCAGAGCAGCTCATTCGGGTGTACTGTAAGAAGAAAGACGGGAAGAG		Samhd1
scl37812.5_586	0.02981	0.000686	-5.2	-0.13	-2.38	NM_133994	CTCCGGCTCCAAACTGTCAAGCTACTTAATCTTGTGCCATAAGACGTCTTTTATGTGCCTTACCTAATAA		Gstt3
scl012978.19_21	0.029982	0.000691	-5.19	-0.13811	-1.27	NM_007779	CCCATTTTAAAAAACCCGTCCCAAACTCTCGTGTTTCAATGGAAAGACTGATTTATGTCTCAAAAGACAA		Csf1r
scl51631.2_461	0.029982	0.000692	5.19	-0.13842	2.72		ATATGCCAAATGCCCTCCAGGGTGTCCTACTTCTTTGGATCTTCTCCTGTGTCAGGGCTCCTGAAACTAT	mMC017759	#N/A
scl0014584.2_231	0.029989	0.000693	5.19	-0.13992	1.73	NM_013529	CCCAGGCAGCACTTTGGTCCCGGCTCCCAGCCTGAGATGCCCCACACAAGAGGGTGGTTTCGTGGGGCTG		Gfpt2
scl00319202.1_96	0.030001	0.000694	5.19	-0.14159	1.82	XM_489305	GTTCCTTGATAGGACATGACTCCTTAGTTACATAGATTCCTTTGGCAGAACTCCCTAGTGATGTAAACTT		#N/A
scl38891.1_427	0.030054	0.000696	5.19	-0.14467	1.17	NM_172939	GTCCTCCAGGTACGCTTGAAACTATGAATGTCAGTTTGCTTTTATGGTATGTAAAGTGCAGCTAACGGGG		Sowahc
scl0002494.1_23	0.03012	0.000698	5.18	-0.14817	2.58	NM_009270	AGAAACGACATTAACAGGAGCAGCTACCTCAGTGTCGACCTCGTTCGTGACGGACCCGGAAGTGATCATC		Sqle
scl49075.17_609	0.030152	0.0007	5.18	-0.1505	2.36	NM_144550	TGTTTTCAGTTTGTCTCAGTGATAACTGCCATGCTATGTTAGTAATTTTCAACTTGAGTGAGTTGGGAGG		Spice1
scl16098.8_1	0.030186	0.000701	5.18	-0.15292	2.44	NM_023141	TGAGGGTCAGGAAGCCAGTGGAACGGAAGGTCCAAGTACCAAAGGATCCTCAGAACACTCCCTACAGTCT		Tor3a
scl34607.9_25	0.030219	0.000703	5.18	-0.15528	1.59	NM_008539	CCTCTAACTGTGAGAGCAGATGAGTAATTCCTTCTGTTCGCAAATCAACTGGCTTCGTGTTTCAGTACCC		Smad1
scl0019700.2_46	0.030224	0.000704	-5.18	-0.15673	-1.65	NM_009047	ACCAGAGCTTTGGGAACCCTTCCTGCCGGGCGAAAGGATGAATAGGCAGACTATGGGGCTATAAACCCAA		Rem1
scl000734.1_26	0.030244	0.000706	5.18	-0.15912	1.86	NM_011369	GAATTCACAGTCAGCTTCTTGGAAAAGGTCCTTGAACCATCTGGATGGTGGGCAGTCTGGCACACTAATG		Shcbp1
scl37550.2_173	0.030244	0.000706	-5.18	-0.1599	-1.61		GTCCAGTATTGTAAGTAGGTCTGAAAATCACATCTTGCAGGAAGTTGGGAAGGGCCCATCTCTTCTTTCT	mMC007847	#N/A
scl28388.6_630	0.030542	0.000714	-5.17	-0.17118	-1.56	NM_177003	TGGTTTCAGTAATACGCTGCGTATTTGCAGTGATCCAAAGTGTTCAGAGTGAAGCTTCAGATCAGTGTTC		Tigar
scl31928.9_451	0.030575	0.000716	5.16	-0.17461	2.44	XM_486019	GTAGCCAAGGACCACCAGGCTGTTTCAGCTCCTTTCACTAACGGACTTTTTTACCTGCTTGTGTAGCTGA		#N/A
scl000887.1_86	0.030575	0.000718	5.16	-0.17629	2.35	NM_145692	AGATATCTTGTACATGGAAATGCATCTTCAAAATGTTCCCAAGAAGATAAAACTACAATTACTGAAGACA		Ppp1r42
scl0050778.2_103	0.030575	0.000718	5.16	-0.17631	3.23	NM_015811	GCAGCAGACATGTATGCTGCGTGCTGTTGTGTAGAATGTGTTGAACTCTTGCAATCTCCTTCCCTTGGAT		Rgs1
scl51506.2_48	0.030575	0.000719	5.16	-0.17799	1.84	NM_009841	CTTTTTGGACTCTGAATCCCACTCGGAGAAGTTTAACTCTGGCGTAGTCACCGCCGGAGCTCCATCATCC		Cd14
scl50269.3.1_250	0.030575	0.000719	5.16	-0.17852	1.66	NM_008215	AGGTCTCTGGGGAGGGGTAATTTATTGATCAGGGAGTGGGATTGTAGGACCAGGGCCAGAACGTCTCCAT		Has1
scl30885.8.9_59	0.030906	0.000728	5.15	-0.1913	2.94	NM_017371	CATCACTGGCCTCAGGGTCCTTCAACAGTAGATGCTGCCTTTTCCTGGGATGATAAAGTCTATCTGATCC		Hpx
scl53195.9.1_3	0.030906	0.000729	5.15	-0.19198	1.66	NM_007987	TTATATATCGAAAGTACCGGAAAAGAAAGTGCTGGAAAAGGAGACAGGATGACCCTGAATCTAGAACCTC		Fas
scl014528.1_141	0.031121	0.000735	5.14	-0.20031	1.69	NM_008102	GCGGCTGTTATCTGTCTCAGTCGTACATTCCAGTTTCAGTTGGTACACTTGTGAACTTTATGTCTCATCA		Gch1
scl20002.16.7_10	0.031241	0.000739	5.14	-0.2061	1.66	NM_008489	CACAGCTGGACCGGCCATTTGTAATTCCAGATGTACAGCACATCTCTGGAGAGTCTCAAAATACAAAGAT		Lbp
scl0014980.1_39	0.031241	0.000739	5.14	-0.20673	1.51		GGCTCCCAGAGCTCTGAAATGTCTCTCCGAGATTGTAAAGCGTGAAGACAGCTGCCTGGACTGTACTGAG	mMR026848	#N/A
scl23257.7.72_115	0.031341	0.000743	5.14	-0.21121	2.46	NM_008006	ATAAACTCGGATCCAAAACGGGACCTGGACAGAAGGCCATACTGTTTCTTCCAATGTCTGCTAAGAGCTG		Fgf2
scl32273.3.1_21	0.031371	0.000744	-5.13	-0.21344	-1.81	NM_147093	GTGGCCATTTGCCATCCTCTACGGCATGCCACTGTGCTGACATTGCCTCGTGTTGCCAAGATTGGCATGG		Olfr558
scl071442.1_7	0.031397	0.000746	5.13	-0.2155	1.79		TGTAGCTTTAAGGCTAGAAAATGAAAAAGAATCCAAGCCAGTAGAAGGCATAAAACAAAGAGAAAGAGAA	mMC021196	#N/A
scl46068.12.1_1	0.031402	0.000747	5.13	-0.21692	1.66	NM_029495	ATAAGTAGAGAAATGTTAGTAAAATGGTAAAAGGGAATCACGTGACATTCAGGGTAGGAAGAGCTTGGAT		Epsti1
scl42631.3.1_55	0.031407	0.000748	5.13	-0.21904	2.83	XM_484115	TAACTTTGCATATGACTCCAGTCATCGAACAACTCCTGTCCCCAAGGAGGAGCAGACGTGACATGAGTGA		#N/A
scl26145.2.1_116	0.031407	0.000749	5.13	-0.21952	1.41	XM_132351	CCACCTGTGACAATCCAGAAGCTTAAAAGGAAACTTCTTCCCCAGAGATCAGCTCTAAGCCCAGGGGAGT		#N/A
scl39694.29_139	0.03172	0.000757	5.12	-0.23121	1.16	NM_013565	CACCCCACGGTACTATAACAACTTCCCCGATCCTGTGCCTTCTTTGTATATGGGCTTCTCACTAAAATAA		Itga3
scl0014560.2_59	0.03172	0.000758	-5.12	-0.23215	-2.2	NM_145741	CTATTTCAAAGCAAAACGGAGAGAGTCGATCCCATCCCCTGCAGAGGTAATAATGCAAGTTAGGTGTGGG		Gdf10
scl0004094.1_17	0.03172	0.000759	5.12	-0.23334	1.61	NM_022017	CCGACGTGAGGTGACAGATGAGGACACCCGGCATCTGTCTCGCAAGTTCAAGGACTGGGCCTATGGGCCT		Trpv4
scl0077778.1_39	0.031802	0.000762	5.12	-0.23746	2.81		GGACTAGCATTGAGTACATTGACACTGGAGATAAATTTATGAATAGAATATGGATAGTATAGGCACTAAG	mMR030810	#N/A
scl51993.3_190	0.031802	0.000763	5.12	-0.23877	2.3	NM_010120	CATCAGCACTCGCACAAAGATGCTCTGGAGGCTATAGTAGTGTGTCTTGGTCATTGCAAACCATCAGAGG		Eif1a
scl45988.2_408	0.031802	0.000764	5.11	-0.23962	1.52		GGCAAGGGCCGTTCTAGTAGCATGCCTGCTCCTTGGAGTTTTCCAGATTATTTTGTATAGCCTATTCCAG	mMC012519	#N/A
scl19063.4.1_0	0.031811	0.000765	5.11	-0.24114	1.71	NM_199223	ACCGCGCGGCTTTCCACGGCCTCAGCCGCCTCACCATCCTCTACCTGTTCAACAACAGCCTGGCCTCGCT		Rtn4rl2
scl21994.9.1_30	0.031856	0.000767	-5.11	-0.24442	-1.67	NM_030707	GCGCAAGTGAGGATCACATACATGTGCCTGGGCTTCCATCTGGTAGAATGTGGTCTAACAAAGCACATAC		Fcrls
scl00217430.2_0	0.031856	0.000768	-5.11	-0.24508	-1.56	NM_172574	ACGAGGAAATCTCAACTGTCTCTCTATTTAAGCACAATCCCACCATTTTTTAAAGGGCTATATCTCACAA		Pqlc3
scl19979.21.1_7	0.031856	0.000768	5.11	-0.24621	1.39	NM_022883	GCTTGCCTTGCCGGGTCTCCTTGGTCTGACCCAGGACTGATGGAGTACTTAGGACAGTCAGGATTAGAAG		Lpin3
scl47733.1_175	0.031918	0.000771	-5.11	-0.24954	-2.87	NM_010795	GCTGGCCTCATTCACCCAAGGGTCACAGTGGTTAAAAGGGACAAGCTTGTTGAAGCTTTGGAAACAAAGA		Mgat3
scl077734.1_227	0.031918	0.000773	5.11	-0.25189	2.11		ATTTTTCAGAAAGTGCCCATTGTGAATGTCAAAGTATATTCCAAGTATTTTGTACCTCATTGTAAAGGTT	mMC019493	#N/A
scl10912.1.1_216	0.031918	0.000773	5.11	-0.25213	1.92		CCAGCACCAGGAACAAGTGTCTCTACAGAGTCAGACATGCTGCCAGCAGGTATGACATCAGTAGCTGATA	mMC003969	#N/A
scl0003741.1_43	0.031918	0.000774	-5.1	-0.25306	-1.7	BC057357	CCTAACCTTTCTGGCAGTGCAGGCATTACTAAACGAACCACCAGATCTGCTTCGGGGAAAAGCAGTTTTA		Cdc14b
scl22226.9.1_81	0.031985	0.000776	-5.1	-0.25639	-1.22	NM_153561	AACTCTATCACAGGGAGCTGCCGGAGAGTTACAAAGCCGCAACGGGAGCAGACTGAATACCAGATTTCAA		Nudt6
scl30680.4.1_44	0.032054	0.000779	5.1	-0.25981	1.29	NM_019738	CATCACACCCAGCAATGGATACAGGACATCACACCCAGCAATGGATACAGGACCTTGGAGAAATTAGGAG		Nupr1
scl0019268.1_215	0.032173	0.000783	5.09	-0.26598	1.5	NM_011213	ATTGTCCTGGAGCGCATGCGGTATGAGGGTGTGGTTGACATGTTCCAGACCGTGAAGACCCTCCGCACAC		Ptprf
scl46368.7_1	0.032173	0.000784	5.09	-0.26601	2.73	NM_013632	CGTTCTCCATTTACTCCATTGCTTGAGTATCTGCATCTCACAGATCTCACTTCTCCAGCACTGCCTTTTT		Pnp
scl53167.5_3	0.032314	0.000788	-5.09	-0.27168	-1.23	NM_008245	CAGAGCACTTGGCTCCCGGTGTCTGTTCTTACAAGCAAGATAGTTGATAAGATTCTAAAAATCTTGTTTT		Hhex
scl014156.1_86	0.032663	0.000797	5.08	-0.28386	2.45	NM_007999	AGCTGATTTTTGTGGGCAGAAATTTGAACTTGCTGCCTGCTGAGTCCAGTAGTTGTGCAGGGAGTGAGAT		Fen1
scl22579.22.1_22	0.032857	0.000803	-5.08	-0.29111	-1.12	NM_027288	TCTTGAATCTCCCAGGATTGTGGTTTTGTCCCACAGCTAAAGCACGGCCAGAAGACTCATACCACCCAAT		Manba
scl0018640.2_76	0.032862	0.000805	-5.07	-0.29323	-1.54	NM_008825	CTGTGTTCTGCTAGCAATGTAGGTGGCTTGAACCTTGAGCCTAATGTCCATAGTATTTCCTTAAGTTAAG		Pfkfb2
scl24432.10.1_185	0.032862	0.000805	-5.07	-0.29421	-2	NM_007473	GTGGCTCTGTGCCTCTAGAGCACTTCTAAGTAGAGCTTCTCTTTGACCACAACCGTACTGCAATAAAGCA		Aqp7
scl42604.11_253	0.032862	0.000807	5.07	-0.29666	3.24	NM_015764	ACATGGCTCAGCACCGCGGGTGGTAGTAGTTCAAGGAGAAACCTGTCCAAGTTGATGCCAAAGATTTACT		Greb1
scl014104.1_1	0.032862	0.000808	5.07	-0.29686	1.62	NM_007988	GTGTGAAGAAGTGTCTGGACTGTGTCATTTTTACACCAACCTGGTAAAAATGCTGCTCTTGATGCTCTCC		Fasn
scl0320117.3_188	0.032862	0.000808	5.07	-0.29722	2.58		TGCTCCATTTCGAAGTGAGCCTACTCTAGTTTTTGAATGTTTCTCATGATAATTTGTATGCTTACACATT	mMC021421	#N/A
scl020361.14_18	0.032889	0.00081	5.07	-0.30026	1.76	NM_011352	TCTGTACCTCCCTCACAGCCTGGGTCCCACCGGACAGCGCCTTGCATGTTTATTGAAGGATGTTTGCTTT		Sema7a
scl0258666.1_1	0.032889	0.00081	5.07	-0.30046	1.61	NM_146671	CCACTTCTTCAGATTTCTTGCACTGACACACAGCTCATAGAGACAATTGCATTCATCTCAGCTTTGGTGA		Olfr822
scl40181.5.1_1	0.032916	0.000812	5.07	-0.30297	3.92	NM_144544	GTCCTGCCTGCTACAATAATAAAACCAATACGTGCTCCACGACAACTCCCCTAAAGTGCACAGGGGCAGA		Lypd8l
scl18702.4_379	0.032916	0.000813	-5.07	-0.30367	-1.14	NM_010762	GGGTAGTCTTATACTTTCAACAAAGCTGAACCCTAACATTACACTAACCAGCAGCTCAACACGAGTGAGC		Mal
scl000575.1_1731	0.032982	0.000815	-5.06	-0.30688	-1.11	NM_198678	CTTTTTGGAGACAGTAGATGGATGTTGTAACAAGGGCTTGTCACACCGTGGTGGGGATGAGAAGTCGACA		Sh3rf1
scl052009.2_30	0.033461	0.000828	5.05	-0.32282	1.47	NM_198937	TGCTTCTGCTTCTCCCGCCCACAGAGCGCTTCACAGTAGGTGCCAAAAATGTCCTCAGTAAATCTTGGAA		Jpt2
scl45405.2.1_1	0.033521	0.000832	5.05	-0.32694	1.55		CACAGGCAAACTTCTGCTTTATGGCATCCTTCATTGCACAGACAGCTTCCTCAATGAGCTCATGGAACCA	mMC008104	#N/A
scl0103250.1_3	0.033521	0.000832	5.05	-0.32795	1.7		GTTTGAAAGCCGAAGTCCTCCGGTCCTTGCTGTGTGGTGATCTCATGACACGTCTGCCAGATGTCACCCA	mMC022511	#N/A
scl014896.4_18	0.033521	0.000833	5.05	-0.32819	1.23		TTCTCGTGATAAACTAAAGCTTTTTCTCAAGCAACACTGTGAAGCACAAGATGGAGTCATTAAAATTAAG	mMC023842	#N/A
scl24076.10.1_112	0.033557	0.000834	5.05	-0.33048	2.08	NM_172872	CTGTGTAGCAAGCAGGTAGGTCAGGGCACCCTTGCACAATAGAAAAAGCAATACTTTTTACATGGAGTTT		Kank4
scl47997.3_605	0.033557	0.000835	5.04	-0.33163	2.81	NM_008436	TACTGTATTTGCGATGTCAGTTTTAACACTCATTAACACACTACTGTGCCAGCGTCCTGGCGGCTCCTGC		#N/A
scl32450.10_102	0.033602	0.000838	-5.04	-0.33417	-1.66	XM_194370	TTAGATGCTGCACAACCCCAAATAAGTGGTCCTGTTTCTTTACTCGGTGTCCCGGCTGCTTGCACACATA		#N/A
scl54194.2.1_30	0.033652	0.000841	5.04	-0.33798	2.27	NM_025763	GCAAGAAGAGAGGATCACACATTTTGACCAAAATAAGGAAGTAGAGAGGAACACACAATTTTATCAAGGC		4933436I01Rik
scl44790.8_276	0.033652	0.000841	-5.04	-0.33803	-1.44	NM_025711	TCAACTCATAATAAAGCTTCAAGTATTCACAGATAATATTCATCAGAGTTGGTTTGGGCTATAACACATG		Aspn
scl0107934.22_249	0.033663	0.000842	5.04	-0.33956	1.54	NM_080437	GCCTGTCGGTTGGGAGAGTGTCCTTGCTATGTCCTAGGTTCTGTAGATGCCCGTCTCTGGGGTCCCCTTC		Celsr3
scl31875.20.1_3	0.033727	0.000845	5.04	-0.34267	2.72	XM_133960	GGAAGGAAGTGAATGGGTTGTACCGTGCACATTCCTTCGCATCTTAAACTATTCTGCTGACTCTCTGACC		#N/A
scl23581.4_102	0.034103	0.000855	5.03	-0.35516	1.99	NM_025994	TAAAATTCTATATTCTTATGTGTGTGTGGTTTTTGATGACTAACTAGAAACAAAGGTGGACAGGATCAGG		Efhd2
scl36430.3_5	0.034117	0.000857	5.03	-0.35748	3.25	NM_008694	GAGAAATTGCACAGGGAAATTCTTCAGAAGGCGGCAGTCAACCTCCCTGACCTTGACCTGCGACAGGGAT		Ngp
scl0003191.1_5	0.034117	0.000858	5.02	-0.35834	1.35	NM_021359	TGTGCCTGGGGTGGTGCAGAAAGCTGCTCAGACTGCCTGCTCACAGGACCCCACTGCGCCTGGTGCTCCC		Itgb6
scl000292.1_12	0.034117	0.000858	-5.02	-0.35909	-1.11	AK044817	CCCGATGCCTCGTTTTTCCTCTCATTGTGAAGGGCCAGCGAGAAGCAGCCAAGATCCACAACCACATGCC		Oxa1l
scl50075.14_101	0.034429	0.000867	5.02	-0.36956	1.93	NM_010831	GGCAGCGCCGAAACCTGATGTCCCAGCGTGGTCCTCCGTGGGCCCCGTGGCCCATCCTATACCGCTTACT		Sik1
IGKV4-61|AJ231209|Ig_kappa_variable_4-61_12	0.034429	0.000868	5.02	-0.37085	1.98	AJ231209	GTGCAGATTTTCAGCTTCCTGCTAATCAGTGCCTCAGTCATAATGTCCAGAGGACAAATTGTTCTCACCC		#N/A
scl43301.1.2269_3	0.034429	0.00087	5.01	-0.37249	2.17	NM_010268	CCTAATAACAGCATGTTGTGTTCATAGGTTAACAGTTCTCTTTCATGGTTAATTACCTGTCAATTTGCAG		#N/A
scl00105171.1_137	0.034429	0.00087	5.01	-0.37304	1.13	NM_178917	CTGAGGGCCACAGTCATGCTCTAGTATTCAAGATAGCTTCCTAATTTTTCATTTAGGAAAAGTCAAATCC		#N/A
scl29294.14.1_194	0.034468	0.000872	5.01	-0.37534	2.05	NM_012055	GCACTCTCTACACTCTTGTGTAAAAGTAAATGTTTCTTCCGGCTCTGAAGGTCGAGACAGCGACACAATC		Asns
scl15839.11.1_64	0.03469	0.000879	-5.01	-0.38306	-2.35	NM_010145	TGACGCTACACACCAACCATGGCTTTAGCAGCAGCCCTGGTTCCTTCCCAGTCATACTTATGGAAGATGT		Ephx1
scl066807.1_5	0.034825	0.000883	-5	-0.38819	-1.62	NM_177368	CCTCGCATACCTAAACACCAGTGCGGATAAATCCTGGAGGGTTGTCTCATTTTGCTCTTCCTGAAAGATG		Tmtc2
scl0001505.1_104	0.034958	0.000888	-5	-0.39369	-3.12	NM_011943	TTTGCAAGGTGTGCAATTCCACCTTGACTCCCTGAAAGTCCATCTGCTGCATCGGTCAAGAGAAACTCCA		Map2k6
scl21166.7.1_29	0.034958	0.000888	5	-0.39441	1.7	NM_153558	AGCCTTGCTTCCAACACCAAGCTGGGACATCCCTTCACCACACCTCTCCTGGACCAAACTTCCCACTGCT		Obp2a
scl33196.2.1635_134	0.034965	0.00089	5	-0.39576	1.28	NM_133955	AATAGAGGTTTGGGCTGAGAATTCTAAACGCATGTGCCTGGGTGGGACGTCAAGTCAGGGTTCTCATCAA		Rhou
scl070260.1_10	0.035002	0.000892	-4.99	-0.39849	-1.19		TTTCTCCTGGACTTCATGCTTAGATATATGTATAACAAGGTGAATAGTGTCTTTCAAATTGACCCCAACT	mMC021095	#N/A
scl0003764.1_13	0.035002	0.000892	4.99	-0.39914	2.91	NM_024435	GTCCTCCGTCTTGGAAAATGACCTTGCTAAATGTTTGCAGCCTCATAAATAACGTGAACAGCCCGGCCGA		Nts
scl0001849.1_2273	0.035133	0.000897	4.99	-0.40411	1.15	AK031598	TTTAATATCACGGGCTCTGCTACTCTATAAGGGCCTCTGCACTCCGTTTCTCTTGTCAGGGGTCTACAGT		Masp1
scl16276.2_1	0.035147	0.000898	4.99	-0.40565	2.25	NM_007570	TACTAATTGTATAATAGCGCTTTTATATGGAAGACTGTACAGCTTTATGGACAAATGTAAACTTTCTTTT		Btg2
scl27903.12.1_119	0.035191	0.000901	-4.99	-0.40919	-1.74	NM_172708	AGCTGTATTACCCATCCTGGACGAGGTGACCACGATGACAGTTTGCACTAGCAGAACACTCTGCACTGGT		Dok7
scl0319958.1_34	0.035191	0.000902	-4.99	-0.40978	-1.33		AACTGGCCGGACTGAGCACCCCCGGGCTTTATGCACCCTACAGGTCACTGGAGAGGAAACAATGGTACCA	mMC019709	#N/A
scl0001494.1_114	0.035191	0.000903	4.99	-0.41143	3.34	NM_025367	ACGCAGGAGCCGCCGTTACCTCTAGCAGCGCCGGGGCAGCACCGGTGGCCCCTTGTCAGCGGGAGCCCCG		Sphk1
scl31423.8.1_54	0.035191	0.000903	4.98	-0.4115	1.66	NM_021293	TGACATCATCTGACTTTGCAATAAGAGACCCGGGACAGAGTCTGTGCTCCTTCATTTATATCCCCACAAG		Cd33
scl00245945.1_50	0.035399	0.00091	4.98	-0.41938	1.53	NM_139065	CAACTTAGCAGGCCCGCGTTCATACATTTCTAAAAGACTTGCGACGCCTCACGCCTTAATGCCATCTCTT		Rbm47
scl00319236.1_170	0.035399	0.000911	4.98	-0.41981	1.79	NM_175677	AACGGGGCCACAAAACAGCTCTCATTGAAGAGGTGGCCCAGGAGTACAAGGAGCAGCTGCAGGTAGTTCT		Trim12c
scl42555.3_391	0.035405	0.000912	-4.98	-0.42133	-2.05	NM_175191	AACCTCACTGACCTGCCTCGTCCCTGGGGGAATGAATGTGATACTGCAGCTTGAAATCACTAAGGTTTCT		Gpr22
scl070232.4_204	0.035405	0.000915	4.98	-0.42439	2.14		CCCCTTGTGTAGCCTGAGCATCTCATCATATTAACTCTGCACTGTCTCTTAGGACGTAACTGAGGACAGT	mMC024777	#N/A
scl42111.5.1_11	0.035405	0.000916	4.97	-0.4256	2.34	NM_029803	CTCTAGTTGAAGATACACCCCGTGACTGAAGACAGCCAATAAGATAGGTTTCTATTTCCCCAGCTCTCTC		Ifi27l2a
scl073159.1_61	0.035405	0.000916	-4.97	-0.42589	-1.33	XM_194371	TCCACCTTAAACTCTTATAGCTGGGACAGGTCCCACATTTCTCTGCAGTTCCTTCAGCACTAGGACCACA		#N/A
scl45723.1.148_13	0.035405	0.000916	-4.97	-0.42597	-1.53	NM_011430	AGGAAGGTGTTGTGGGTGCTGTAGAAAAGACCAAGCAGGGAGTAACGGAGGCAGCTGAGAAGACCAAGGA		Sncg
scl45530.16.1_53	0.035405	0.000917	4.97	-0.42713	1.98	NM_019984	TTTCTCAGATGCTGGAGGTGACAGTCGCTCTGGGGAGAACATACCTATGGCATATCGAGGTGGAGCTTAA		Tgm1
scl074763.7_75	0.035405	0.000918	-4.97	-0.42793	-1.12	NM_029090	AGGAATAGCAAGGCAGTAAAGTATCCCCCTCCCTCAACAGAACTAGCCAGCAGGTAGCCAGTCCTGACTA		Naa60
scl15745.2.1_5	0.035446	0.000921	-4.97	-0.43121	-2.55	NM_008059	CACAGGAGGCGACCCTGTGCAGCCGGGCCCTGTCCCTCCGGCAGCACGCCTCTTAAGGCCGGTGACTGAC		G0s2
scl40700.5_96	0.035446	0.000921	4.97	-0.43136	1.11	NM_025472	GTGCCTTGTGATGGCGGCTGGAATCCCAGGACTATCTGATAATGCTTGTTCCTAAAGTTTGTAGTTTTGA		Snhg16
scl39554.8_358	0.035664	0.000928	4.96	-0.43898	1.15	NM_024456	TCTTCACCATGTAACCAATCAGTATCTTGTCAATATAGTCAGCCGATCGATCGACCTCACGCTTGTCTTC		Rab5c
scl0116748.2_296	0.035664	0.000929	-4.96	-0.43989	-1.09	NM_138721	GGCTGTGAGGAGTACTGCGAGTGTTTGGAGTGAATCACCTCTAACGTCCCGTTTCTTTTTGGCATTTGTT		Lsm10
scl36740.17.1_29	0.035909	0.000936	4.96	-0.44803	1.88	NM_009022	CACTCTTGCCTCACAACAAGTGAGCTTCAGCCTGCAGAGGGGGAGGTGTGAAGCAAGCCTGACTCTCCTT		Aldh1a2
scl26181.16.1_115	0.036068	0.000942	4.95	-0.45412	1.29	NM_022017	ATTTATTGCTCTCCTCAGGAAAATGGGGTGGCAGGAGTCCACCCGCGGCTGGAACCTGGCCAGGGCTGAA		Trpv4
scl0208263.1_94	0.036068	0.000942	4.95	-0.45479	1.2	NM_144791	AGAAAGTGAGGGATTTCCTTAAAGTCAAGTTCACCAGCTCTAGCACTGCCAGCTCCTACAACCACATGGA		Tor1aip1
scl37215.15_243	0.036068	0.000944	4.95	-0.4561	1.75	NM_010700	GCACCTCTCTGCAATTTCTCCAGGTTAGGCTGGGGTGATACTCTGGGATGCTCTGTATACAAAGATGATT		Ldlr
scl011898.16_99	0.036068	0.000944	4.95	-0.45702	1.07	NM_007494	CATTAATTGTTGTGATAAATTTGTAATTGTAGCTTGTTCTCCACCACCTGACTGGGGCTGCTGTGTCCCC		Ass1
scl0319572.1_51	0.036462	0.000956	4.94	-0.46958	1.49		AAGACAGCAACCGCAGGCGCTGAAGTCCCAGTGTTCCCTTCCAGGGTGCAACCTCTTGGTCTCACTCTCA	mMC022318	#N/A
scl31836.4_387	0.036462	0.000957	-4.94	-0.47057	-1.87	NM_145379	AGCATCTTCCAGGCCACTGTAGTCCACTGCTAAGTCCTCAATCTCCTGTACCCATTTCAAAGTGGACTCT		Mrgprf
scl52738.5_578	0.036462	0.000958	4.94	-0.47149	1.91	NM_023731	GAGCCAGGTAACTCCTCGATGGCTACTTTTGCATCTTGTTGCTCTCCCAGGTCCATACTGCAAGATTAAA		Ccdc86
scl0002169.1_7	0.036468	0.00096	4.94	-0.47405	1.85	NM_013594	AGTGCTCTGCCCCGAGCTGGGTTGTGGCCTTACCCCAGGTGAAGCAAGAGACGGCAGATGCTCCAGAGGA		Mbd1
scl39065.17_337	0.036468	0.00096	-4.94	-0.47428	-1.68	NM_176837	GCAATGTTCACTATTTCATAAGGGTAGAGTGTCACTGACGAAAGATGGCATGTGTGGATGAGCCACTGGC		Arhgap18
scl43337.5_334	0.036468	0.000961	4.94	-0.47499	2.34	NM_020557	CCTCTCTGAGATGATTGCACCAGAGGCTGAATAGGAAGTCGTAGTGCTTTCTTCATGAAACCTGACAGTG		Cmpk2
scl0014701.2_54	0.036755	0.00097	4.93	-0.48411	1.53	NM_025278	CAAAAACCTTTATATTCTGTTCTTAATAATGTTTGTGCCAACCTATATCCCATGTAAGGGATCTGGGGAG		Gng12
scl0001053.1_15	0.036985	0.000977	4.93	-0.49162	1.6	AK078802	GTAGGGAAATGCGGCGGTTACTGTGGAAAGTGTACCCCATCCTCCGGCACTGGCCTGGAGGTGCGAGTTT		Adamts9
scl41662.1_144	0.037008	0.000979	-4.92	-0.49336	-1.3		GACGCTGTTGGCTTGTAACTTTAACTATAGACTCAGTGGATTTGTTCCCTCTGGTCTCGACACTGGGCAT	mMC005692	#N/A
scl47974.18_136	0.037062	0.000981	-4.92	-0.49594	-2.99	NM_026496	CTGAGTGAGCTGTCATCTTGAGGTTGGTTCCTAAAAGACTAAGGCACATCCCAATGTAGAAACCTGGGAA		Grhl2
scl25897.9.1_27	0.037122	0.000984	4.92	-0.49871	1.16	NM_018825	CCAGCCTGGCCACGGCCACTTGCCCGCCCGCTTCACCGTCCAATGGCGCTGGAGCTTCGTCTTCATCCGG		Sh2b2
scl0106068.1_320	0.037244	0.000989	-4.92	-0.50461	-1.53	XM_128267	CCTTCCTGCCAGGCTAGTGTCTCCCTGCCGCTATTGCTGTTACACTGTGGTTAATTCAATAAATGTTACC		#N/A
scl40880.4.1_8	0.037244	0.000989	4.92	-0.50468	1.74	NM_027320	TACAACAAAAGGAACACAGAGTTAACTTAGAGGACTGCCGGCTGCGGGTGCAGGTCCAGCCCTTGGAGCT		Ifi35
scl47392.22_290	0.037244	0.00099	4.92	-0.50539	1.04	NM_030690	CACGTGGCTGAGTTGGGTCTGTTCATCTGTCTTAGGTAACGATCAATACCAGCATGAATTGGGTCTGTTC		Rai14
scl0021887.2_125	0.037251	0.000992	4.91	-0.50757	1.2	NM_009389	ATCTACTGAACAAGGACTCTAACAGGCCTGTCAAACTCTGGGAGAGACACCCACGTGGCCCTGACAGGGA		Tle3
scl017990.3_27	0.037251	0.000992	4.91	-0.50776	1.26	NM_008681	TCCTGCTGACTGGGTTTGTAGCATTGGCCTCTTAAGCAATGCCAGCCTAATGCCCATGCTCCATACTACT		Ndrg1
scl21090.15_384	0.037777	0.00101	-4.9	-0.5232	-1.35	NM_175392	AGAAGGGAGCAGCCCTCATGCACTGTCTTGACATTCCATTCATTTGCACTTACCCTGAGCTGTGAATGTG		Miga2
scl0280287.1_28	0.037835	0.00101	4.9	-0.52759	1.5	NM_178260	GGCAGCTGCTGCTTCTCCTCTGTGTCGCCACCTATGGGGAGCCGCTGGCAAAAGTGAAGCCTGGATCCAC		Kiss1
scl27426.1.1_105	0.037835	0.00101	-4.9	-0.52883	-1.5	NM_024477	AGCTACGTCGCAAAGCGGACACTTCAAATCACGAGACTGTATGACCAGAGTTCTGTATGGGTCAGGGTTT		Ttc28
scl012608.3_48	0.037835	0.00101	4.9	-0.52908	1.3	NM_009883	ACCGCGCGCACGCACCTGCACAGCGCACCGGGTTTCGGGACTTGATGCAATCCGGATCAAACGTGGCTGA		Cebpb
scl0381319.3_59	0.037835	0.00101	4.9	-0.52917	1.51	NM_030060	AGACCCCGTGGCCAGCTGTCTACCACGATGACACCCCAGCTCACTCCTCCTTTGTCCGGCTCGGAACCTT		Batf3
scl0014453.2_277	0.0379	0.00102	-4.9	-0.53201	-1.21	NM_008087	ATTCATGTAGTGAATTATGTTACAGACTGTATACCCAGGACAGAGCTGTTTTGTATCAATAAACAGCAAG		Gas2
scl0001717.1_819	0.037901	0.00102	4.89	-0.53313	1.27	NM_013662	CGGAGGATGCAGGACACGAAGCCCCGGGGTGGGCGGGAGGAGGCTGACCTTTTACCTGCGCATAGACTTT		Sema6b
scl52790.5_512	0.038136	0.00102	4.89	-0.54055	1.37	NM_028077	CTCAGACCAAACTAAGTGCTTCCAGATCCTTTCGGTGCAATTTCAGAGCTGTGCCAGATGCTAGACACAT		1810055G02Rik
scl33674.2_281	0.038179	0.00103	-4.89	-0.54295	-2.74		ACTACAATATTGTGGAGTCCTATGCACACAACTTTATTCTACTTGTTCATTTACCTAAGTTTGATTGTTT	mMC003433	#N/A
scl44788.8_68	0.038179	0.00103	-4.89	-0.54389	-1.27	NM_008760	CTGTGTGCAGCTTCACCTGTATATGTTCACCCAAACAAACTAAATATGCTCATTCCAGCCCAAGAGCACC		Ogn
scl31688.5.1_17	0.038189	0.00103	4.88	-0.54667	1.81	NM_008036	CGGTCTGTCTGTTAATTCTGGATTTGTCGGGGACATGCAATTTTACTTCTGTAAGTAAGTGTGACTGGGT		Fosb
scl0107723.25_12	0.038189	0.00103	-4.88	-0.54773	-1.11	NM_133648	TTAAAAGCTGGAGTTTGAATTGCAGGGCCTGGTTGACAGGTGCCAGCTTCCTCGTGGCAGAGCAAAAGCT		Slc12a6
scl22758.4_383	0.038189	0.00103	-4.88	-0.54925	-1.95	NM_175398	TGGCCTCCACATCTACCAAGGCACACAAAGAAATGCAGTGAACAGAGTCAGGGGACCAATACAAAACAAC		Inka2
scl17495.7_75	0.038189	0.00103	-4.88	-0.54972	-1.66	NM_145509	TGGGGAGGTGTGCATTCGGCAGCACGATGAACATAAGGACCATATCTAAGGGTACGCAGCAAATAGTATG		Rab7b
scl0003981.1_23	0.038189	0.00103	4.88	-0.55031	1.62	NM_145227	TGACATGGTGGGAGTGTTCACTACAGGAGGGATCTTGTGGCAGGACCAAGGCTTTTTGTCATTTGTCTAG		Oas2
scl45267.5.1_68	0.038189	0.00104	4.88	-0.55101	1.44	NM_025427	CTTGGTTCACTATAACATTAGCCATTGGGCCCATCTCTGGGCAGTTCGGAGAGTGAAGCTCACTTTGTTT		Rgcc
scl0019224.1_106	0.038189	0.00104	-4.88	-0.55407	-1.68	NM_008969	CAAAACATTCCCAACTTGAATGTCTAGAATGTGGAATTGGTTCATTTTCCTGTTCAGTGAAATGGACACA		Ptgs1
scl39299.4_652	0.038189	0.00104	-4.88	-0.55469	-2.19	NM_030206	CCACCCTCGCACAGCCTTCCTGTAACTGCCTGTCTTTTGTAGTTTCTGATGTTTGTAACCAGATCCAGCT		Cygb
scl41377.24.1_22	0.038189	0.00104	4.88	-0.55485	1.77	NM_011065	GTGAGGAGGCCCAGACCCAAATTGGGGCTAAGGGTTCAAGCTCTCAGGACTCTGCCATGGAGGAAGAAGA		Per1
scl0017318.2_177	0.038189	0.00104	4.88	-0.55495	1.56	NM_010797	GATCCCCCTGCTTCAGAAATTACTCACAGTCATCCCCCTGCCTCAGAATATCACTCACAATCATCCCCCT		Mid1
scl45942.1_12	0.038232	0.00104	4.88	-0.5572	1.67	NM_177121	GAAGCGACTCTCAACTCAGCCACTCACGAATGCATGGAATGTTTTGATCTTGACACGAAACTGCCAGAAT		#N/A
scl38210.4_147	0.038279	0.00104	4.87	-0.55952	1.58	NM_026405	CTGTGGTTTCTAATACTGGTTATATAATGCCTCGGGCACTTAGGAAGACCCACTATACTGTATTGCCTTT		Rab32
scl29336.2.1_32	0.038287	0.00105	4.87	-0.56144	1.31	NM_175404	TACTTTCAAGTCTGATCACCTGAAGGCAATAACCAACTTCTGCAAATTCGCCCCGCGCACCACATGCACA		3010003L21Rik
scl25391.9_273	0.038287	0.00105	4.87	-0.56189	1.35	NM_011673	TTGTCCGTCGGTTTGTTTAGTGGAGTTTGGTGGATGCCCTTTGCACTGCTGAAGTGAAATCTTGCTGACT		Ugcg
scl42735.15_218	0.03851	0.00105	4.87	-0.56981	2.91	XM_203596	AGCAGAAACGGTTCCTTACTGCTAAGGGACCTCAGGCACGTGCCAGCCGATTGACCGGCTACTATGTTAG		#N/A
scl0001366.1_27	0.03851	0.00106	-4.87	-0.57132	-1.2	NM_009648	CGGACGGGGCCTGGTGGCGAGCCCAAGTAGTGGCTTCCTATGAGGAGACCAATGAGGTGGAGATTCGCTA		Akap1
scl0003866.1_0	0.03851	0.00106	4.87	-0.57148	1.25	NM_134000	ATGCAGATTGAGTTCATAAGTCAGGGAAGCATGAACTTCAGATTCATCCCTGTGCTCTTCCCAAATGCCA		Traf3ip2
scl019144.7_7	0.03851	0.00106	4.87	-0.57211	1.25	NM_011177	AACAAGTGGCTGTGACATGAGACATCCAGTTCTCCCCCACGACGCCTCTGACCCTCGCTGGCTCCATACT		Klk6
scl49038.1.1_149	0.038797	0.00107	4.86	-0.58078	1.81	XM_358863	GTAAGGTCCATATAACTTCTTTGTACATGCCCACTCAATATTTTGTTCATCTCCACTCCTTTAACCTCTC		#N/A
scl30260.1_4	0.038917	0.00107	-4.86	-0.585	-2.22		GTCCTTTTATGATCTCTTGTAATTCTGTAACTTCTCTGATGTTTGTTAATATTGTTAATTTCTGTATTTC	mMC011993	#N/A
scl32816.11.1_261	0.038976	0.00107	4.85	-0.58829	1.59	NM_172142	GCTACATCATCATTTAGAACCCAATGTCTCTGACGCTAGCATTCCCCGTGATTGTTCCCCTTGGTCTGTG		Nfkbid
scl011832.1_20	0.038976	0.00107	-4.85	-0.58868	-2.05	NM_007473	TGGCTCTGTGCCTCTAGAGCACTTCTAAGTAGAGCTTCTCTTTGACCACAACCGTACTGCAATAAAGCAC		Aqp7
scl054382.1_21	0.03921	0.00108	4.85	-0.59688	2.48	NM_018756	GATCCATGGATAAAGCCAAGAAGATGATGCAGTCCATTCCCAGTTTTGTCAAGGATACATCAGATATTGA		Tcstv1
scl0003875.1_135	0.03921	0.00108	-4.85	-0.59693	-2.45	NM_009325	TAAGGACGGAGCTACGACATGGGGCTGACTCCTGTGAACTGCAAAGATACCTCCTCTATGCTAGAGAGGT		Tbxa2r
scl44868.8_25	0.039248	0.00108	4.85	-0.59898	2.25	NM_008105	AAAGGAGCGTAGCATTTGCATAGCAGGGATTGTGCCTGTATCTACTGTGTCCATTTTGTTTTTTCGGATG		Gcnt2
scl23339.1_127	0.039326	0.00109	4.84	-0.60207	1.89		TTTTGTAAATTCTCTTGGTCCCAAGGGAGGGCTCTGTGACGTCTGGAGTCTCAACAGTTTGGTCTTTGCC	mMC004924	#N/A
IGHV5S18|AF290972|Ig_heavy_variable_5S18_125	0.039554	0.0011	4.84	-0.60903	2.03	AF290972	GCACTGGGTTCGTCAGGCTCCAGAGAAGGGGCTGGAGTGGGTCGCATACATTAGTAGTGGCAGTAGTACC		#N/A
scl0058208.2_330	0.039652	0.0011	-4.84	-0.61263	-1.6	NM_021399	GGGAGGCGGCAGTCCAGCCTAACCTGTGTCTGCGAAGTCCTATGGAAACCTGAGGGTTGATTAAGGCAGT		Bcl11b
scl38935.11_484	0.039664	0.0011	4.83	-0.61521	1.1	NM_025705	GTGAATTCTATCGATGTTAAAGTAGGGTGCTGAGAGCTCATGGCATAGGGTCTGCTGGTTATAGTGGAGG		Dcbld1
scl22992.4_72	0.039664	0.0011	-4.83	-0.61563	-1.24	NM_009069	TTAAGGCTATCCCTGTCGCACGTTGGATCCTGGATAAGCTAGTCCCTTCGTTTGCGTTGAGAATTGGCAT		Rit1
scl075987.1_102	0.039664	0.0011	4.83	-0.61611	2.11		GATCCTTATGCACAATCTGCTCGTGTTTCTGCCAGGGATAAGGCTTTTGGTGGTCAACACACTGAGTTTG	mMC023751	#N/A
scl00380614.1_127	0.0397	0.00111	-4.83	-0.61808	-1.12	NM_175515	GTGGCCCCAGCTTGAGAAACAAAAGGGTACAGTTAAATCATGCCCGTTACTGCATAACATGACAGCAACG		Intu
scl45915.9_517	0.039918	0.00111	4.83	-0.62475	2.46	NM_007870	GAATCTGCAATGTGGCGCCATCTTGCTTGTATGCAGGGCACCCGTTTTTGTGCATTTCGCTTTGTTTTCC		Dnase1l3
scl0019228.1_228	0.039983	0.00112	-4.82	-0.62839	-1.39	NM_011199	CCACGCCAAGCCGGGCGCTCCAGCCATTGAGAACGAAACCATACCAGTTACTATGACAGTTCCCAAGGAC		Pth1r
scl0068487.1_207	0.039983	0.00112	4.82	-0.62898	1.73	NM_197986	TTTGACAGTGCTATGGATGTACCCTGAGCCAACCGAAAAGCCAGCACGGCACACGACCAAGTTGGGACAT		Tmem140
scl26001.12_181	0.039983	0.00112	-4.82	-0.62955	-1.61	NM_007941	AGAGCGCTCAGGAGACCTCTCGACCAGGCAGGCAGCTGAATCTGGATTTCCAGTGAATCAGGGGTGTGTG		Stx2
scl0319744.1_27	0.039983	0.00112	-4.82	-0.6306	-1.61		ATAGGCCTGCCATTACCATCCCCTGCTCTGAAAGTAATGACTGACCCCAGCATGAGGAGCAAAAATTGAG	mMC024893	#N/A
scl0011737.2_249	0.040027	0.00112	-4.82	-0.63278	-1.19	NM_009672	TGTGTCCCTCCTACCCTGCGTCTCATTGGTACAGAACAACTGCCACTCATTTTTCTCCCGCCCTTGAGAA		Anp32a
scl37227.2.1_30	0.040109	0.00112	-4.82	-0.63592	-1.92	NM_145416	GACACTGCAGCCACGGGTCTCCATGGCTACCATGATCCCTGAGTCTATACAGGTATACAGTAGGCTCACA		Kri1
scl29191.4.1_127	0.040209	0.00113	4.82	-0.6395	1.67	NM_144555	GGTTAAAGCAGTTACGGACCCTGGAAGATGGGAGATACTTACAAAAAGCAAAGCCCAGATCTCCACACCT		Lncpint
scl29310.11_209	0.040311	0.00113	4.81	-0.64315	2.27	NM_013743	GCAGTGACTTTCACAGCAGGACTTTGACTCCCACATTGGTTGATCACACAAAACTGTCAGCATTTGGGTA		Pdk4
scl078416.2_288	0.040662	0.00114	-4.81	-0.65307	-2.8	NM_030098	AAGGACCAAGCCGCTGAACAATTTATCCTGCAATTTTTTGGGTCAAGCTTTATTGTACAATGCTCATAGG		Rnase6
scl18989.11.1_5	0.040768	0.00115	4.8	-0.65678	1.91	NM_011957	ACCACCAAGTACTTGAGAGAGACCTGGCCAGAGGACACTGATGACAACGGCACCAGCCCCAACTTCTCCC		Creb3l1
scl0319480.30_0	0.040828	0.00115	-4.8	-0.65931	-2.71	NM_176922	TAGAGGCCAAGACCTCCAGTACAGATCCCTAAGGACTAAAAGGGACCCTCCAAGACCCACCGGTGGCCTT		Itga11
scl45231.1.1_330	0.040974	0.00116	-4.8	-0.66401	-2.11		AAAGTTCTGTGAGATCATTACAGATGGACTGGATTAGAGGGCTTGAGGCCAAGTGTGAGAGATCAGTGCC	mMC014146	#N/A
scl0001197.1_14	0.040986	0.00116	-4.8	-0.6659	-1.67	NM_011844	TGCAGGATGCCTGAGGCAAGTTCACCCAGGCGAACTCCACAGAATGTTCCCTACCAGGACCTGCCTCACC		Mgll
scl0003030.1_14	0.040986	0.00116	4.8	-0.66681	1.31	BC067198	GGAGAGATGGCTGAGGACCCTGATTCAATTCCCAGCACCCAGCAGCCACATGCGGCTCACAACCAGCTGT		Samhd1
scl23394.2.1_157	0.040986	0.00116	-4.8	-0.6674	-2.03	NM_010634	GCCCCGTCATTTAAGCTTGCCTTAAATCGTTTGAACTTTGTCAACTCAATAATTGAGACTATTCCTATCG		Fabp5
scl019244.5_2	0.04119	0.00117	-4.79	-0.67429	-2.06	NM_008974	AGCAGCCTTTGTTGCTGTAGATGTGCGTGTGTCTGGCAGCCTTAAGCCCACCTGGGCACTTTTAGGGAAA		Ptp4a2
scl44021.1.1_258	0.04119	0.00117	-4.79	-0.67557	-1.39	NM_175340	CCCCAGCACATTGATGGCAGAAGTGATTTTGTTTGGTGTGGTAAATCTCTGACGCCTGAAGCACTTTGTG		Nhlrc1
scl16332.2_164	0.04119	0.00117	-4.79	-0.67681	-2.92	NM_009911	GAACATTCCAGAATGTGTGGTAAATTGAATAAAGCTAGCCGTGATCCTCAGCTGTTGCTGCATAATCTCT		Cxcr4
scl0384009.6_207	0.04119	0.00117	4.79	-0.6775	1.49	NM_027450	AAGCCAGAGGTTCAATTGTGGATCCCTGAAATGGTGGTATCCCCTCCTGCAAGGAGATAAAAGGGTTGTT		Glipr2
scl35030.3.1_41	0.04119	0.00117	4.79	-0.67766	2.51	NM_139221	GCACGGTGCTACAAGTTCGGAGGGTTCTGTTACAATTCCATGTGTCCTCCTCATACCAAGTTTATAGGTA		Defb11
scl00228662.1_125	0.041258	0.00117	-4.79	-0.68038	-1.11	NM_145534	TAACTCTATGCTTAGAAGAGCCAAGTTCTTACTCAGGCTTTGTGGGTTTCGAATTGCGTCTGTACGCCTA		Btbd3
scl19635.2.1_184	0.041353	0.00118	4.78	-0.68376	1.26		ATCTTCAGCAGACCCTAGCTAGGCCTCAACACTCAGTATAATCACTTGTTTCTCCAAATTTGGCCTCCGT	mMC011124	#N/A
scl36629.23.1_130	0.041356	0.00118	-4.78	-0.68519	-2.05	NM_001003911	GCCATCAGCGGGTAGCCAGACGGTAAACCGAGGAAGGCACCATTAGAATGCACAGACTGACCCTTGACAC		Adamts7
scl51859.1.3752_6	0.041356	0.00118	4.78	-0.68589	1.98		CACAGTTCCAAAGCTTTAACATGAACCTGGGCATGTTGGCAATGCAGACCGCGCAATTCCTTACCGAATT	mMC012726	#N/A
scl075949.1_24	0.041437	0.00118	4.78	-0.68892	2.39		GCACCTTCCACAATAAGAAGTAGGATCCTATGGTTGCCTTTCTGCCTTTGTTATCACTTCTGCCTGACTG	mMC023724	#N/A
scl0074229.2_217	0.041492	0.00119	-4.78	-0.6913	-1.72	NM_028829	GAGTTTGTCACCCTGCAAAATCAGCATAATGTTTAAAAAGGTATAAGGGAGATAGTTTATCTTGCTCTCC		Paqr8
scl31367.5_310	0.041624	0.00119	4.78	-0.69558	1.91	NM_018876	AGCAGAATCCCAAGGTGTCTCTCCAGACCCCCTGCTAAATTGGAAGTGCTGATCCTGTGCATGAGAAGTA		Fut2
scl48290.3.1_13	0.041739	0.0012	4.77	-0.70171	2.21		CCATGGAAGGGAAGCCATGACAGAATTGACATTGCAGTGGGGAGTCCAGGCTGCTGGAACCTGAGAATCG	mMC009227	#N/A
scl40823.31_186	0.041739	0.0012	-4.77	-0.70241	-1.47	NM_008626	GCCAGTCCCCGTGTCCCAGTGCAGGACGATGTGAACAAAAACTCAAAGCGGACCCTCTATTGTAGTTCTT		Mrc2
scl0002317.1_123	0.041739	0.0012	-4.77	-0.70361	-2.07	AK049091	CAAGCCCGCACCATGCAGGCCACTGCCGATTCCACCAAGATGGACTGTGTGTGGAGCAACTGGAAAAGTC		#N/A
scl0225600.24_16	0.041739	0.0012	4.77	-0.70366	1.32	NM_146086	GTTCGCTAATTCCCAAAAGTACAGAATTATACATCAAATACCCACAAACTTACCCCAGATTTGAACATCA		Pde6a
scl27058.3_101	0.041739	0.0012	4.77	-0.70396	1.88	NM_010757	AGATAAAAGTGAGTTTTCTGTCTTGTTCCTTTGACTTCTGAAAGTAAGCTTTAACTTTTTCAAAAGGTGA		Mafk
scl018578.10_49	0.041739	0.0012	4.77	-0.70452	2.78	NM_019840	TTCTCTGGAAGAGACTGACATAGACATTGCAACAGAAGACAAGTCTCCGATCGACACATAATCTCTCTCC		Pde4b
scl0003136.1_82	0.041754	0.0012	4.77	-0.7059	2.15	NM_054068	TCTACGGAGCCATGGTGCGCCACTGCATTCCACTGCCGGACAGCGTGCTCAACTCTGCAGATAGCCTGCA		Vsx1
scl069784.5_29	0.042046	0.00121	4.76	-0.71406	2.55		TTCCGGGACACTGAACACAGATATCTTCAAACAAATTCCGAAAGGTCATTCCTGCTGTGCAACCTCGCCC	mMC019992	#N/A
scl0230678.1_155	0.042283	0.00122	4.76	-0.721	3.63	NM_172383	AACTGAGAGAAATGGCTTCCGGATGAGATGGACCTGACTGGGGAAACACCTTTGAGCTTGTAACCTAGCA		Tmem125
scl0026570.2_279	0.042283	0.00122	4.76	-0.72254	2.69	NM_011990	GCTTTGGTACCTGGGCTATCATTCCTCTACCACGTTTCTTATTATGACTGAGAACCTTGAACAGAAGACC		Slc7a11
scl0003434.1_18	0.042283	0.00122	4.76	-0.72291	3.73	NM_008607	GACTATGGACAAAGATTATCCCCGCCTCATAGAAGAGGAATTCCCTGGAATTGGCAACAAAGTAGATGCT		Mmp13
scl35537.3_241	0.042283	0.00123	4.75	-0.72385	1.34	XM_135029	GTGCCCACGGTTTGTTTGCTCTTGTGTTTGTCTGGCCTAGTGTACTGTTACTTTGAAACAGGGAGAAGTC		#N/A
scl24996.7.1_210	0.042296	0.00123	-4.75	-0.72517	-2.28	NM_013905	GGGCTAGCCTGAGCTCTGGGACTAATCTTTATTACATACTTGTTAATGAGAAATCATTTTCTTCAAGGTC		Heyl
scl50455.10_283	0.042362	0.00123	-4.75	-0.7278	-2.07	XM_128778	GTGGGCAGCAGTGCTCGCATCCATATGAGCCAAGACTAGAGTGGAGGAGCAGATTGCATTTGAGCCAGGA		#N/A
scl40620.8_563	0.042381	0.00123	4.75	-0.72952	1.81	NM_030696	AGAAATCCTTCTACCTGAGAAGGCAGAAATAGACCTGCCCGTGGGAGGAGCATCAAGGGGCCTGTCTCTA		Slc16a3
scl36822.13_234	0.042381	0.00123	4.75	-0.73026	2.34	XM_134902	GACCAACAGTGTTGGATGTCCTTGCCCTCTACTCTTAGGTCTTTTCCATTCTTAGTTTTGCTTATGTCTA		#N/A
scl0106042.1_246	0.042416	0.00124	-4.75	-0.73212	-1.35	XM_128308	CTGGGTTCAGCCGGAGAGTCATGCTGGATTTGAACTAATGAGCGGGTAGTTTGGTCTGTGCTGTCCTTGC		#N/A
scl071433.1_94	0.042559	0.00124	4.75	-0.73655	2.79	XM_488510	AAGCAATGGGCGGGCTACGGTCCCTTCTTGACACAAGGATGGATTACAGAACTCTTTAGAACCACATTGG		#N/A
scl42178.4.1_16	0.042622	0.00124	4.74	-0.73909	2.23		CTCCTGTCTTATAAAGAACAATGGTCTTCATAAATGCCACTCTTAAACCAACGCGTATCATTTCATTGGA	mMC008223	#N/A
scl0013039.1_128	0.042625	0.00125	4.74	-0.74044	1.71	NM_009984	CCAGCCCCACTAGTTTTTAAGTGACATAATTACGTATGTTTATACTATAATGTGTTTTTGATATGATGTG		Ctsl
scl23947.1.22_246	0.042625	0.00125	-4.74	-0.74115	-1.11	NM_146256	AGATAGAAAGGCTCTAGTTCCCTCAGGGTCAGGTGTGATCTTCATCCCAAACAGTATCTGAGATGGGATT		Hpdl
scl0319170.1_323	0.042675	0.00125	-4.74	-0.74337	-1.31	NM_178184	CCTGCCCAACATCCAGGCCGTACTGCTGCCGAAGAAGACCGAGAGCCACCACAAGGCCAAGGGAAAATAA		H2ac22
scl36510.4_431	0.042696	0.00125	-4.74	-0.74487	-1.39	NM_029631	GGGGAGGTGCTCTTCAAATCTCCCTTAGGGGCTGCATACCTCCCCAGGTAATCAAGCACGGATCTTCTCA		Abhd14b
scl0014804.1_311	0.042952	0.00126	4.73	-0.75199	1.66	NM_008167	TCAAAACAATGTCATCTATTCCTTATCAGCCTACTCCCACTCTGGGGCTCAATCTGGGCAATGACCCCGA		Grid2
scl40252.14.1_42	0.043004	0.00126	4.73	-0.75422	2.51	NM_199299	AGTCGGAAATCTCCGGGTGCTAGATCCGATGCTGGGACAGGACTACCGTCTGCTGTGGCCGAGAGGCCAA		Jade2
scl18492.1_433	0.043072	0.00127	4.73	-0.75727	1.92		TTCCTTACCACCTATATTATCTCCGCTTGATCTCCATCCTAGTTATTTTGGCTTTACCCACATTTACACT	mMC002104	#N/A
scl0209387.1_205	0.043072	0.00127	4.73	-0.75868	2.4	NM_199146	TAAACCCTCACCTATACCTGTGCAGTGCCCCCATGTCTCCGCTGCATCATTCTAACTTTTTTGTCTTGGG		Trim30d
scl0002685.1_109	0.043072	0.00127	4.73	-0.7612	2.74	NM_009400	TTCCTGGTCATGGCTGCATGCATTTTCTTCCTAACCACAGTCCAGCTCGGCCTGCACATATGGCAGCTGA		Tnfrsf18
scl42750.13_363	0.043072	0.00127	4.73	-0.7614	1.48	NM_009396	TAACTCCTGTCACCCAATAGTCATTGGCTCTGGGGACCAGTGGGTCCCACGGGGGCTACACTGGAAAACA		Tnfaip2
scl21588.17.1_109	0.043072	0.00127	4.73	-0.76165	2.65	NM_145394	CAAGAGAACTTTGACTACCTGTGACACCGAGACAAAGTCTACAGCTGTTTTCACGTGAACTAGAGCACGG		Slc44a3
scl21422.13.1_102	0.043072	0.00127	4.73	-0.7618	2.05	NM_009899	TAAGATATCCATTCTCTTTTCACAGTGTGATGCAAGTTCACTTTGTATATGAAAATAAAAAATTTGTACA		Clca3a1
scl28780.8_93	0.043091	0.00127	-4.73	-0.76326	-3.52	NM_175475	CACCTCTGTAGATGTGTCTGTTCCGTGTTCGTGTGTCTCGTTGTGGTAGCATTAATGGGTGATGTAGTCT		Cyp26b1
scl0071389.1_322	0.043099	0.00128	4.72	-0.76444	1.41	XM_485094	TGTCTTACAAGATTACATTATATTCTGCACTGCCTTCAGGAGACCCGGCACCTTCTCACCCCCAACCCTA		#N/A
scl080287.9_33	0.043102	0.00128	4.72	-0.76612	1.47	NM_030255	CTTTTTATCTCCCCTCACCCTCCCGCCATCAATAGGTACTTAATTTTGTACTTGAAATTTTTAAGTTGGG		Apobec3
scl0378431.14_8	0.043102	0.00128	-4.72	-0.76952	-1.01	NM_138628	TTTGCTGCTGTTTGCAATTTATAACTAATATGGAAATTCTCTGTGATTTGGCAGCCAAACACATCAATAG		Txlnb
scl18744.1.2_117	0.043102	0.00128	-4.72	-0.77065	-1.29		TGATCGCTGGCGGACTGATCTTGTGCTGCTGCCTTACTGTTTTGTTGGCCTTGCGAGTGCTTCAAAGTAA	mMC007041	#N/A
scl067547.8_85	0.043102	0.00128	4.72	-0.77082	1.99	NM_026228	TTGACAGTGATGAGAATTAGTAATAGAAGCCAAGTTATCTCAGGAATTATGTTTTCCTATAAGCCCAAAC		Slc39a8
scl0319749.2_91	0.043102	0.00128	-4.72	-0.77168	-1.27	NM_176995	GCAAGGAGTCCCTGAGACCCTCTTGCAGTTTGCAGGTGGAATGATAGTGTTCACCCCCACCCATCCCCGC		#N/A
scl15510.1.1_178	0.043102	0.00129	-4.72	-0.77237	-1.95		CTTTTGAGCACTGGAGCCCTCAGCAGGCTGCTTCGGATGGACTGGCGTTTGGAAGACTACGTACACAGTT	mMC012014	#N/A
scl19203.9.1_0	0.043102	0.00129	-4.72	-0.77405	-1.24	NM_016719	AGAAGCGTATCAGAGAATTCCCTAGTAGCAATGGACTTCTCAGGTGAGAAGAGCAGAGTCATAGACAACC		Grb14
scl48504.8.1_6	0.043102	0.00129	4.72	-0.77438	3.34	NM_013803	ACTCCTAATGGAGGGAGAGGTTACCCGGTTGAGAGTTTTTCTTAGAGTCCCAGGAAAAAGGATGGGTCTT		Casr
scl0067534.1_3	0.043102	0.00129	4.72	-0.77454	2.11	XM_129771	TCTCTGATGTGTGTTTAGAGTCCTCCAGGAGCAGACTGGGGCTGTATGGTAGTTCTAGTTTTCAGTATCT		#N/A
scl45807.2_494	0.043102	0.00129	-4.72	-0.77681	-1.91	NM_175264	ACTCCACGAAGAGCAAGTAAGTGCACATAACTAACAGGCATGTCCTAAAACCACACAGCAGTCCCACGTC		4931406H21Rik
scl48496.6_388	0.043102	0.00129	-4.72	-0.77688	-1.28	XM_156082	CTACTAAAGCCAGCAGAGGCTGAACTGCCTTAATCTGGATGTCACCCAACCCTGCTATTCCACATTTCTG		#N/A
scl23691.3_135	0.043102	0.00129	4.72	-0.77745	1.06	XM_485455	GCAGGGGCCAGGCGAGGACTGTGGAAACGGGTAAAGTGGCCACGTGGCCTCTCTAGATTCTAAATGTGAG		#N/A
scl40467.5_360	0.043102	0.00129	4.71	-0.77829	1.31	NM_173752	CTAGATACAATGTATTTATCATAGACCATGTGCTTAATAGTGGTCCCTTTATCTCACATACTATAAGACC		Lgalsl
scl41822.1.1_270	0.043102	0.00129	4.71	-0.77833	1.55		TATTTTGACTTAACTTGCTGATTTTGTGGTGCTGTGTGGACCAATGAGCTGTATTCCCCACCCCAACTGA	mMC013593	#N/A
scl0083921.1_123	0.043102	0.00129	4.71	-0.77925	1.81	NM_031997	GATACTTGAAGTCCAATGCTCAGTCCTGCGCTAACTCCAGTCGCTGCCCTGTTCAGTGATGTCTGGGGCT		Cemip2
scl000868.1_2	0.04314	0.0013	4.71	-0.78112	2.38	AK087931	AAGAAAAAGTAGGAGAGAAGAAGAGACTGGAGTGAAAAAGAGCAAGGCGGCTAAGGAACCAGATCAGCCT		Mndal
scl37558.4.1_29	0.043221	0.0013	4.71	-0.78487	2.75	NM_024435	TGTGTGAATAAATGTGACAGAACTTGATTATTTCATCTTTTCCCACAATTGTGCTTTATTGGATGTGATG		Nts
scl0244853.10_325	0.043221	0.0013	-4.71	-0.78499	-2.54	NM_172921	AGATTTTGGATAAACAAAAACAAAATATGTCCAAAACACCATCTTGAAACCTGATATTTTGTACACTAAT		Nxpe4
scl45880.8.1_22	0.043326	0.00131	-4.71	-0.78845	-1.71	NM_011243	GTACGGCTCTGTTCTTTCTATACTGTATGTTGGTGCTTTCTTTTGTCTTGCATACTCAATAACCAAGACA		Rarb
scl070657.1_4	0.043574	0.00131	4.7	-0.79527	1.86		TGAGTTGGCTTCTTCCCAATTTTTGGGAGTGACATTATTTTAAACTGGTGTCCCCAGCTAAAACTTAGAC	mMC021252	#N/A
scl0020623.1_30	0.043618	0.00132	-4.7	-0.79727	-1.24	NM_133741	AGGTGGTGCTGCGCCGGAAGCCATCGGTCACCAATCGCCTGACGTCTCGCAAGAGTGCCCCAGTGCTCAA		Snrk
scl0072691.1_193	0.044033	0.00133	-4.69	-0.80794	-1.6	NM_133746	CCTCAGAGTTGAGAATCATCAGCTGGTGAAGCCTGTTGACAACCCACTGGGAAGCCTTCATTGTATAGTA		Calhm2
scl0319526.3_201	0.044068	0.00133	4.69	-0.80972	2.4	NM_176935	TGTGTGTATTGATGTTACCCCAACTGGATTATCAGCAGACCTTAATAATGGAAGTCTTGTGGGACCCCAG		Dennd4a
scl34383.7.1_57	0.044101	0.00134	4.69	-0.81146	1.52	NM_023182	ATTGTCTCCTGGGGCACTAAGAACTGCAACATACAAGCACCGGCCATGTACACTCGGGTCAGCAAGTTCA		Ctrl
scl31572.8.1_327	0.044158	0.00134	4.69	-0.81376	2.83	NM_010908	GCCCTAAGCGGACCATTTGTGAAGCGATGGCTATTTTGATTGCTGCTCCCAACTGAGGTGATAATTAACT		Nfkbib
scl069211.2_10	0.044232	0.00134	4.69	-0.81643	1.2	XM_287973	TATAACCCATGCTCTTCTGCACTGCAGTGGATGCCTCCTGTAAGCTGTGTCCTCCTGGGTTGCATGGAGC		#N/A
scl21883.2.89_87	0.044297	0.00134	4.69	-0.81891	1.17	XM_485268	AAGACCTATGTGAAATGTCCCGCCCCATGCCAGACAACTAATGTGAAGTGCCCAGCTCCGTGTCAGACGA		#N/A
scl24862.2_307	0.044333	0.00135	4.68	-0.8207	1.46	NM_175307	AGCCTGGGGATCCAACCTCGCTGATCACTAGGAAGAGATAAACTAAGGCATAAAGCAACTCCTTGGGGTT		Tent5b
scl9405.1.1_291	0.044341	0.00135	4.68	-0.82184	2.35	NM_146360	TATTCGCCAAGCCATATTCCAGCTGTTCCGATTCAAGGATGCAAGGGGCTACAGTATGAGGAGCCTTAGA		Olfr574
scl46411.5.1_45	0.044418	0.00135	-4.68	-0.82482	-1.11	NM_026832	GTGCTCCTGCCCTGCCGGCACGCCTGCCTGTGCGACAGCTGTGTGCGCTACTTCAAGCAGTGTCCCATGT		Cgrrf1
scl39602.7.1_106	0.044418	0.00135	4.68	-0.82556	2.23	XM_109734	TTCCCGTGTCACCATAAAGTTCCTATCTGTCTACCCAGCCCAGTGCTTTGGTGAGCCTTTCCAAGATATG		#N/A
scl15984.9.1_5	0.044567	0.00136	4.68	-0.82993	2.12	NM_030724	GGTCGAGAGGCTCTGGTCACCTGTACATACGCCTCCTCAGAAAATTACTGTATTTAAGAAAACACCACGG		Uck2
scl016418.1_114	0.044595	0.00136	4.68	-0.83154	1.27	NM_010579	TCGGTAGAGCTGAATTGATTGCCCAACCCTTCACCTGTGCCATCTCTTGACAATTGTTACTGGAAAGCCT		Eif6
scl41148.2_393	0.044756	0.00137	4.67	-0.83692	2.02	NM_011408	GAGGAATGGGTGAAACTCCAGATGAATGCCCCATCAGGTTGAAGGGGGATTAATAATCTGTATGAGGGCG		Slfn2
scl000578.1_190	0.044756	0.00137	4.67	-0.83801	1.09	NM_177089	ATGCCTTGCTCGACCAGATGTCTCCTAAGCTAGATCCGAGTAAACGGAGTCATCCCCCCGCTAATTTCTT		Tacc1
scl31141.20.4_13	0.044756	0.00137	-4.67	-0.83811	-2.15	NM_008486	AGTTAGTTCCTGGTTCTGAGAACCACTTGTCCCAGTATGACACCTCTTACTATCTCAGCAGCCTGTGCAG		Anpep
scl0225341.10_229	0.044802	0.00137	-4.67	-0.841	-1.17	NM_144862	CTGGGGTGAAGCAGCCCGAGAGCCCTACTGCCTTCACTACTCAGGAGACCTCATAGAAAGTGTCTCAGCT		Lims2
scl012515.2_183	0.044802	0.00138	4.67	-0.84202	3.55	XM_132882	TACGTGTAGTGGCAGATCTCTGTCAGGACACACCCTGTGGTTTGACCTTGGAATAACTCCAGTCTTGTCA		#N/A
scl011867.9_22	0.044802	0.00138	4.67	-0.84203	1.03	NM_023142	ACCTGAAAATCAAATGAGCTGTGCAGACTAGACTGCTGCCCTCATCCCAGCTGTTGGGAGGGAGGGAAAG		Arpc1b
scl24886.14_14	0.044962	0.00138	-4.66	-0.84803	-1.17	NM_010686	CTGCAGGGCTGAAAAGTTCCCACTGTACCTGTGTCATTGCTTGTGTATGACTTGGAAGAAGGGCCAATAA		Laptm5
scl0071720.1_33	0.044962	0.00138	-4.66	-0.84823	-1.03	NM_027881	CCGGTTTTTCAGGAAATCCAGTGACGATGCTTGGGTAAGCAATGGGACCTACCTGGAACTGAGGAAAGAC		Osbpl3
scl0108943.7_167	0.044962	0.00138	4.66	-0.84882	1.17	NM_175389	CGAGTGCAGTGGAGCTCCAGGGGCTCTCATTGGTCTTTTCTCTTTATGATACAATGTGTGCGCTGTGTTA		Trmt10a
scl0001259.1_60	0.044962	0.00139	4.66	-0.8504	1.34		TCACAGGCCACCTCAGCGAGACTCTCGTCTGTCTTGGAAGGTTCAGTTCCTGGTTTTCTTGCCACTGTCT	mMA032974	#N/A
scl0012934.1_152	0.044962	0.00139	-4.66	-0.85194	-1.51	NM_009955	TTGAACCTGTGATTGTGACCCATGAGGGGGGACCTTTCAGTGCTAAAGCTGATCATGTGTGTAGCCAGAA		Dpysl2
scl000956.1_130	0.044962	0.00139	4.66	-0.85229	1.75	AK042872	ATCTTCCAGAAACTTCAGGAACCGATATAAAAACAGAGGAAGATTGTCTCCAGAATTCTCCTAAGCCTCC		#N/A
scl0017523.2_246	0.044962	0.00139	4.66	-0.85235	4.55	NM_010824	AACACATACCCCCGAGACTTTGTCAGCTGTAACACCCTTCCTAAACTGAACCTGACTTCCTGGAAGGAGA		Mpo
scl0003585.1_24	0.045023	0.00139	4.66	-0.85466	1.34	AK076549	TGACGGAATAAAGACCGAGCAGTACAAAACAGGTCACCACTCGCCTCGAGGACAAACGTTGGATAGCATA		Cep63
scl8943.1.1_326	0.045113	0.0014	4.66	-0.85766	1.97		TAAGAAGATAACTCACACATGGTTTCATGTCCCTGAATACTCAAGAGCAATAATTTTTGTCAGAAGTACT	mMC012977	#N/A
scl0021938.2_78	0.045226	0.0014	4.65	-0.86228	1.86	NM_011610	ATTCTTCCCACGGAAGCCACGGGACCCACGTCAACGTCACCTGCATCGTGAACGTCTGTAGCAGCTCTGA		Tnfrsf1b
scl0014285.1_257	0.045226	0.0014	4.65	-0.86274	1.84		TGGCCAAAAGTGTGCAGTGTTATAATAAGGCCAGCGCGCGGATGGCGGGTTTGGTATGGCGAGGTGTTTA	mMR030782	#N/A
scl000205.1_10	0.045226	0.0014	4.65	-0.86307	1.21	AK013903	TGACAGATGTGAGCTTACCCTTGAGGGTTCAGAATCGTGCCCTGCAAACAGCTTATGGGGGACTGGGGAC		#N/A
scl46538.6_28	0.04536	0.00141	4.65	-0.86703	1.88	NM_007479	GGTTTAAGTTGTCAGTAAACTTAGCCATGGGTTATCATGTGCATTAAAGTAAGGTGCACTATGAAGAATT		Arf4
scl38645.19.1_1	0.045411	0.00141	-4.65	-0.86913	-1.07	NM_019725	TGGATGGCTGGCCACTCGGGACACGGGCCCCTCTGCTCATACCTGGCTTGCTCCCTCCTGGCTGGGTGGG		Tle2
scl37692.1.1_22	0.045418	0.00142	-4.65	-0.87103	-2.05	NM_010102	AGTTTTCGGACTTCTCGGTCACTCAGCTTCAGGATGAGAGAGCCGCTGTCCAGCATTTCCAGCGTCCGCA		S1pr4
scl51315.10.1_21	0.045418	0.00142	4.65	-0.87153	1.63	NM_008977	GTGTATGAAATGTAGAAAGATGTAAAGGAAATAAATTAGGAGCGACTACTTTGTATTGTACTGCCATTCC		Ptpn2
scl012986.17_26	0.045418	0.00142	4.65	-0.87218	2.38	NM_007782	GTCTTTCATATAATTTCAGTCCATTGAACTGATTGTAGGTTTTGAGTTGGGGCTGGTATTTTCAGAAATT		Csf3r
scl35689.10_226	0.045418	0.00142	4.64	-0.87537	0.99	NM_153119	GGAACAATCATCCCCTACAGCAACAAGGGTGCTGTACTTCTTCCAAGTCACCTGCTTCCAGGAATTAGAG		Plekho2
scl37046.4_393	0.045418	0.00142	-4.64	-0.87548	-1.38	NM_009382	TAATCTCAGGGGCAGGCGGTGGAGTGAGATCCGGCGTGCACACTTTTTGGAAGATAGCTTTCCCAAGGAT		Thy1
scl096875.3_23	0.045418	0.00142	4.64	-0.87626	2.67	XM_355243	TGCTGTTGGACCTTTCCAGACACACACCTTCAGGATCCATTACTCGGTGCCCATGAGAGTTTCTTATCAA		#N/A
scl37772.15_266	0.045418	0.00142	4.64	-0.87639	1.15	NM_029546	GCCCAGACAAGGACCCGCTTGTTTTGGTGCCATCTTGGGATCCCCATCTGCAGTACAAATACAGTTTTAT		Pwp2
scl050754.10_4	0.045418	0.00142	-4.64	-0.8768	-1.08	NM_080428	CATGAAATGAAAAGCAGACATGATGAATTTTGTCCAACTGTGTAGACAATATACTCCCTACCCTTCCCCC		Fbxw7
scl19875.13_21	0.04546	0.00143	4.64	-0.87868	1.4	NM_011201	TGCTCATGACTCTTCTGGGAGGGGAAGAACCGAGCCTTCACATTGGGTGGCTTTTTAAAATAAGCGAAGG		Ptpn1
scl44517.9_405	0.0458	0.00144	4.64	-0.88776	1.93	NM_172589	AGACTTCTTCCATAGGCAGAAGGGTCTTTAGGTGCTGGGAAGGAACTTGGGCACCACTTGATGTCCAATA		Lhfpl2
scl18515.2.486_1	0.0458	0.00144	4.64	-0.88819	0.997	NM_207204	GCATTCCCCAGCAGGCCTCTGCAGATCCTGCGGGTGGGAGGAAAGACGGCATCAGAGGTGGTGGCTCAGG		Ninl
scl38335.7.1_58	0.045803	0.00144	4.63	-0.88918	1.12	NM_010792	TACGCAATGGGGGAAAGAATTTCCCAGCCGTCTTCCGAAGAATACAGGATCCCCTCCTCCAGGCAGTGAC		Mettl1
scl000520.1_943	0.046064	0.00145	4.63	-0.89632	2.16	AK079314	GATCTCCATCTTAGGATCCTGTGCTCCTGCGAAGGCATCACCATAAAGCTTGTACTTCACTCTTTTCCAG		A830039H05Rik
scl075156.15_2	0.046064	0.00145	4.63	-0.89687	2.65	XM_194204	GGAACCAGTGGGTCAAAAGGATGGGCTACTCAATACTGCAGAGAGAAAGACAATGAAATGTCCCTCTGAG		#N/A
scl22119.2_559	0.046176	0.00146	-4.63	-0.90245	-1.53	NM_028808	TTCCTATTGATTAGTGACACCCAAAGTTGCTGTCCCTTACTCCAGGTAACCTTACCTGCCCAACCTCCTC		P2ry13
scl0320066.1_45	0.046176	0.00146	4.62	-0.90422	1.36		GCCCACCTCATAGATCCACTCCTCCAAGGCCACACGAAGCACTCATAGTTAGTGAAGTCATTTTCTTGTG	mMC024057	#N/A
scl15994.13.1_124	0.046176	0.00146	4.62	-0.90423	1.75	NM_175296	ATAGTAAATGTCACTCCTAAAACCTACTTAATTTGTAAGGAAACTATTTCATAGATTAAAAGTAATTGTG		Mael
scl7411.1.1_137	0.046176	0.00146	4.62	-0.90423	1.75		ACACAAAATGACAAAATTGCAGGTACACGCTGAAGGCTTTGTGCAAACAGCACCCAAAGCAGAGATGGGA	mMC008365	#N/A
scl40690.19.366_4	0.046176	0.00146	-4.62	-0.90468	-1.43	NM_028777	TGTTGAACCCCCCAGAGCTGAGAGCATCTTTAAGAGCTCAAAGCACACAACTGCACACTCACAGGCCCTC		Sec14l1
scl39939.4_200	0.046176	0.00146	-4.62	-0.90491	-1.25	NM_010430	TGCTTCCGAGGTGTCCCCTCCTCTTCCTGGGGTCCCCGGACCATATATTTATTGCATGCGCCCTAGGTGA		Hic1
scl40499.12_425	0.046202	0.00147	4.62	-0.90723	1.5	NM_019549	TGTCAATGGTGTGGAAGCCCCTAACCCTTCTATGGAGAACACCCATGTCTCCATCTGGGTGTTCCTCAAT		Plek
scl0003690.1_6865	0.046202	0.00147	4.62	-0.90732	2.43	BC038471	CAGTGGGTTTCAATATGAGAGTGCCTGGAAGATATCTCTGGGTGCCTTTGTCCAGGAAGCTGTTCTCTTT		Pfkp
scl00086.1_13	0.046298	0.00147	4.62	-0.91038	1.94	NM_027210	GGCTTCAGACAATCAAGGAAGAAGATGTAAACCATGGCCCTTGAAGAATCAAAGAAGAAAGGCAAATATG		Ceacam13
scl19404.11_191	0.046336	0.00147	4.62	-0.91214	1.54	NM_009421	GGACATTCTCTCGAGGTCAGGGCATAACTGGAAAAATGCCCCCATCTCTCTGTTCAGACTCAAAACTAGA		Traf1
scl077897.11_26	0.046374	0.00148	4.62	-0.91391	1.42	XM_488509	GTTGAGTGGTAGACTACAACATCTAAACAGATTACGCCAGGAAGCTCTGGACCTAGAAATACAGATGGAA		#N/A
scl00320409.1_68	0.046599	0.00148	-4.61	-0.91978	-1.3		GTTAGAGTGTAGAGTTTGTTATTCACTAGATGGAACTGGCCTCACCCTTAGAAGGTCACATCTGGGCCAG	mMR027669	#N/A
scl39805.4_248	0.046605	0.00149	-4.61	-0.92084	-1.75	NM_145433	TTGGAATCCTGGATGTTGTAAGAGTTGGGGTGAGTTGCCTCCATGCCTCCTTTATATCCTCGGAAGATGT		Mrm1
scl34378.13_481	0.046789	0.00149	4.61	-0.92655	1.69	NM_176838	TGTCCAAAAGCCAGCAAACACCATGGCATGTCCTTTGCACTGATTAAAGGGTGCAGAACTCAGGTTCCTG		Esrp2
scl0223286.1_163	0.046789	0.00149	4.61	-0.9269	3.59	XM_488731	GCCGGCGTACAATGGTTCCTGTCTTCATGGTCTTCACTAGCAGATTACACAGCATATGAAAAGTTTGGTG		#N/A
scl52737.9.1_36	0.046789	0.0015	4.61	-0.92811	2.08	NM_023529	TGCCTCCCATTGGCTGGACTCCGGTGATGACACAGGCGTGACTTGCACAAATAAATGCATAACCACTATG		Ms4a10
scl0065956.1_31	0.046789	0.0015	-4.61	-0.92853	-1.45	NM_023052	GAGATCCCCCACGAACTTCAAGCTGGGTGGTTCACGGTCCAACTCACAGGCAAAGAGGGAGCTAGAAAAC		Ccl21c
scl0381240.4_45	0.04681	0.0015	-4.61	-0.93015	-3.02		AGGTCGGACCCGGCTCAATGGAGCCAAGATGAGGCAGCTTTTCTGCATTCTGGAGGAGTTGGCCATGGTG	mMC025294	#N/A
scl071192.3_29	0.04681	0.0015	4.6	-0.93082	2.34	NM_027712	GACAAGAGAAGGCCTATTTATCTTGTCCAAGTGAACGGCATTTGTATATTCATAAGCTATTTTTGGTAAG		Dlgap1
scl0094094.2_1	0.046813	0.0015	4.6	-0.9326	1.68	NM_030684	AAACTGAGCATGGTATTCCAAGCTCCTGATCTGAGTGGCATGCTACAAAAGTTCAGAGAGCTATCAGCTG		Trim34a
scl0269346.15_4	0.046813	0.0015	-4.6	-0.93388	-1.42	NM_172980	AAGCTGAAATCATTACAACATTTTCCCTCTGTGGATTTGCCAATCTTAGTTCCATAGGAATCACACTGGG		Slc28a2
scl0015040.1_90	0.046813	0.00151	4.6	-0.93418	1.54	NM_010398	GTGATGAAGAGGAGGAGACACATAGGTGTAAAAGGATGCTATGCTCATGTTCTAGGCAGCAAGAGCTTCC		H2-T23
scl22460.17_298	0.046813	0.00151	-4.6	-0.93454	-2.25	NM_133222	GTGGCCCATGACTGCCATTGTCATTCTGGGTTGGGACTGTAGAAATAGGATATCAAAACCTAGTCTGCTC		Adgrl4
scl0001337.1_14	0.046957	0.00151	4.6	-0.93936	2.34	U66057	CCGGCAAAGAGGAAGGAAAGCTATGCAGACAGGCAGGAGATAGAGCCGGCCTAGCAGGAGAGGCTGCAAG		Lig3
scl078040.1_20	0.046957	0.00151	4.6	-0.93952	2.13		GGACGGTTCCGGCTTCGGCCTCCGCCGCTGGCAGCGATGCGGTTTGTTCTCCCTAAAATGGCGCCGCTGA	mMC025733	#N/A
scl33241.10_186	0.046984	0.00152	4.6	-0.94165	2.65	NM_008320	GCTCAACAGACAGGGTCGACAGAGTGTGTGATACATGCAAACAGAATCCTTGGAGTGTGTGATACATGCA		Irf8
scl40171.3.1_197	0.046984	0.00152	-4.6	-0.94192	-1.18	NM_080454	TTCCTTCTTAGGGGACATCCTGGAAGTTCTGTTGTGCCTTGCTGCTTAGATGCATATAGCTGTAGCCCAG		Gjc2
scl27875.8_147	0.047094	0.00152	4.59	-0.94522	1.98	NM_172709	CAATTAACCTCCTTTGCCTTTTTTTGATTTTAGAAGGCTCACAATGTTGCTTTCCTAAGTGGCTCTGCGA		Otop1
scl00170639.2_203	0.047136	0.00152	-4.59	-0.94746	-2.08	NM_130866	TTGTACAACTATAGAGATGTTGAATGAACTTATGTGATGTAGAATATTCCCTTCATACTGAGTGGATGAT		Olfr78
scl0003147.1_18	0.047136	0.00153	-4.59	-0.94803	-1.14	NM_028733	CTGGTCAGATGAGGAGAGTCCCCGGAAAGTTGCCACTGGGGTGAGGGTACGGGCGCTTTATGACTATGCT		Pacsin3
scl27787.7_486	0.047136	0.00153	-4.59	-0.94886	-1.29	NM_029554	GGGATACGGGAGGCTGGCCAAAATACTTCTCAAAACTGTCGTCATGTTCTAGGTTCGAGTTCGTGAGTGT		0610040J01Rik
scl46468.16.1_298	0.047257	0.00153	-4.59	-0.95238	-1.66	NM_153800	TCAGTGGCCACCCAAAAGGATGGCACCTTGAGAGCCAGGCCACCAAGAACTTTATTAAAGTGCTCTGAAA		Arhgap22
scl52850.12_273	0.047504	0.00154	4.58	-0.95862	1.1	NM_009045	AAACTGTAGAGTCAGGAGGGCAGGCTAGATGCTCAGCCACAAGACAGCCTTTACTGAAAAAGCTATTGGA		Rela
scl18344.17.1_25	0.047611	0.00155	-4.58	-0.96182	-1.02	NM_011125	TCCACTTTGCCAAAGGGCTTCGAGAAGTGATTGACAAGAACCGTCCTGCAGACGTTGCGGCCTCCCATGT		Pltp
scl0231003.1_140	0.047725	0.00155	-4.58	-0.96539	-1.09	NM_198305	CGGCAAGGGCTTTCTAAGAAGATGATGCAGACCCCTAGCCAGCGCTTTGCACACAGCACTTATCTGTCTC		Klhl17
scl00208943.1_250	0.047725	0.00155	-4.58	-0.96705	-1.32	XM_198225	CACAGAATGGTCCTCTCTGGGGCGACCGGTTGATTGTTCAGTACCACCTACTAAACGTGTAGTCATCCTA		#N/A
scl26950.3.1_79	0.047725	0.00156	-4.58	-0.96773	-2.08	XM_149713	GCCTGAAGGGAATACCTGTCCAGGTGATACGGGACAAGAAAAACACCACGATGTAAGCATCGTTTCTACA		#N/A
scl0001645.1_55	0.047725	0.00156	4.58	-0.96852	1.51	AK042431	GAGACACTATACAGAACTCAGCTTTTGACCTCTGCTCGTGTAGTGGGTAAAATTGCCCAGAAGAGATGGG		Brd4
scl26240.7.1_74	0.047725	0.00156	4.58	-0.97156	1.64	NM_016715	CTGCTGGAGCTGGCACTGCGCGACGGAGGCGGGGCCATGGTGTTTAAGGCTAGGCAGCGCGCGTCCGCCT		Crlf2
scl32408.23_56	0.047725	0.00156	4.58	-0.97208	1.42	NM_146194	GAAATCCTTGAACTTTTTATTTGGCGTGTGCCATGTTATGATCATGTACCTTTTCAATAAGGGGAGATAG		Picalm
scl37344.1.417_0	0.047725	0.00156	-4.58	-0.97249	-1.02		GCAAAGATGGCCAAAGGGTGCTCTGAGTTTTGGGACGGTCACATGACACAATCCAGCACTTGAACCTGAA	mMC015587	#N/A
scl074725.1_224	0.047725	0.00156	4.57	-0.97266	2.04		GAAGCATTTCAAACTAGAAAGTCAGGCAATCACAGACCTTCCCCTAAGGGATAATACTGCTTTATGTACT	mMC019902	#N/A
scl23429.3_144	0.047725	0.00156	4.57	-0.97297	2.85	XM_489069	CAGAGACAAAAACAACCAGTCATCTTAGGTTCCCTTATGGCACTAGCTCATGGCCCTCAATACAGAGTAC		#N/A
scl023849.4_8	0.047725	0.00156	4.57	-0.97328	1.48	NM_011803	GTGTGTGAGGAGTATACCAAGGGATGAGTTGACCACCAATCATTTCCTGAAGGGTGTCTGCACCTTAGAA		Klf6
scl28269.8_450	0.047793	0.00157	-4.57	-0.97722	-1.14	NM_181988	CACTCTACGTGAACGAGCGTGCACAAAGTAGATGCTTGGCTGGCAAAAGGATTATGTAACTGCCAAGAGT		Rerg
scl020810.7_29	0.047793	0.00157	4.57	-0.97771	1.17	NM_009272	AGATGCAGCTGAAATACTATAACTCGGACATGCACCGTGCCGCCTTCGTACTGCCCGAGTTCACCCGGAA		Srm
scl36022.9.1_13	0.047793	0.00157	4.57	-0.97807	1.2	NM_025289	CCCCCTGCCTTCTCCTCATTATGAGTTTTAAACGAAAACTCACTCTGTGGAAGGAGGCAGCATCTGAGAA		Tbrg1
scl0073167.2_70	0.047793	0.00157	4.57	-0.97938	2.08	NM_028455	TTCCCTGAGCGCCCTGGTACCTCTGAACTTGTTCACAGAGCTGCTGATAGAGTACTATGACAAAGTCTTC		Arhgap8
scl0242109.4_66	0.047793	0.00158	4.57	-0.98153	2.04	NM_172863	GGGAGAGTTGGAAATGCAAAATTGCCAAATAGCACAAACAGTGAATGTTTTCCAGTTATACGAGATGCCA		Zfp697
scl056190.4_143	0.047793	0.00158	-4.57	-0.98163	-1.46	NM_019547	TGCCAGTCTGACCTAGCTGCACAGAGAGAAGGTCCAGCCCACGTCTAGGAGGGGAGGAGTGGGTATCTCT		Rbm38
scl073890.4_5	0.047793	0.00158	4.57	-0.98264	1.29		GTAATTGGATCATGCACGCACTGAGGTAAATTCATTCTGACGTCTATGTGAAAACCAGATTGGAAGAAGG	mMC019584	#N/A
scl37847.12_470	0.047793	0.00158	4.57	-0.98305	1.53	NM_023598	GAGCAGGGACTTTGAGCATCTCCGCTCCGGTGTTGACTGTTGATGTATTTGATATTCTGCTTATCTCCCA		Arid5b
scl44283.11_147	0.047793	0.00158	-4.57	-0.9844	-1.53	NM_031999	TATTTAAGATTGGGAGCCCAGTTTCCAGTGGGTTGTAATGGGGTCTTCGTTGTACAGAGGACGACGTGGA		Gpr137b
scl36235.1.1_130	0.047793	0.00158	4.57	-0.98443	1.85	XM_358897	GTTATTGCAGGAAGGAGTGGTGGGGTGGAGCTATTTTCCTAGTTATATGCCCAAAGACTGGTGAATAGTG		#N/A
scl43542.9_234	0.047793	0.00158	-4.57	-0.98513	-1.03	NM_029879	GTCATCCCGATTGGTGAAGATAGTGTCTTATTGTGGGGAATCAAAGCCTTTCCTAAGCGTAAAACCAAAG		Rgs7bp
scl17649.8_241	0.047793	0.00158	-4.57	-0.9854	-1.21	XM_129928	AATGAGTTAATGTTTGATATTCGGGGTATCTCACACCTGATCCCTCACCCTGGTCTGCAGGGATTCTGGG		#N/A
scl9368.1.1_81	0.048122	0.00159	4.56	-0.99331	2.93	NM_020598	TCCTTTCTTGTTGATTCTGGGTTCCTATGTCCGCATCCTCTCTACCATCTTTAGGATGCCTTCAGCTGAA		Olfr17
scl18600.25_375	0.048142	0.0016	-4.56	-0.99494	-1.04	NM_013822	GAACCGTAAAATGTCCAGTTAGATCACTGTTTAGATTTGCCGTAGAGTACACTGCCTGCCTTAAGTGAGG		Jag1
scl0003001.1_6	0.048142	0.0016	-4.56	-0.99552	-1.21	NM_011701	ACCTGGAGTCACTTCCTCTGGTTGACACCCACTCAAAAAGAACACTCCTGATTAAGACGGTTGAGACCAG		Vim
scl27579.15.1_11	0.048195	0.0016	4.56	-0.99751	1.9	NM_015756	AGCAGGTCAGGTGCCTGCTGGAGTCGCTTCCCTCGGACTTCAGGCCCAAGGCAGGGGCCATCTCCCTCCC		Shroom3
scl45062.20_217	0.048243	0.0016	-4.56	-0.99944	-1.19	NM_010917	CTATCTCCTACCTCCACCTCGACCTGCTTACATTGGACTGGGAATCTAAATTGGGAGGGAGTCTTTACTT		Nid1
scl0003032.1_86	0.048243	0.00161	-4.55	-1.00068	-0.997	NM_011125	TTAAAGTGTCCAATGTCTCCTGCGAGGCCTCTGTGTCTAAAATGAATATGGCCTTCGGGGGAACCTTCAG		Pltp
scl0014967.1_216	0.048243	0.00161	4.55	-1.00117	1.36	NM_008200	CTCTCACACGTTCCAGTGGATGTCTGGCTGTGACCTCGGCTCCTCCGCGGGTACATGCAGTTCGCTTATG		H2-D4
scl021826.1_191	0.048282	0.00161	-4.55	-1.00289	-1.44	NM_011581	GGAAAACATTTGGATGAGATATGAGGCTCACCGTGGAGCGAAGACCGAGCATTCCGCTGTGTTGCCTTTT		Thbs2
scl0018186.1_241	0.048372	0.00161	-4.55	-1.00567	-1.13	NM_008737	ACTGCAAAATCCAAGATGCTGGCACTAGGCGTTATTCAGTGGGCCCTTTTGATGGACATGTGACCTGTAG		Nrp1
scl021378.1_123	0.04847	0.00162	4.55	-1.00864	1.57	NM_178871	GTTTCTTTGTTTGTACATTGTATCCCTAAATGTTGATTAAAATCCTCTTGTATATGTCAGGCCATTTGCA		#N/A
scl00236573.1_47	0.04847	0.00162	4.55	-1.0095	1.58	NM_172777	CACACCCTGGTCCTCCTGGACACCGAGGGCCTGGGGGATGTGGAAAAGAGTAATCCTAAAAACGACTCAT		Gbp9
scl30829.8_606	0.048491	0.00162	4.55	-1.01082	2.31	NM_020610	CCCTCCTTCTGTTGCCAGGTCTTTCTGCATTAGCACTTTATCTGCTCAGTATTTCTGACTGTACTGGGCT		Nrip3
scl37347.19.1_52	0.048611	0.00163	-4.55	-1.01424	-1.26	NM_016811	AAGCTCTCTGCCTTGAGCCTACCTCCCAGTTCCTGAAGATTTCCTACTGTCTAGATGCTGCCACACCTTC		Dgka
scl0330636.2_2	0.048662	0.00163	-4.54	-1.01783	-1.09		CTCCTAAAGCACCTCTTGTCACCTCCCAGAGGAAGTCACGTTTTCCACAGAACTGTGCTTCCTGGCTTTG	mMC023828	#N/A
scl069236.1_275	0.048662	0.00163	4.54	-1.01876	1.06		GCACAGAATGAACCCTGGAACGCATTACCATCGATACAGCACCCTACCTTTAGCTAATACAGTTGTTCAT	mMC024573	#N/A
scl44653.22_369	0.048662	0.00164	4.54	-1.02045	2.14	NM_145354	AGGCCGGGTGGCAATCCTGGGTGCCATTCATGCTGTGTGCTTTTCCCTTGGGTTCCAGAATATTTTAAAT		Nsun2
scl067246.4_216	0.048662	0.00164	4.54	-1.02045	1.71	XM_132966	ACTTACAGAGGCTTTAAGCAGCAGTGGCAGAACCCTAATGAGAAAGTCAGCATTGGACAATTCTCTGAGG		#N/A
scl0258261.1_328	0.048662	0.00164	4.54	-1.02159	1.86	NM_207153	GCTATGAAGAAACTGTTGGGTGTGAAACCCTTCTTTCAAGAATCTTTAAAGGAAGTCATTTATAAAGAAT		Olfr325
scl46860.11.1_1	0.048662	0.00164	4.54	-1.02159	1.86		AATTACGTATGGAAATTGCGAAACAAGAACTAATTGTCCATGCCCGGGAAGCCGCGTCCAGGGTCCTGAG	mMC013936	#N/A
scl31880.10_379	0.048662	0.00164	4.54	-1.022	1.28	NM_025802	ATACCTGCTTCCCGCCAGAACCTTGGGAGAGATCAGAAGTACTGAGGCAAAGTAGAGTTCACCATGGTTT		Pnpla2
scl30015.3_69	0.048662	0.00164	-4.54	-1.02272	-1.15	NM_026629	CAAGGTTCTACCTTAACCAGAACCTTTTGAACTGGCAGAGACCAACGCTCTATACACATGCCAGCTGTCT		Mturn
scl0002174.1_1155	0.048662	0.00164	4.54	-1.02348	0.93	AK040485	CTTCCTTCACCTCCTAGTTCCATGTAGTTTGACCTTTTCTGGCTTCATCAACTGCTGTCAGGAACACAGC		AI314760
scl0245386.1_3	0.048662	0.00164	-4.54	-1.02403	-1.52	NM_172930	CTGTATAAAATAGATGTTGCTTAAAATTTGTATCACTGCCACGTTGGAAACCCAGACAGCTTTTGTGATG		Tmem255a
scl0320028.1_99	0.048749	0.00165	-4.54	-1.02672	-2.34		AGCTGAAAGGACTCGCTGGAATCTGGAATGTCTACAATCTGGAAGCTCTGTGTACTCCAATCCAGGAAGC	mMC024115	#N/A
IGKV12-66|AJ235934|Ig_kappa_variable_12-66_22	0.048767	0.00165	4.54	-1.02795	1.36	AJ235934	TTGCTGCTGTGGCTTACATGTAAAGAATGTCACATCCAGATGACTCAGTCTCCAGCCTCCTCTTTCTGCA		#N/A
scl28248.13_236	0.048817	0.00165	4.53	-1.02987	1.21	NM_013797	AGGCAGATAGTTCAATCGAAAGGGGTATTTGCCACCAAGCCTCCACCTCAAACTATATATGGAGGCAGGG		Slco1a1
scl5503.1.1_85	0.04882	0.00165	4.53	-1.0308	2		TGACCTTTTCTATAAGAGAATAAACTGACCATATTCACAATATACTGTCTGAGACCCCATAGGGCCTAGA	mMC016023	#N/A
scl26192.3_15	0.04882	0.00166	4.53	-1.03167	1.85	NM_146162	TTTATGATTGGCTCAGAGTTGGAATATGGGATGCAGGGCGTCTGGCTCTCTCAAGTGTCAAGCAACCCTG		Tmem119
scl41385.5_416	0.048881	0.00166	-4.53	-1.03392	-1.2	NM_028048	GGTTGGTGATGCTAGTGATGGGTTAATCCCTCGTGCCCACTTGCTCCTTCATTGTAAAGGAGTTATACCT		Slc25a35
scl0020510.2_224	0.048881	0.00166	4.53	-1.03492	1.26	NM_009199	ATCAGGTGGTTCTCCTTAGTGGCAGTGAATTGGCAGAGCCGTTCACAAGATCATTGGGGTCATCTTGTAA		Slc1a1
scl23726.8.8_267	0.048881	0.00166	4.53	-1.03554	1.31	NM_133888	TGCTTTCGATGTAGTCCCTGCTCAAGGTCTGAACTGGGAACGTACGTGGTGTGCAAAACCCCTTAGTACT		Smpdl3b
scl54729.1.1_292	0.049023	0.00174	4.5	-1.08437	1.39		ACTTTATCTAGACAACCCAGATCCAGTTGTCTCCGTACCTTGTCACTCTGAGCAGATCTACCCATGCACC	mMC014075	#N/A
scl33660.5_397	0.049042	0.00167	4.53	-1.03977	4.51	NM_010442	TCCATGTTGACTGACCACGACTGCTGTCCCCCAGTGCCATGGCCACTTTGATATCCGTTTCCAGACATTT	NA	Hmox1
scl0319906.1_2	0.049053	0.00174	4.5	-1.0835	-1.16		GGCCCTGTTTTCTTATCTCCTTTTGACTCTCATCACTGGCATACATGCATGCACGGGAGCCTTTACTTTG	mMC023962	#N/A
scl0170460.6_30	0.049056	0.00167	4.53	-1.04111	1.48	NM_023377	TGTGTGCTGGTTGCTGTAAGACACCTTGTCCCTGTGTGGGTCTTAAAGAATCATCATCCATTGTGGTCGC		Stard5
scl42522.11_414	0.049056	0.00167	4.53	-1.04235	3.01	NM_013562	GTTAGTTTCTCTCGCCCACGAGTGCAAGTGGCTTCGTGAAACATCCCAGTTATCCTTTGGATTGATGTTC		Ifrd1
scl26543.18.7_43	0.049056	0.00167	4.52	-1.04354	1.97	NM_139065	CCAAGCGAGCTGCCTGAACCTTCGAGAATTCTCTTGTTCTACCTTCCATATAAAGAACCAGGACCAATCG		Rbm47
scl33029.4.1_48	0.049056	0.00167	4.52	-1.04354	1.97	NM_023289	GGACTTTCTCGAAGAGTCGAAGACGAGCGGCAGACATGTGCGATTCTTCCATTACTTCCGTTACTATTCA		Ceacam11
scl0003149.1_58	0.049056	0.00168	-4.52	-1.04468	-1.47	NM_010065	AAGATTCGAGAGCCGTGTCTCAAGTGTGTGGACATGGTTATCTCGGAGCTAATCAGCACGGTTAGACAGT		Dnm1
scl066522.1_109	0.049056	0.00168	-4.52	-1.04522	-1.42	NM_023217	GGTGCCTGTGGGGAGCCGACCCTGCCATGATCTTTCTTGTTCTCTTTTTGATATTTTAAGACTCTTAAAA		Pgpep1
scl30418.7_5	0.049185	0.00168	4.52	-1.04876	2.44	NM_023048	GTGGAATATGTAGCCACTTGTTTTGAATTGCTTGCACATGTGTTTAATGTGATTATTTCTGTACCTTGTC		Asb4
scl11622.2.1_26	0.049332	0.00175	-4.49	-1.08763	-1.74		GTATTTAGCATTTTCTTAAAATACTGAAAAGTATCAAAGATTTTTATAGCATACTTAATTTATTATTGAA	mMC002046	#N/A
scl0320240.1_30	0.049379	0.00175	-4.49	-1.08947	-1.44		GTAAATATTTAACCTCATGGCCGTTGTTACGTAAGACAGACATGAGATCTTAATAAATAGCTACAGTCTC	mMC020036	#N/A
scl42428.3.1_43	0.049524	0.0017	4.52	-1.05665	1.97	XM_147687	GCAAGTGTGTCAAAGGTACATAGCAAATGTCTGATTGCTCCCTCATGGATTGTTCAACTCAGAGAAATCT		#N/A
scl077717.2_28	0.049552	0.0017	4.51	-1.05808	1.2	XM_358478	AGACACCGGACCGGTGACTCCTCATCCTGGGACTCTGTTATTCGGCTGTCTCCGAGCTGCTCCCGACACT		#N/A
scl069583.1_127	0.049552	0.0017	-4.51	-1.05894	-1.45	NM_023517	TCCCGCTCCCACTATCTGGGCTTTGACTCCATGGATATTAAAAAAGTAGAATATTTTGTGTTTATCTCCC		Tnfsf13
scl00228564.2_1	0.049638	0.00171	-4.51	-1.06207	-1.31	NM_172673	GGCTAATGCTCTGTAAACCGGGAACATTCAGTTTCTTCAGAGGCTCTTCCGAGAAAGGCTCAGCAACTCA		Frmd5
scl46521.7_61	0.049638	0.00171	-4.51	-1.06243	-1.06	NM_009524	TGTGTATCCATTCATGGGCTTGGTAGCCTTCTGGTCACCTCAGTCCTGTGGCTCTTAACTTATTGCCCAA		Wnt5a
scl000043.1_1	0.049764	0.00171	-4.51	-1.06745	-1.21	NM_023044	GAGGGAGGGCGCATGCCCCTTATTTATGGGAACCACTTCATTCTACTGTTGGGTACAGAATAAATGAGAA		Slc15a3
scl0207958.5_71	0.049764	0.00171	4.51	-1.06763	1	NM_183142	CCGACCAGGAGTTTGAAGTAGCATTCCTGTGTTCCATGGAGAAGTTACTTACTTAGTGTCCAGTCTGCAC		Alg11
scl0098314.1_111	0.049764	0.00172	-4.51	-1.06824	-1.18	NM_178882	TTTGTTTTAAGACAGGTTCTCTCTACGTAATTCTTACTGTTCTGGAACTTATGATGTAGACCAGATAGAC		D2hgdh
scl34179.5.1_14	0.049764	0.00172	4.51	-1.06842	1.29	NM_007428	TGCTGGCTGAGGACAAGCTGCCCACCCTTTTGGGTGCGGAGGCAAATCTGAACAACATTGGTGACACCAA		Agt
scl000852.1_160	0.04978	0.00172	4.51	-1.0696	1.5	NM_029955	ACAAATGAACTATAGATCTCCCTATTCCTGCCTTAGGAGTGCCTCCCTATGGCTTATATACCTAGGTGCC		Ccdc93
scl15987.1.1_285	0.049817	0.00172	4.5	-1.07122	2.07		GCTTTTTACTGCCCTGCCTTTGTTCGTGCTATGAAATGACCACACCCTATGTACTTGGCTGTAAATAAAG	mMC007122	#N/A
scl015040.2_130	0.050053	0.00173	4.5	-1.07691	1.12	NM_010398	TCCACAAGTGGGCAGCTGTCGTGGTGCCTCTTGGGAAGGAGCAGTATTACACATGCCATGTGTACACTGA		H2-T23
scl0014727.1_108	0.050155	0.00174	4.5	-1.07983	2.53	NM_008147	TCCTCATCGGATACCAGTGTCGTCACAAAAATAAGGCTAATGCTTCTGTGAAGAACACACAATCTGAGGA		Lilr4b
scl00236573.2_47	0.050253	0.00174	4.5	-1.08433	1.52	NM_172777	CACACCCTGGTCCTCCTGGACACCGAGGGCCTGGGGGATGTGGAAAAGAGTAATCCTAAAAACGACTCAT		Gbp9
scl0077411.2_255	0.050332	0.00175	4.49	-1.08768	1.95	NM_176838	TATTCTAAAGATGATGGCCGCCTTACAGGCAGGGCTGGAGATGTGATAGGGCTGCTCCATCCCTGATGGT		Esrp2
scl0319151.1_287	0.050484	0.00176	4.49	-1.09246	1.25	NM_178205	ACCTCGTGGGTCTGTTTGAGGACACCAACCTGTGCGCCATCCACGCCAAGCGTGTCACCATCATGCCCAA		H3c6
scl27566.4_105	0.05049	0.00176	4.49	-1.09342	3.42	NM_018866	AACAAGAGGTTTGCGAGATGGACTTCAGTTATTTTGCACCCTTGTAAAACGCAGGCTTCCAAAATAGTCT		Cxcl13
scl22966.17.916_66	0.050657	0.00177	4.49	-1.09836	1.61	NM_019655	CCTCCCTCCACACCGTCTCTTAATACTTTCTGTAGTTGATTTGTCTGAACCGTGGCTGTCTTGCATTCCT		Adar
scl014115.17_10	0.050657	0.00177	-4.49	-1.09848	-1.49	NM_007992	TTGCTGTGACTCTGTAACTTAACTTAATCATGCTGAGCTGGTTGGTCTTGAGTCTCTACCCTAGAGGGAG		Fbln2
scl0071721.2_141	0.050685	0.00177	-4.48	-1.09988	-2.23	NM_024244	CAGACTATGTCAGAGGCGTGTTGTTCTCTCTGTATTCACCTGCTGTTTATGAATCAGAGTAATGGCCTTC		Fam13c
scl0011977.1_52	0.051148	0.00179	4.48	-1.11003	1.09	NM_009726	ATGACACCACACTGTAAAAAGCCTTGGGGGATGCTGCTAGTTAAAGTTCACGTGCACTGACACAGCACTT		Atp7a
scl021939.10_1	0.051685	0.00181	4.47	-1.12157	3.29	NM_011611	GGTAAAGAGAGTCGCATCTCAGTGCAGGAGCGGCAGGTGACAGACAGCATAGCCTTGAGGCCCCTGGTCT		Cd40
scl000801.1_541	0.051716	0.00181	4.47	-1.12302	1.11	NM_008485	AAAGTCCTGCTGCTATGTCAGGACAAGAGATCTAATCCCGCTGTGGCCAGTAAAGTACTCTTGCTTCACC		Lamc2
scl40662.22.1_98	0.051733	0.00181	4.47	-1.1242	2.9	NM_130886	TGACTCAGCTGCTAACAGCCAAGTGCTGCCACAGACATCTGCAAATGAAGGTGCTGTAGTGCACAGACTT		Card14
scl072515.18_74	0.051759	0.00182	4.47	-1.12618	1.13	XM_484662	TGCCCAGTGCTGCCTATAGCATCCTCCCAGGGAGGCTTGCCCTGTGCCAGAAAACAAGAGGCCACCATAT		#N/A
scl39528.4.1_37	0.051759	0.00182	4.47	-1.12686	1.24	NM_010791	TGGAAGAGACCCCTGTGTGCCTCAGTATTAGATGGTGGATCTCCCAGATCCTGCTGATGTTGCAGAAGGA		Meox1
scl19239.6_43	0.051759	0.00182	4.47	-1.12721	1	NM_025422	AAACTTGCCACAAAAACTGAGCCTTTTATGGTTATTCTTATATCAGTATTTTCATGTATTAAATGTGACA		Cd302
scl18573.21.1_26	0.051809	0.00182	4.46	-1.12905	1.51	NM_172859	CCATAGATAATAACACTTGTGGTTTAAAGCCAAAAGTATAAAGTACTATATAATAAAGTTCTCATCCAGG		Dzank1
scl45280.1.3_130	0.051859	0.00182	-4.46	-1.13126	-0.963		TTCATAATTAACCCCACATGGGTCTGAAGTCGGCTCCGTTCACTGGCTTCCTGATACTTGGCTATTCAGG	mMC017770	#N/A
scl0012035.2_16	0.051859	0.00183	4.46	-1.13169	2.5	NM_007532	ACAATGAATCTTTTCCTCTACTGGATAAACGAAGACGGAGAAGAGGAGCTGGCAACGCCCCCACTAGATG		Bcat1
scl0230943.1_62	0.051932	0.00183	-4.46	-1.13398	-2.16	XM_485505	GGCTGCATGTTCCCAGTGAAGGAAGGAAGAAGAAACAGGGGAGACACCTCACGGCTGGAAGCCCACTATA		#N/A
scl34681.10_142	0.051965	0.00183	-4.46	-1.13546	-2.01	NM_181418	ACTAAGGAGGCCTGCATTGGTCCCAGCCCTTATAGAACATGTGGGAGTCTTCTGCAGAATACATGGAGTG		Ushbp1
scl0003139.1_11	0.052084	0.00184	4.46	-1.13863	1.36	NM_019949	AGTTCAGAGAGCGGTGTCCTGCTGGAATCTGCTGGTGCCCCACGCTCCAACCCGAGATGATGGCCAGCAA		Ube2l6
scl0319859.1_57	0.052101	0.00184	4.46	-1.14036	2.71	NM_177020	GATTCCTGGGATTCTACTGAGGATCCTAGCACACGGGAACGAAGAGGCTTGATCTCTACCCCGTGGACGA		E030011O05Rik
scl43862.7.1_7	0.052101	0.00184	4.46	-1.14062	1.39		AACAGTTGTGGCTTGACTGGTAACAATATCATAGTCTAGGAGTGAAGCAAGCACTCTGCATTGTCTTGGG	mMC005031	#N/A
scl016651.4_36	0.052159	0.00184	-4.45	-1.1426	-1.38	NM_010656	TTCACCTTTGTATAAGTGTGCCGCAGATATAGCGGGTTCACCTTTGTATAAGTGTGCCGCAGATATAGCG		Sspn
scl52218.3.1_130	0.052198	0.00185	4.45	-1.14418	2.29		GAGTGCTGTCATATCTTAGAGCCCATTTCAGGATGATGTCTTTTCCTGTCTGCTGTAAGGGAGTTTTGCG	mMC005705	#N/A
scl33165.11.1_4	0.052358	0.00186	4.45	-1.14879	1.69	NM_175434	GACCATGAGGAGAACTCAGTGCCTTCTACAGCATCTCTGTCCTATGTGAAGCGAGGTGACATTATATGTC		Slc35f3
scl083429.1_139	0.052358	0.00186	-4.45	-1.14941	-1.11	NM_031251	CCCATTATTCTTCCTACGCCAGGTAGGGAAGGAACCAGGGTGTGCCTTGAGTTTATCAATCTGTTTCTTT		Ctns
scl23536.7_579	0.052358	0.00186	-4.45	-1.1498	-1.58	NM_145078	AGTATTGGTTTCTTGTTTCAAGATAACAACTGATTTATGACCCCCTTTTGTTCTAGTCAACAACTCCTTC		Zfp979
scl00103677.1_250	0.052372	0.00186	-4.45	-1.15139	-1.57	NM_001002764	TCTGCAACTCCACCATTCCTGCTCTGGGCTTCACACCAGAAGAGTCCTAGGCCTTAGGTCAGCCAACAAA		Smg6
scl0003430.1_216	0.052372	0.00186	4.45	-1.15244	2.5	NM_021424	ATCACCCGCCCATGGCACAGAACCTGCAGTACCCGGATGACTCGGATGATGAAAAGAAGGCCGGCCCATT		Nectin1
scl54777.3.514_32	0.052372	0.00186	4.45	-1.15255	2.47	NM_008179	CAGATCTCTGATTAAGGCATTGGATCTATTTTCTGTTGATTCTGCTACAGAGAGAAGGCTTCGTGTTTCA		Gspt2
scl51323.13.1_30	0.05246	0.00187	-4.45	-1.1551	-1.04	NM_172630	GTGCAGGTTGCACATGAGGAGATGAAGAGCCGGTGACTGTTGTGTATGGTGATACGAATCAAAGCCAAGA		Mppe1
scl47406.11_619	0.052639	0.00188	4.44	-1.15957	1.22	NM_148938	TGGTCCATCCCGGGCTCTGCCTATGTGTGTACCCACTGTGGACTGGGAAACTTCACTTTGTAGATGTATT		Slc1a3
scl24658.9.1_90	0.052639	0.00188	-4.44	-1.16048	-1.36	NM_033042	CCCGTGATGGAAGGTCCATCAGCCACTTTGACACCCTAGTGACCCTTGAAGGAGCCTTAAGTATTGTTAC		Tnfrsf25
scl0004112.1_0	0.052639	0.00188	-4.44	-1.16206	-2.7	NM_016681	TACCTTCACGAAAATGGGATCATACATCGGGACTTAAAGCCGGAGAATGTTCTTTTATCATCTCAGGAAG		Chek2
scl00210009.2_325	0.052639	0.00188	4.44	-1.16277	2.26	NM_172480	CTACCTGGTGAAAAGTCATCACAAGACTCCTAGGTCATTATAAGAATTAAAGATTTGAAAGAGTAATATA		Mtrr
scl16746.24_37	0.052639	0.00188	4.44	-1.16432	0.932	NM_031179	AAACTTAGGCAGGAGGAATTCATGTTCTTAAGGGGACAGAGGGGTGGGTTTTTCTCTGGGCTTTGGTTTT		Sf3b1
scl23824.14.1_21	0.052639	0.00188	-4.44	-1.1646	-1.53	NM_025856	GGGACATCTATCCTGCTTGGGCCACCCCGGTCCTTGCACACAACTTTGACAAACTCCATGGAAGTAAAAA		Sh3d21
scl0020679.1_64	0.052639	0.00189	4.44	-1.16548	1.71	NM_011445	AAATGGAAGCCTATGACGACTACGAAGATGATCCCAAATCAGACTATAGCAGCGAGAATGAGGCCCCAGA		Sox6
scl0002117.1_17	0.052639	0.00189	-4.44	-1.16559	-3.49	NM_153513	GAAGAGCAGCTGGAAGAGGGTGATTACTATCAAGTGGCATATTATTATTACACAGTGACCCCTAATTATG		BC028528
scl38274.14.1_69	0.052639	0.00189	4.44	-1.16596	1.44	NM_021882	TCCGGTCTTCCGCGCCCGCGGCCTTGGAGAAAACAGCCCGCTCCTCAGTGGACAGCAGGTCTGATCATTC		Pmel
scl00208777.1_274	0.052691	0.00189	-4.44	-1.16779	-1.49	NM_172463	CTCAACACGTCAGAAGGCTGGGAAATGGTGTCAGATTTAGAAGCTGCCTATTGTGTGGGAAACCTGCTAC		Sned1
scl020849.21_14	0.052711	0.00189	4.44	-1.169	1.04	NM_011487	CGGAGCCACAATCTCCTTCAGACCTTCTCCCCATGTCTCCAAGTGCATATGCTGTGCTGAGAGAAAACCT		Stat4
scl00319847.1_110	0.052724	0.0019	-4.43	-1.17006	-1.93	NM_177015	GCGTCACTTTTGCCAAGATGCCCAATCTACTACTAAAGCATACATATTTGCTGTATTGTCACGTACAATG		#N/A
scl46876.5.1_23	0.052785	0.0019	-4.43	-1.17206	-1.04	NM_197998	AAATCCAGCAGGATGTAGAGAAGAGAAAGAGCACCAGCAAGAAGCACTCCAACCGTCCCTGACTGGCAGG		Cdpf1
scl52415.12_0	0.052804	0.0019	-4.43	-1.17392	-1.19	NM_010697	TAGGTGGCTGTCAACAGAGGGTAAAATTCTGGGCTCCTCCCTTTTGCCACTTACCCAGCTCCAAGTTTTT		Ldb1
scl000117.1_17	0.052804	0.0019	4.43	-1.17407	1.65	NM_201601	CTCCAATGCAGAAGTGCTGGCTCTGTTCAATGTGACGGAGATGGATGCTGGGGAATATATATGTAAGGTC		Fgfr2
scl014758.7_197	0.052906	0.00191	4.43	-1.17685	1.07	NM_023122	ATTTTGCTATGTATAAATTTTTGTAACCTAACAGTGAATCAATATTTTCTATCAGTGCCAAGGGCTTCCT		Gpm6b
scl31884.10.2_33	0.052927	0.00191	4.43	-1.17808	1.35	NM_053082	GGCACCCAGGGCTAAGGGCCCAGGGAACTTTGACACTTTTTATATCCATATATACCTTCCAGTGTTCACA		Tspan4
scl0001124.1_3133	0.053033	0.00192	-4.43	-1.18093	-1.42	NM_054041	CCGACAGTTCAGGCGCAAAGGGAATTCATGCTGTGTAAAGTGGGTGGAATTCGTTTGCAAGCTATGCAAA		Antxr1
scl17152.12_234	0.053051	0.00192	-4.43	-1.18251	-1.56	NM_146105	TTTTCGGTCACTCAGAGTCCCGTGTGATCTCTGATGTTGTATTTGCCTCTCAGCCACCTTGGCCACATTT		Cnst
scl0059056.1_181	0.053051	0.00192	-4.43	-1.18363	-1.68	NM_021292	ACCTTCAGGTTAGCTGTTCTTAGGAAACACCTCTCGAGGAACACCATCGTGTCTAGGAGTGACGTTTGAG		Evc
scl022341.7_14	0.053051	0.00192	-4.42	-1.18522	-1.11	NM_009506	CTGTCCTTTAGTGAAGAAGTATGCCGCTGTGTCCCATCGTATTGGAAAAGGCCACATCTGAACTAAGATC		Vegfc
scl0001927.1_147	0.053051	0.00192	-4.42	-1.18553	-0.987	NM_172303	TGAAAAAGTCCCATAAACGAGATGCAGTGCAGAATAGTTCTGGGACCGAGGGCAAGACCTCGCATAAGCA		Jade1
scl020229.1_41	0.053051	0.00192	4.42	-1.18603	1.64	NM_009121	GAGGCGTGCCGGTGTAGACAATGACAACCTCCATTGTGCTTTAGAATAATTCTCAGCTTCCCTTGCTTTC		Sat1
scl000838.1_1	0.053051	0.00192	4.42	-1.18614	2.17	M17515	TCTCCCAGGAAACCCTGATCACAGGGAAATGGGAGAAACCCTTCCAGAGGAAGTAGGTGAGTACAGACAG		Fcgr2b
scl0236312.1_56	0.053052	0.00193	4.42	-1.18776	2.56	NM_175026	GAGGAAAAGCGCCAATCGAACACCTAAAATCAACTATCTTTGCTCAAAGAGAAGAGGAATATTTGTGAAT		Ifi209
scl014113.7_42	0.053052	0.00193	4.42	-1.18777	1.18	NM_007991	AAACCCGAATTGTGGCCCTGAACGCCCACACCTTCCTGCGGAATGGAGGACACTTTGTGATTTCCATTAA		Fbl
scl29845.15.1_28	0.053343	0.00194	-4.42	-1.19417	-1.27	NM_009106	AGGAACCAGCAACAGGATCTGGCCAAGAAAGAAAATGACCCAAGGACAACTGGGCTCTAGGTCCAGCACT		Rtkn
scl074146.12_3	0.053518	0.00195	-4.42	-1.19833	-1.75		GTGTGCTACAGGGATATATGCTTTGGATTGTTTTTACAGTGAACTTGGAAGAGGGAAAGAAACCTATGGT	mMC019559	#N/A
scl0270685.28_30	0.053535	0.00195	4.41	-1.19947	1.4	NM_172308	CTGAGACAGGCCAAAGACCGCTTCCTCATACAAGATTAACTCTGTTTCCAGCCAAGTGGTGTTCAACAGA		Mthfd1l
scl51424.2_347	0.053678	0.00196	-4.41	-1.203	-1.19	NM_018744	TTAATGGGCATCATTGCCTCAGTTGTGTTACGGAGACCCATGTCAAAACCCACATTCCTACACCCCACAC		Sema6a
scl075608.7_106	0.053781	0.00196	4.41	-1.20577	1.47	NM_029362	GGTGCAGGCAGCCTCCATCGCTCAGCTCTCACCCAAAGCAGTAGCCGCACCACTGCTCACTCTCGCATAG		Chmp4b
scl00258532.1_180	0.05389	0.00197	4.41	-1.20865	2.04	NM_146539	GGCTTTCACCACGTGCTCCTCACATGTGACTGTAGTGGGTCTCTTTTTTGGGGCAGCTGTATTCATATAC		Olfr373
scl40755.5.1_55	0.053919	0.00197	4.41	-1.21001	1.02	NM_177777	CAGACAGCCGAGAGCAGAAGAAACACTTTACATTTGTACCAGGTCGCGAAGGGTGCAAATAATAAAACTG		D11Wsu47e
scl000121.1_106	0.053922	0.00197	-4.41	-1.21106	-3.11	BC038148	TTGCTGGCTTCTCGTATACTAACCCAGAGTTTGTCATTAATGTGTAGGTGAATGCAGAGTCCATTGCCGA		Prkcb
scl015370.7_113	0.053922	0.00197	4.41	-1.21165	1.52	NM_010444	CCATTTTTAACACATACCACTCTGTTGTAAATAAGCTGACGCTACTGTAAATACAGAAAGGAAGAGGTTG		Nr4a1
scl0319645.1_129	0.053938	0.00198	4.4	-1.21277	2.06		ATTTGTATGTAAACATTTGTAGCTATGAGAGGTATGAATGAGCTTACCTCTTGCTACTGTCTTGTTTTCC	mMC020873	#N/A
scl26372.4_1	0.054148	0.00199	4.4	-1.21831	3.8	NM_019494	GCCTTTGAGAAAAATATATAAATATGTACTTTGTTCTTTTCCTTGGTCATACTGTGAATGAATGGTAGGG		Cxcl11
scl069849.1_115	0.054148	0.00199	-4.4	-1.21846	-1.6		GTCTTCTTGGATCCCTCATGAATATGAGTAACTCCGACCCATGCTGATGTGTATTTTGGAAGCTCTGCCT	mMC021621	#N/A
scl00319443.1_439	0.054148	0.00199	4.4	-1.21988	1.84		GCAAAAAAGTGAGCTAAAAGCAAATCTTCAGCAGACCCAGAAGAGATAGGTTAACAGTGAAGAGAAGTGA	mMR028321	#N/A
scl37487.9.1_7	0.054148	0.00199	4.4	-1.21994	1.82	NM_133683	GAGACCAGCTCCTTCAAGCTTCCGCTGCCCTGCCTGTCCCACTATGGAACTGTCCCCTCAAACAACCACG		Tmem19
scl0014853.2_151	0.054151	0.00199	4.4	-1.22207	0.95	NM_008179	CGTGTCACTCCTGAATGCATACTCCAGTTTCCTCCCTCTATAGCACTCTGCTTCCTTGGACAAATCAGTA		Gspt2
scl26948.15.1061_6	0.054151	0.00199	4.4	-1.22217	1.07	NM_027519	GGGCCCCTAGTGGCATCTTTTCTGTCCTTCTAAAAACATATTCCCACACTACATATTTTGATAGCAAGGT		Medag
scl00225608.2_164	0.054151	0.00199	-4.4	-1.22239	-2.12	NM_172628	TCAGCACTTGGTGCTCATGGGAACTGCTGGGTCCGGGATGGTTTTGGCTCAGGAGACTCAGCCTTAGAAG		Sh3tc2
scl38566.1.1_208	0.054406	0.00201	4.39	-1.22843	1.72		GGAGCCTCACCATGAGGAGCAGAACTGGTGTAACCACACAAGCTGATTCCTTCTACGTGACATTAGTTTT	mMC011775	#N/A
scl19835.1_73	0.054406	0.00201	-4.39	-1.22878	-1.84	NM_019547	AAGACCCTAACCCTATCATCGATGGTCGCAAGGCCAATGTGAACCTGGCCTACCTGGGTGCCAAGCCTAG		Rbm38
scl0003433.1_1	0.054575	0.00201	-4.39	-1.23276	-1.44	AB024538	AAAGAGCTGTGTGCAAAGGAGAAGCTGGGGTCCACTTCCATCTTGTCTTCATCCTGACTGACTGCACACA		Islr
scl0223254.9_31	0.054746	0.00202	4.39	-1.23752	1.22		GGTTCTAAGTACTAACAAAAGGGAATAAAAATACCTCACACCATGATCCAGCACATACAAGTCTGAGGCA	mMC020452	#N/A
scl058894.2_274	0.054746	0.00202	-4.39	-1.23755	-1.35		AGCCAGGGACAAAGATGACTGGTCCAGGATGCTCTGGGCTCCTGCTTTCAAGGATGAACAAATTAGGTTT	mMC019345	#N/A
scl015013.2_70	0.054777	0.00203	4.39	-1.23892	1.68	NM_010392	TGACCCAGGACATGGAGCTTGTGGAGACCAGGCCTGCAGGGGATGGAACCTTCCATAAGTGGGCATCTGT		H2-Q2
scl0027492.1_262	0.054802	0.00203	4.39	-1.24018	1.18		CCTAGGCCTTGTGTCAGTGGAACTCTTCCGGGTCACAGTAATTCTCTGTTAATAAAAGTTTCCCACCGTG	mMR028811	#N/A
scl32924.1_1	0.054999	0.00204	-4.38	-1.24539	-2.07	NM_146184	GGCTGACCTGGCCTGAGTCTCTCCTAAACCCTTCTTAGCCAAGGTGGCAGACTGTGTTTATCTACTTTAT		B3gnt8
scl0001108.1_2	0.054999	0.00204	-4.38	-1.24544	-2.01	NM_016900	AGGCTTCGAGGATCTGATTGCAGAGCCTGAGACTACACACTCCTTTGACAAAGTGTGGATCTGCAGCCAT		Cav2
scl23358.23.1_77	0.055045	0.00205	4.38	-1.24809	1.06	NM_007752	GAGGCTTCGTCTCAGCAGTTCCACCCAGAAGCCAGCATTCCAAAGCAAAGCTCCTAACTGTGATCAATTA		Cp
scl50927.13.1_12	0.055045	0.00205	-4.38	-1.24863	-1.35	NM_027185	ACAGAAGTCCCTCAATGGTGGAGATGAGACTCCCATCCTAGCTTTGGCCTCTCAGGAAGAAAAACTGGAT		Def6
scl47818.1_22	0.055045	0.00205	-4.38	-1.24867	-1.88	XM_128001	TAGACAGAACAGCCTGAGCCAGGATGAAGGCTCTCAGGGCTGTCCTCCTGATCTTGCTACTAAGTGGACA		#N/A
scl012790.6_133	0.055093	0.00205	-4.38	-1.25034	-2.56	NM_009918	GGCGAAGGTTGTGGCTTTGGAAAGCGTGAAGAGTTCCCAACCCAGTGTATAAGCATATGTGCACATGATT		Cnga3
scl36499.7_372	0.055157	0.00206	-4.37	-1.25672	-1.85	NM_175486	CATGGGGAGAGGTTCTGGTTTTCTTGCTGCCTCTAGCTGCTATAAATACGTTAGCACTTGAGCAACTGGA		6430571L13Rik
scl39021.4.1_52	0.055157	0.00206	4.37	-1.25678	2.5	NM_177177	CCCAATGCCTCAGACCTCTGCAAATGATAAAGCTTCCATGGGTCAGGTTTGGAGAAATGGCAAAGCCTTC		5930403N24Rik
scl38057.6_239	0.055157	0.00206	4.37	-1.2569	1.18	NM_172508	GTGCAGGAATGGTATTTGTGGCTTTTCGATAAATAATACAATAACAGGTAATTTCATATTCTCTTCCTCT		Dse
scl00215690.2_326	0.055157	0.00207	-4.37	-1.25812	-1.13	NM_173437	TCTAGTGAAGTGCTCTCGAAGCCTACACTTTCCTTCTGGAGCCTGGGACCCTGTTTACAGTTGCACATCT		Nav1
scl46984.5_578	0.055157	0.00207	-4.37	-1.25964	-1.11	NM_183141	TTTGGCTTACATGAGATAAGAGATTTGTGACTCTTGAGTGAGGAGGATGGTGGGCGAGAGGCATCTCACT		Elfn2
scl0002956.1_592	0.055157	0.00207	4.37	-1.26001	2.18	BC037659	GTTTTGCAGCGAAGCTAAGTGTCAGGGACGTGCAAGTAGAGGAGAATAGTTTGATAGTCTGCATCTGTGA		Hs6st2
scl0100764.1_73	0.055157	0.00207	-4.37	-1.2601	-1.11	NM_029096	CTCCAGATGCTGGAAACGCCTCCACGGGGTGCCACGGTGAGGATGGGCCATATTGTCCTAGTCCCCACAA		Rita1
scl3889.1.1_37	0.055157	0.00207	4.37	-1.26047	1.87		CACAAAGTGTCACATGTTAGAATGCTGACCTTCCACATGGGGTTATTGTGAGTCATCAGAGCATATTTAT	mMC007626	#N/A
scl48269.9_156	0.055157	0.00207	4.37	-1.26053	2.13	NM_009621	CCTATTTTCTGGAGTGGGATTAACTTCTGGGCAAGAAATCTGATGAGACACAAACATTGGACTTCAAGAC		Adamts1
scl0014463.2_238	0.055157	0.00207	-4.37	-1.26091	-1.3	NM_008092	GACAATCACTTAGGATATGGGTGTTCCGGGTTGTTCAAACACCTTTCCAGGTGGAGCTCTGGAAAAGCCT		Gata4
scl0319169.1_1	0.055157	0.00207	-4.37	-1.26092	-0.963	NM_178183	TGTCAGGAAGAGGCAAGCAGGGTGGCAAGGCTCGCGCCAAGGCCAAGACCCGCTCCTCCCGGGCCGGCCT		H2ac15
scl00232785.1_224	0.055157	0.00207	4.37	-1.26195	1.54		CCCGTCTCTTTCTAGACATAACCACAATATCATCACCCACCCACAGAAAATTATCTAACACCTGGTCCTT	mMR030770	#N/A
scl0319149.1_41	0.055157	0.00207	4.37	-1.26274	1.47	NM_178204	CAGAGCCACCCCCGTTTTCTATAAAAGGCTGTATATCGATAAGCTTTTACAAACCCCACTCAGCAACTCC		H3c4
scl4537.3.1_76	0.055157	0.00208	4.37	-1.26313	1.44		CTCTGCCAGGCGTGGCCTTACCCTCTGTCCTGAGCTTCTTCCTTTGGGCCTTAGGGTCTGGTCATAAGGC	mMC011308	#N/A
scl0011870.1_144	0.055157	0.00208	4.37	-1.26365	1.97	NM_009710	CTAGTCGGGATTTAGTGGTCAGGGCAGCACAGTGGCGTGAACCTCATTAGTTTTTGAAGGTCTAGAGAAG		Art1
scl0070444.1_4	0.055157	0.00208	-4.37	-1.26453	-1.34		GAAATTACAACATCTTGAGTTGATGGAAGACATTGTGGATTTGGCAAAGAAAGTTGCAGTAAGTGGTAGA	mMR026776	#N/A
scl41149.8_66	0.055157	0.00208	4.37	-1.26483	1.42	NM_183201	CAAACAAAAATCCAGAGTTCATTTCCAGGGATGATTTGCAGGAGCAAATCATGAAAACTTAAGGAAAATG		Slfn5
mmu-miR-145.miRNA-Tagged-Template	0.055186	0.00208	-4.37	-1.26615	-1.2		GGCGCGTATTAGTACTCAACAATCCTTGCTTTCTTGCTCTCCGGGGAAGGGATTCCTGGGAAAACTGGAC	mMO035941	#N/A
scl31973.3.1_108	0.05526	0.00209	4.37	-1.26907	1.41	XM_133872	TGCCGCGCTCTCTGGCCTTCCCGGCTCCGCTTTATTACCCGAGCAGCAATCTCTCGGCCTTACCGCTCTA		#N/A
scl0003701.1_323	0.05526	0.00209	4.37	-1.26909	1.49	NM_023887	CGAGGGCGGTTTCCAATATTTCAGTCTTAGCGGAAGTCTGCTTGCAGATGTTCAGTGGGGAGAGTTTTTA		Gcnt2
scl0001526.1_22	0.055329	0.00209	4.36	-1.27214	3.93	NM_008390	GCGGATGAGACCCTGGCTAGAGATGCAGATTAATTCCAACCAAATCCCAGGGCTGATCTGGATCAATAAA		Irf1
scl43122.1.1_70	0.055329	0.00209	-4.36	-1.27236	-1.06		CAAGTTCAGGTTCTTAGAAATGGAGCACAAGGTTCAAGGGTGTTAGCTCGGCTGTTTGAAAGCCCTGCTA	mMC015730	#N/A
scl21750.9_632	0.055329	0.0021	4.36	-1.2738	1.87	NM_177729	TATAGAACTCCCTGCGACATCATATCCGCAAATTCCAGTAAAGGGTGTCCCACACTCCAAAGCACGAAGT		#N/A
scl36873.16.1_34	0.055329	0.0021	-4.36	-1.2738	-1	NM_010421	TACTGTGAGCAGGAGTTTGAGCAGACTTGAGCCACCAGTGCTGAACACCCAGGAGGTTGCTGTCCTTTGA		Hexa
scl012048.3_57	0.055329	0.0021	4.36	-1.27538	1.66	NM_009743	CAGAGCTTTGAGCAGGTAGTGAATGAACTCTTTCGGGATGGAGTAAACTGGGGTCGCATCGTGGCCTTTT		Bcl2l1
scl0001022.1_64	0.055329	0.0021	4.36	-1.27551	2.35	NM_023048	ACCTGTCAAGATGTGCCATTCGAAAAGCGCTACACAACAGATGCCACAAAGCAATCCCTATGCTGTCCCT		Asb4
scl0012870.2_25	0.055329	0.0021	4.36	-1.27622	1.47	NM_007752	TTTGGAAACCTACAAGGCCTCACAATGCACGTGAAAGATGAAGTCAACTGGTATCTGATGGGAATGGGCA		Cp
scl020312.5_187	0.055329	0.0021	4.36	-1.27757	1.38	NM_009142	TATATCCTGGCTCCTTCGGTGGGGAACCTTTAAGGGTTGGGACACCCGTCATCGGACTTTGTTGGTTCCT		Cx3cl1
scl0069994.1_21	0.055329	0.00211	4.36	-1.27782	1.79	NM_023544	GCTCTGCATCGAGTTGGTGGGAATGCAGACCTTGCCCTTCTTGTTTTGTTAGCAAAGAACATTGTAGTCC		Rsc1a1
scl0381845.2_39	0.055329	0.00211	4.36	-1.27808	2.44	XM_355858	CACCTCACCTGGCAAGAGACACGGTATATTAAGGGTGGGCAGCGTTTTCCAGAATGAAATGTGACTTCTA		#N/A
scl069598.1_26	0.055366	0.00211	-4.36	-1.27954	-1.25	XM_488563	CCTAGCTTCATAGCTGCCCATTCCTGACACACAGCCTGTCAGAACTTCAGCCGTGTGTTGAGAACCTGGA		#N/A
scl15925.5_61	0.055496	0.00212	-4.36	-1.28326	-1.56	NM_008556	TGGGTAACATCCTTCCTTCTGGGGTGTTCCATGGGAGCAGGAGTGAGACGGCGCTTCCCTTATGGAAGAG		#N/A
scl0022410.2_92	0.055496	0.00212	4.35	-1.28464	1.5	NM_011718	TTTGTGGTTCTCAAACTCCTCCACTACAGCCCAGAACCTCCTCTTATGGGACCTCGGGTGACAATAATGA		Wnt10b
scl45744.1.427_89	0.055496	0.00212	4.35	-1.28606	2.06	NM_021712	ATTCTGTGGCCTACGCTCTCGGGCCCATAGTAGCAGGCCATATCGTTCACTCACTTGGCTTTGAGCAGCT		Slc18a3
scl47176.28_674	0.055496	0.00213	4.35	-1.2876	1.32	NM_027435	ATTATAACTTATTTCAGATGTGTCCTTTTATTGTACATTTTGTATAATAAATGTTGAAGTTGAAAACTGT		Atad2
scl37962.3.1_7	0.055496	0.00213	4.35	-1.28762	1.88		AAAAACAGCTTGATGATGCCAAGGAGGGAGAAATGGCCTTGTTAAGCAAGCACAAGGAAGTGGAGAGCGA	mMC016580	#N/A
scl18309.1.1_213	0.055496	0.00213	4.35	-1.28865	1.45	NM_019835	CCTTGTTTTTTCTTGTGTTTTGTTCTTTTTGTAGACTAGTGTGGTAACTAGGGAACAGATGGCACTGCAG		B4galt5
scl30893.1.408_59	0.055496	0.00213	4.35	-1.2887	1.61	NM_147045	GACCCTGCTGGGTTCTGACCTCATCCTCATTGTTCTATCTTATTCATTCATTCTGAAGGCTGTGCTCAGG		Olfr683
scl0001640.1_18	0.055496	0.00213	4.35	-1.28893	0.992	X67644	GGCATCAGGAGGTCGCGTCGCCCTGGAACTTGTAGGTAACAACTAGGCGCAGGGACCTTCGATCTGACGT		Ier3
scl39250.15_28	0.055496	0.00213	-4.35	-1.28953	-1.72	NM_007377	GTTTGAGGCTTAGGATGGACGCTGGTGCAATGATTTTCTTGTTCCTTGTTTTTTAAGAGAAACCAAGCTA		Aatk
scl53313.7_541	0.055496	0.00213	-4.35	-1.2896	-1.66	NM_008137	GCGCGCTGTGCCTTTCTGGATACTAAGAATACACTGTTCTACCCTGAACACCAACGATGATGTGCTTCTT		Gna14
scl0320291.1_30	0.055927	0.00215	-4.35	-1.2983	-1.45		GTTCTCCAAGGTGTCAACTCTAAACACATTATGGTCAGGCATCATTTCGGCGCTGAATCTGCAAGCAGGC	mMC025936	#N/A
scl44221.1.2_260	0.055928	0.00215	4.34	-1.29948	2.5		TGAGCCACTAGTCTAGAATCCCCGCCACTACCTAGCAGTCCAGTAGAGAGACTTGATCTGGAGGCGGCCT	mMC009439	#N/A
scl066264.3_24	0.055928	0.00215	-4.34	-1.30064	-1.45	NM_025455	GTCACAGAAGGCTTGCCTGAGGAGCAGAAGAAGACAATGGCTGACCGCAACCTGGACCAGCTGCTTAGCA		Ccdc28b
scl000987.1_58	0.055928	0.00215	4.34	-1.3008	1.2	AK087931	AAAAGGTCAAGATGAACTCAGTTCCTCCGAATCTCTTTTCATCAATAAAGAATCATACAAGAGTGTACCG		Mndal
scl18068.14.1_129	0.055928	0.00215	4.34	-1.30163	1.31	NM_009539	AAGCCTCCCTACACCCTCTGTCCAGGATGACCTGTGTTCAGGAGCCCTATCGACTGTCCCATGTGATTCG		Zap70
scl0003544.1_55	0.055928	0.00216	-4.34	-1.30212	-2.04	NM_183171	AGCAAGAAAGTCATTCCATCGCTGGGATTGCATGACACCACGTAACCTCCGGCGTGTATTTAAACGTGTA		Fez1
scl40483.14.1041_16	0.055929	0.00216	-4.34	-1.3029	-0.958	NM_010789	CTCAGCAAAGCATTGGTCATGTGTGTATTTTTCCATAGTCCCACCTTGGAGCATTTATGTAGACATTGTA		Meis1
scl054137.5_28	0.056168	0.00217	-4.34	-1.30861	-2.33	NM_016845	TCGGTCTGCCCAGGAAATGGATGAAATGAATGAACTGTATGATGACTCCTGGAGAAGCCAAAGCACTGGC		Acrbp
scl43921.12.1_95	0.056168	0.00217	4.34	-1.30878	1.25	NM_026131	ACCATCACTCACTCACTGGTGCTGGCCTAGCCCCAGTTCACTCTGGTGCCACAATAAACCTGTATCTAGC		Pdlim7
scl056791.4_30	0.056317	0.00218	4.34	-1.31225	1.57	NM_019949	CTGGCTGTAGATGTACCATCCCCACATCCTCCTTGGCTTCAGAGCCAGTGGGAGTTAGGTACACACAGTT		Ube2l6
scl45103.13_79	0.056444	0.00219	-4.33	-1.31591	-2.02	NM_134072	AAGCATCATCATGGCTCAGATGTAGGGAAGTTGAGAAGAAAGCTGAATATGTCTCTGCTTGGGAAGTATC		Akr1c14
scl16682.5.1_6	0.056444	0.00219	4.33	-1.3166	2.25		CATGTCAAACACACCTGACACTACAAATCTACACTTTGCAACTGGCTCTCATCACATGCTGTCTTCTCAC	mMC005637	#N/A
scl068240.2_29	0.056444	0.00219	-4.33	-1.31684	-1.52	NM_026632	AAAAGTCACAGCCAAGGCGACCGTGCTCTGTGCATCTTATACCCTGTTTAAGGAAGATACTAATCGCTTT		Rpa3
scl26701.7.1_2	0.056485	0.00219	4.33	-1.31833	1.32	NM_139064	ACCCCTGGCGGCTGGAGGCCTGAGTCTAGGTCCCAACAGATGGAACCTTCTGCAGAGGGTGGGCATGTGT		Tnip2
scl20642.5.1_21	0.05659	0.0022	4.33	-1.32112	0.96	NM_011355	AGGCTCCTGGACCCCGCCGGCCATAGCATTAACCCGTCGCCCGGCCCGGACACAGGGAGGACATTCCCAG		Spi1
scl00217219.2_216	0.05659	0.0022	-4.33	-1.32243	-1.68	NM_199200	ATGTCACAGGGCTGGTGGCTGGGGCGATCCTGGAGACTAGAGGATAATGTGATAACACTCTTGACAAAAA		Fam171a2
scl021930.6_4	0.05659	0.0022	4.33	-1.32278	2.32	NM_009398	CCTGCATCTAAATCCAGTCAAGCCAAAAATACAAGTACTACTGGAAATAAGAAGTTCTTACCTGGAAGGT		Tnfaip6
scl000677.1_33	0.05659	0.0022	-4.33	-1.32344	-1.36	NM_011925	CCAGGATCCACACAGTTACTACTGCGCCTGGAAATCTCCCCGAGCAGACAACTACAGTGCACCAGACACA		Adgre5
scl32314.7_159	0.05659	0.0022	4.33	-1.324	1.9	NM_009464	CCAGAGAAGTAGTTTGAGGAAAATGCAGTTTGTAGTGGTAAAGCCATGCACACCTGGACTGCATGGTAAG		Ucp3
scl0014972.1_210	0.056834	0.00221	4.32	-1.32916	1.26	NM_001001892	ACCTGCAACTCCTCACTTCCACACTGAGAATAATAATTTGAATGTAACCTTGATTGTTATCATCTTGACC		H2-K1
scl29940.6_220	0.056857	0.00222	4.32	-1.33118	1.46	NM_025278	TGTAGTGTGTACTCACCTAATCACTTGTTATCCAGTGCCTGTTCTAGGTTTATGGACTTAACTATTTCTG		Gng12
scl0071306.2_309	0.056857	0.00222	-4.32	-1.33183	-1.13	NM_027756	GTAAGACGTTCTGAGTTCAGGAGCCCTGTCTAGTGCGTACTGCATTGCTTTTCCTTGGAAAATTACAGGT		Mfap3l
scl0003551.1_44	0.056857	0.00222	4.32	-1.33183	1.13	NM_009074	TCCACCCTACCCCCATATCGATCCCTTCGACCTCTCTCACTTCCTGGCTCAGGGCCGTCGCCTGCCTCAG		Mst1r
scl28151.4.1_296	0.057002	0.00223	4.32	-1.3352	2.16		ACACTTCCTGCAGTGTTTATGCTGACCATCACCTCTCTTTTCCCAACCACCATTCCCTTACCTTTCCTCC	mMC003057	#N/A
scl2037.1.1_223	0.057149	0.00223	-4.32	-1.33859	-1.79	NM_007449	TATGGACGAAATTTAAGAATAAGCAAGTCTCACTTCCAGGTCACCACTTGCACACACAAAGGAAGGTCTC		Ang2
scl50111.12.1_239	0.057162	0.00224	4.32	-1.3396	2.91	NM_172450	GGCTTGTTTTACCACTGAGTGCTCGCTCCAAACCTTGGACATTGTCTCTTATCTGTAAGAACGACTATCC		Bnip5
scl0319258.2_124	0.057162	0.00224	-4.32	-1.34031	-1.41		TCTGTAACCGTTTGGGACAATGCAGGAAAGCTCTGCAGTCTCATGTGGTCTCATGTAGTGTTGTAGCAGT	mMC020653	#N/A
scl36130.5_341	0.057211	0.00224	-4.31	-1.34239	-0.985	NM_031874	CCGTCCTGGTCTCTGTTTCCGTGTGCTGATTCTGCTCCTGGCTCCACGCTAGCAATTCTGAAGCAACAGT		Rab3d
scl30212.4_20	0.057211	0.00224	4.31	-1.34269	1.51	NM_197986	CCAAGCTTTCTCCACCCCACACCTCAGGATCAGGACCCACTAGGGACAGATGCAGGGATCTACATATGAG		Tmem140
scl0001793.1_111	0.057274	0.00225	4.31	-1.34523	1.82	AK032752	TATGCAGGACCTACCCGAGGACAATGATCGCGGAGCCTGCTCGCTTTTACCTCTTTGGATTAATATGTCT		Robo1
scl25332.2_140	0.057274	0.00225	-4.31	-1.34531	-1.62	NM_026821	TGGGACTGGTGTGCAATTAAACTTGTATGTATCCTTCTTCTCTGCTGCTATATTTTTGGTGTGATTTATT		Lurap1l
scl45689.9_691	0.057303	0.00225	4.31	-1.34658	1.77	NM_008734	CCATGGGGCATTCAAGGAAACTAGTGTTCACATACCCAGTCTTTATCCAATTATTGGTGGTGTTGTTATG		Nrg3
scl39926.3_137	0.057304	0.00225	-4.31	-1.34733	-1.72	XM_203453	TTATTTACTAGAATCTTCACCGATTCTCCAAATCTGCTACGAAAGCCACAGGCCTGGAAGCTGGGCGTGG		#N/A
scl27310.5_504	0.057336	0.00226	-4.31	-1.34884	-1.32	XM_485677	TGCTGTGTGCGTTTGTGAGTTTATAGTCTGTGCCGTCATGATCAAGAATCCAGTCTGCTCGTGCTTCACT		#N/A
scl35626.1.1_92	0.057336	0.00226	4.31	-1.34939	2.25		GCAATGTTTTATGCATGATAGCTGTGCTGTACTTAGTTAAATATAATCAAAATTTGGAAAATCATTTTCC	mMC013231	#N/A
scl075725.19_114	0.05739	0.00226	4.31	-1.35191	1.47	NM_029404	CTGAGTTCTTTTAGAAATGATGTTTAATAAATCTATAGTCAATTAACTGGGGACAAAGAAAGTAAACATT		Phf14
scl814.1.1_2	0.05739	0.00226	4.31	-1.35191	1.47		CAAGGTCACCATGCTAATTCGGGTAAAAACAAGTAAGGATGCGGATGAACTGCACAAAATTTTACTGCAG	mMC008184	#N/A
scl30677.2_0	0.05739	0.00226	-4.31	-1.35259	-1.3		AGTACAGGTATGGTGGCCCCTCAGGGGACCAACCTGATCTAGTTGTTTGTATAGGTGGCTTGTCCTTGCT	mMC016386	#N/A
scl018481.14_0	0.057503	0.00227	4.3	-1.35607	2.21	NM_008778	CATCCGTTTTTAAAATTAGCCAAGCCTCTGTCTAGTCTCACTCCTCTGATTATCGCCGCAAAGGAAGCAA		Pak3
scl0022337.2_130	0.057503	0.00228	4.3	-1.35754	2.07	NM_009504	TGCGTGGGAGAAAGTAGGGGAGGAGTCCAAACCAGGCCACCAGAGATGGTTGAGATAAATGACAAATCTG		Vdr
scl0002222.1_6	0.057503	0.00228	-4.3	-1.35772	-1.43	NM_144862	CAGCCCTCAGCAAAGCCTGGTGTGTGAACTGCTTTTCCTGTTCCACCTGCAACATGAAGCTCACTCTAAA		Lims2
scl014180.2_25	0.057503	0.00228	-4.3	-1.35863	-1.05	NM_013518	GGCCTGGTCAGCATTCGCGGTGTGGACAGTGGACTCTACCTCGGCATGAACGAGAAGGGGGAGCTGTATG		Fgf9
scl23586.1.295_70	0.057503	0.00228	4.3	-1.35884	1.75	NM_023544	ACAGAGACCGCACGTCTGGTGGCTTTTCTTCCTACTATGTATATAATAAACTGCCTTGCAAACAGCAGGA		Rsc1a1
scl0011797.2_10	0.057503	0.00228	4.3	-1.35951	1.45	NM_007465	CAGAGCTGGCCAGAGCTGGCTTCTATTACATAGGGCCTGGAGACAGGGTGGCCTGTTTTGCCTGTGGTGG		Birc2
scl076129.1_180	0.057503	0.00228	4.3	-1.36018	1.62		CTGGCGGCCTGCATGACCACTTGTGGCCCTTTCCTTGCTGAACTTTTTATGTGAGAAATTACATTGGACT	mMC023311	#N/A
scl011352.7_33	0.057503	0.00228	4.3	-1.36052	1.32	XM_136360	TCCTCTGTGGTTCCATACCTGCCTCGGTTACCGCTGCTTCCTTCCAAGACGAGGACCCTGAGGAAGCAGG		#N/A
scl13050.1.1_236	0.05761	0.00229	-4.3	-1.36316	-1.37	NM_001002764	GTTGTCTGAGTCTGTCTGCAACTCCACCATTCCTGCTCTGGGCTTCACACCAGAAGAGTCCTAGGCCTTA		Smg6
scl0068910.2_247	0.057696	0.0023	-4.3	-1.36626	-1.97	NM_020589	CGCTGAGAAACAGACATTTATGGGGATCAGCCAGGTCAAGGGGAGATTGACTGAGCAAGAGACCTCTAAA		Zfp467
scl24229.6_463	0.057696	0.0023	-4.3	-1.36661	-1.3	NM_172694	TACTTATGCATACACGGAAAGTTCAGCAGCCTTGGAGTGAGCCCAGAGCTTCAGATTCAAGCTTGCCCAA		Megf9
scl0017119.2_14	0.057696	0.0023	4.3	-1.36691	2.17	NM_010751	GAGCCAAGCTCCAGGACGGGCACAAGGCGGGCCTCGGTCTATAGGAGAGTCCTCTCCACCTCACCGGGTT		Mxd1
scl50395.3.1740_8	0.057738	0.0023	4.3	-1.36838	0.955	NM_180974	CACTTCTGGGACATTACCTCAGCAGCATAGAAGGAACCAGGAGGATGTGTATCCTTATCAAACAAGAGTT		Foxn2
scl34807.5_39	0.057956	0.00231	4.29	-1.3735	1.12		CGATTTCAAAAGCTTCTTTTGCTTTCAGTCACAAGCCTGCGTACCTTACTGCGAGACTGCCAATGCTTCA	mMC007959	#N/A
scl078558.1_26	0.057956	0.00231	-4.29	-1.3747	-1.52	NM_030127	TGGCATCTCCTTTGCCATCCCCTCAGATCGCATCACACGCTTCCTCTCTGAGTTCCAAAACAAGCATGTG		Htra3
scl0244183.3_17	0.057956	0.00232	4.29	-1.37545	2.72	NM_175648	TGAAACAGCCCCAAATGATCCCGAAAAAAACATACCAACCTCCAGATCTGAACAGCATGCTACAATCATT		Trim30b
scl41723.13_180	0.057956	0.00232	4.29	-1.37585	1.61	NM_177364	CCGGTGTCTGGACTTCATGCGTTGGTGTCTGCACTTGAGCTCTTTGTGTCTGAAGAAGAGAAATAAACAG		Sh3pxd2b
scl37890.3_480	0.057956	0.00232	-4.29	-1.37598	-1.08	XM_125673	AGTTGCATCAACCTTAACCCGAGACAATGTTGTTACCGTGTCCCCATACTCTCTCACTCATGTTGCGGGA		#N/A
scl21868.5.1_128	0.057956	0.00232	4.29	-1.37799	1.71	NM_016901	CAGTGAGCCTCCCTAAACATGTTCCATCTCTGTGAGGGGTTGGAAACCTCAACACACGGGACTCTGAGGC		Oaz3
scl011513.29_247	0.057956	0.00232	-4.29	-1.37818	-1.7	NM_007406	GGCCTGTGAACTGAGCCCCTCAACAAATGCCAAATTGTTCTTATGCAAATGAGTCAAGGCAAAAGCCAGC		Adcy7
scl24620.16_177	0.057956	0.00232	4.29	-1.37851	1.06	NM_138671	TCCAGAGGAGAGCAGGGTCTGAAGTGTGTGCCACGCATCTCAAAAGCAAGTGTTGACAAATCTAGAAGCA		Nadk
scl37489.16_225	0.057956	0.00232	4.29	-1.37884	1.46	NM_025706	ATAATGTTTATTATCTTTCCTAATACTGCACTAATTGGTTAATCAGATCGTTACATTTTTAAAAATATTC		Tbc1d15
scl43022.7_1	0.058057	0.00233	4.29	-1.38182	1.07	NM_178682	GGGTGCAGAGTAGAGCACTTGGATTGCCAAGTAGGGAGAGGAAGTAGTTGAGGGTTGCATGGCTGTATCC		Susd6
scl015000.6_157	0.058057	0.00233	-4.29	-1.38209	-1.23	NM_010388	TAACCCCTTCCTACGGGGACGTCTACACCTGCGTGGTTCAGCACAGCGGGACCTCTGAGCCCATCCGCGG		H2-DMb2
scl28975.15_113	0.058175	0.00234	4.28	-1.38489	1.08	NM_172729	CATGTCCTCAGAAGTTGGAGGGTGACTGGACACAGTTAAGACTCAGAGAGCCAGCTGATAGCTCAAAGCA		Nod1
scl38516.1.1630_177	0.058317	0.00234	4.28	-1.38814	2.59		CTTAAGTTAAAAAGCAGCATTGCTAAGGTGTTGTGTCTTGATTTTGAGCTGCTCCAGGGTAAACCTCCTG	mMC015982	#N/A
scl41156.3.1_26	0.058317	0.00235	4.28	-1.38884	1.44	NM_021443	TCTGTGTAGACCCCACACAGAAGTGGGTCAGTGAGTACATGGAGATCCTTGACCAGAAGTCTCAAATTCT		Ccl8
scl34213.15_150	0.058349	0.00235	-4.28	-1.39013	-1.83	NM_009824	TTTTTATCACTGCCAAAGTATTTTCTTCATGGTCTCTCCGCCCTGGGTTGGTTTGCATGTCAGTCTTTGA		Cbfa2t3
scl074119.1_88	0.058378	0.00235	4.28	-1.39137	1.95	XM_488968	CTAATCCATGGGTGAATTGAGAATGTAGTGTCCAGGAGGGTGCTGCCTGGGCGGTGGGCTGTATACTGCA		#N/A
scl18808.6.1_35	0.058423	0.00236	4.28	-1.39295	2.36	NM_028104	ACTGCCAGGATCCACATTCCTGACCTGGATACTGGCTGAAAAGTCTTGGATATGGACAAGGGCTGCAGAA		Ppp1r14d
scl0077126.1_248	0.058423	0.00236	4.28	-1.39361	2.11		ACAGTTTGTGCGTTTTAATGGAATCATATGCGCTGGACCCGTATCACTGCCGTCTCACCCGTTATCTCAA	mMR027631	#N/A
scl073713.3_139	0.058438	0.00236	-4.28	-1.39527	-1.84	XM_140742	ATTAGCGGTCAGGCTTCCCATTCTTGGACAGTCCGAGGCGGTGATCTTTAAGATTATACTTGAACTGGAC		#N/A
IGKV13-84|AJ231273|Ig_kappa_variable_13-84_10	0.058438	0.00236	4.28	-1.39632	1.57	AJ231273	CTTCTCAACTTCTGCTCTTACTGCTGTTTGGAATCCCAGGCATGATATGTGACATCCAGATGACACAATC		#N/A
scl069753.1_71	0.058438	0.00236	-4.28	-1.39669	-1.4		CCATCTCTGACACAAAGTGTAGCTGCTAGAGGGATGACCTCTCCTTCAACTTGTCCTGAAGCACTTACAT	mMC020153	#N/A
scl0066493.1_90	0.058438	0.00237	-4.28	-1.3973	-1.03	NM_025595	AGTTAGGGAACTTGTCTGAGTACCACAGCATTTCCCATCCTCTTGAATAGGGCAGTTTTGTGGAGGCTGA		Mrpl51
scl0003307.1_120	0.058438	0.00237	4.28	-1.39771	1.07	NM_023057	TAACCCCGCATTCATATGTGAGAGTTTGCCTATGCTTGTTGTCGTCTATGGTCGAAGTGTCTGGGGGAGA		Map3k20
scl44772.3.1_6	0.058438	0.00237	4.28	-1.39824	2.22	NM_011817	TCAGTTTGTTCTGCGAGGAGAGCCGCAGCTTCAACGACTGGGTGCCCAGCATCACCCTTCCCGAGTGACA		Gadd45g
scl43644.9.1_5	0.058908	0.00239	-4.27	-1.40724	-1.23	NM_010422	CAAATCCAAACATCCAAGGTTTCATGAAGAGAAAGGGCTTTGGCAGCGATTTTAGAAGACTAGAATCCTT		Hexb
scl0057776.1_221	0.058908	0.00239	4.27	-1.40788	1.4	NM_001001454	ATGTGCTACTTTCCCCTTTCGAGTACCTATTTGTTGTGGGATTTAGAGTGGAGTGTGGGCTGGTGCTGGT		Ttyh1
scl0018724.1_231	0.058948	0.00239	4.27	-1.4093	1.64	XM_358127	TGCCAGTGCCCCTGTGGAGCTCACAGTCTCAGCCACAGAGAACCAGGATCACACAATGGAGAATCTCATC		#N/A
scl32559.1_711	0.059062	0.0024	4.27	-1.41239	1.21	NM_177149	TAATGACCCTACTTACCAGGGACAAAGTGACAAAGCAAACTAAAGAGTAAGCCAGCCTCCCAGGCTCTCT		#N/A
scl0320204.2_97	0.059062	0.0024	4.27	-1.41272	1.17	NM_177101	TCGAGGCCTCTTGAGTCTGGGTTTTTAGCTGAGACTAAGTGAGAAGACAGGGATTGTCAACAAAACAGAG		Etfbkmt
scl35326.4.1_5	0.059071	0.0024	4.27	-1.41359	2.42	NM_009921	TGCACAGCCCTTTCGGTTCAAGAAAATTTCCCGGCTGGCTGGACTTCTCCGCAAAGGTGGGGAGAAGATT		Camp
scl0016423.1_78	0.059101	0.00241	4.26	-1.41614	1.08	NM_010581	TAGAAAAACGAATGTGGTTGGGCAAATCCCGTGTGGCCCCTCTGTGTGCTATGATATTGATGGCACTGGT		Cd47
scl40211.15.187_58	0.059101	0.00241	4.26	-1.41651	1.52	NM_021327	TACAGGATCAGCTGAGCCCGCTCACAAGGCAACGAGAATACCAGGAGAAGGAGATCCAGCGGCTCAATAA		Tnip1
scl25451.20.1_292	0.059101	0.00241	4.26	-1.41705	1.17	NM_010569	GGAGTAACAAGTTCTTTGTGAATGTGTTCCCTCCTGGACATGCTGGAGACTAATAAAAAAATTTATGGAC		Invs
scl020202.1_47	0.059101	0.00241	4.26	-1.41729	3.38	NM_009114	GGACACAAACCAGGACAATCAGCTGAGCTTTGAGGAGTGTATGATGCTGATGGCAAAGTTGATCTTTGCC		S100a9
scl5057.1.1_116	0.059101	0.00241	4.26	-1.41802	1.95		GCGGCATCTTCCTCAAACACGAGACTTAGTTTCCCCAGTCCTACTACATTCATCGACTCCTTTTCTGTGA	mMC019120	#N/A
scl24593.4_239	0.059101	0.00242	-4.26	-1.41842	-1.43	NM_172417	GACACAGTGATAGTCAGTTCAGGGTGGGGTTCTACCCAAGATAGCAGATAAAGGTCCTTAGGATGGTGGA		Perm1
scl27890.1_292	0.059261	0.00242	4.26	-1.4219	1.99	NM_025725	GCCCCTCATGCTGGAGGCATTGTAGTCAATCACAAAACACTCTTCACTTGGTTGCCTCCCTATTTTGTTC		Ccdc96
scl21645.4_11	0.059267	0.00243	4.26	-1.42317	1.67	NM_026198	GTGAGGCTAGGGCTATGCGGTCCCCGTTTTACAGATACCCTGTCTCTAAGTAATCAAAAATCCTTCAATT		Tmem167b
scl0114671.1_166	0.059267	0.00243	4.26	-1.42344	2.04	XM_125511	AGAAACTGCTGCTGACAAACCAAAAGGAGACCACGTGTTTTAGAAATCCTGTTTCAATGATGGATTTAGT		#N/A
scl0243846.1_330	0.059428	0.00244	4.26	-1.42693	1.27	NM_172297	TTCCCAAAGCCTGCTCTTGCTGGTTCAGAGCCTCTCTCCAATAAAAAGTTCACTTCCTTAAATGACACCC		Ccdc9
scl18159.25_509	0.059428	0.00244	4.26	-1.42795	1.22	NM_172294	TTTAAGTCTTTACCATAGAGTCTGTTAAACCTAACCAGCCATTTCTCAGATGCGGATGCCATCTGCTGAG		Sulf1
scl00229694.2_93	0.059428	0.00244	4.25	-1.42837	1.36	NM_173787	CCCCAGATAAGTCACTAACATTGCCAGGCTTTAGTTCTTGAATTGCAGAGTGTGTGCACCAGGTTCAGCA		AI504432
scl0067338.1_255	0.05943	0.00244	4.25	-1.42922	1.2	NM_026097	GAACGTGGACCAGTCTCTCCTGTCCTAAGATCCATTTCATACATCTGTACACCACTCCTCCTGTCAATCA		Rffl
scl021887.15_134	0.05943	0.00244	4.25	-1.42983	1.26	NM_009389	TTCTCTTTGGTGCACACTCAATCATTGTGATGAGGAATGGAAGTTCTAGGGAACCCCCTCTCTGACTCTC		Tle3
scl40589.5.1_6	0.059489	0.00245	-4.25	-1.43157	-1.18	NM_026443	CTGTGCCTTGCCTGGGGTCGGCCCACTCACATCAAAGAATGTGGATACGTGGCTGTTTGGGGTCCATGGC		Mtfp1
scl016526.1_311	0.059489	0.00245	-4.25	-1.4324	-2.82	NM_010607	CCTGAATAGCCGTTCTGGAAGCTGACATGGTGGGATGTACCACGTATAAACTGTGAACTGGAGGACAAAT		Kcnk2
scl0003088.1_8	0.059489	0.00245	-4.25	-1.43298	-1.59	NM_008969	ACAAGAGTACAGCTACGAGCAGTTTTTATTTAACACTTCTATGCTGGTGGACTATGGGGTTGAGGCACTG		Ptgs1
scl38829.1_616	0.059583	0.00246	4.25	-1.4353	2.35		TCAGAAGGCCTGAGAAGGGTTGGAGACTGAGTTCAGTATAAAGTCTGTGAGGTACTGGGTTTGCTTCTCC	mMC009834	#N/A
scl0001944.1_101	0.059587	0.00246	-4.25	-1.43676	-2.82	NM_030707	TGTTCTGTGGCTAAAGGCACTGGGCTAATCACATTCTCCTGGCATAGGCAGGACACTAAGGAAAGTGTGG		Fcrls
scl012389.5_102	0.059587	0.00246	-4.25	-1.4368	-1.75	NM_007616	GTGTGTTCCAAGACATGTCTGTTCTCCCTAGATACTCAGTTTTATACAAGTCAATTGCTGATCCAAAAGG		Cav1
scl00320981.2_269	0.059675	0.00246	-4.25	-1.43902	-1.68	NM_177304	GTGACACTGTGTCAGGAAAAGACAAAACATCAGCTCTCAGGAGGAGGAAGCCTTTATTTGGTGCTTGCCC		Enpp6
scl0074023.2_234	0.059709	0.00247	4.25	-1.44043	1.36	NM_023727	TTTCCGGGATGCCCCATTCACCCTATCCATTCATGGCACCTTTACTGGTGACCAGATGACATTCACTGCA		Rd3
scl0104175.6_273	0.059709	0.00247	-4.25	-1.44101	-1.74	NM_145587	GTCTCGCCTCTCCTACCCCATGTGTTTGTAAATACTCTGGCTTCCTTTGGCCCTGAGGAGGTTTTTAAAT		Sbk1
scl39542.13.1_51	0.059801	0.00248	-4.24	-1.44422	-1.13	NM_146030	CGGACACCTCCCCTCCCAGCCAGCACCAAGTTCTGGAAGAGCCCCAGGGACAGTCTGGCTGCTTGAAGCA		Plekhh3
scl0019766.1_197	0.059801	0.00248	4.24	-1.44449	1.27	NM_009068	ATCATGGAAAAACAAGATGGCCACCAGAACACTGAAGGCCTGAGGAGACTAACCCTGTTCCCAGAACTCA		Ripk1
scl45236.1_85	0.059801	0.00248	-4.24	-1.44471	-1.34		TACATTGGAAATGTGTAGACAAGCTGTACTCAAGCGGATGTGTGTGCTTTTACCGTCGCAAAGGGAATTG	mMC011773	#N/A
scl53298.1.1_249	0.059881	0.00248	4.24	-1.4468	1.06		TACAATTAGTGAAGTTCTAAGCATGTGGGTGGCCCTGTCGAATCTTTAATGTAGGTGTGGTTTTCAGGAG	mMC006684	#N/A
scl000475.1_24	0.06001	0.00249	4.24	-1.44971	0.925	NM_198113	GAAAGTGGGTGTGGTCTCCCCAGAGGAGCCCCTGGCGCCTGAAGTTTCTACACCATTGCCACCTCTTCCA		Ssh3
scl26235.9.1_65	0.060016	0.00249	4.24	-1.45154	0.947	NM_145147	TGACCGTCGTCATCACCCAGGCTGCCTATGGCCGGTTCAGGAAATTGTTCCCCATTGACGCCCCTTCTGC		Gtpbp6
scl25695.1.2110_78	0.060016	0.0025	4.24	-1.4524	1.72		CCTTTTTTTAACATTTAAGACAATAGAAACTACTCAGTTTAAACTACAGTGATAGACTAGAGATGTGGCT	mMC016214	#N/A
scl24876.1.45_10	0.060016	0.0025	4.24	-1.4525	1.33		GAAGGGACCGGATTTTTCCGTCTGGTCCAAGGAAGCACGGGTTATGGCCACATGCGCAGTGATAACTCAG	mMC016054	#N/A
scl00213053.1_19	0.060016	0.0025	4.24	-1.45263	1.22	NM_144808	GGCCCGAGGACTCAGCATCCACGAAGCATCATGGAAAAGGCAGCTCTTTAAAAACTGGCACAGACTTGTC		Slc39a14
scl0002740.1_2456	0.060117	0.0025	-4.24	-1.45505	-1.64	NM_019492	AGGAGCGGGGAGGTCGGGAGCACAGCCACTTTATTGTTGAAAGGCCATCTGTGAGATTTGAATACAAAGT		Rgs3
scl5999.1.1_59	0.060131	0.00251	-4.24	-1.456	-1.06		CATTGGATGCAGTAGGGGGGTCCGTGCAAGTGCTAACATATCTCCAGGATCCTCGGTGGTGCTAACCTAT	mMC008597	#N/A
scl0020979.2_107	0.06019	0.00251	4.23	-1.45822	2.36	NM_009306	CTGCACACACAACACAATCTCCAAACCCTGGTTCTTCCCTCATTGGAGAAGAGGCAAAGCCTTTGCTCCT		Syt1
scl0012837.1_129	0.06019	0.00251	-4.23	-1.45839	-1.38	NM_007739	TGAAGTTCCCGGGGTCTACTACTTTGCTTATCATGTTCACTGCAAGGGAGGCAACGTATGGGTTGCTCTC		Col8a1
scl17645.6_17	0.060192	0.00251	-4.23	-1.45933	-1.12	XM_149066	GGAGTCTGTAGCTGTTCAGTGGATCTTGGGGTTGCAGGGAGAAATCTAGTCTTTTGCCCAGGATTAAACT		#N/A
scl32642.3_586	0.060192	0.00252	-4.23	-1.46179	-1.58	NM_026436	CCCAGCACACCAACAATGCTTTCTTCCAGCTCTGGGAGTGAGTTCTAAATGACACTTTAGGGTCTTAGAC		Tmem86a
scl074934.4_27	0.060192	0.00252	4.23	-1.46184	2.06		CGTGCTGGTGAAGCCACATGACATGGAAACTCTGTGCCTTACCTGCAGCACAGAAGGGGTGTTTTTAAAT	mMC022531	#N/A
scl39634.14_208	0.060192	0.00252	-4.23	-1.46195	-1.22	NM_028199	CTCGTTAACCTGTTCTGTTATCAACGGCAGTAGTTTCCTTCAAAGAGGGGGACAATTTACCTGGCTCCTG		Plxdc1
scl44041.4_48	0.060192	0.00252	4.23	-1.46329	2.42		AACCATGTTTATATGAATGCTAAGGTGTTGGTTGCCTTTCCTCGCAGTGGCACCTAGCTGCAAGGGTGAC	mMC013739	#N/A
scl31048.11.1_1	0.060192	0.00252	4.23	-1.46393	2.11	NM_028665	TAGAGTGCCAGCTGGATGAGTATCGAGTGGAAGTGGATCAACTCAAGGAAACGCTGCAGAAAATCCAGGT		Ankrd42
scl015032.1_236	0.060192	0.00253	4.23	-1.46403	1.82	NM_010396	CACTCTGGGTCCTACCCTCAGTGCTTCAGGGACATTTAATCAGGTCAAATTGGGATCAATGGCTTTGATG		H2-T22
scl056407.1_179	0.060192	0.00253	-4.23	-1.46421	-1.67	NM_019828	TTCTTTGCTCATTGGCCACTGTGTTCATCCAGGAGGCTCCCTAGAAGTGGGGGGAGCCTTTTCTCTCCAT		Trpc4ap
scl36268.1_415	0.060192	0.00253	4.23	-1.46551	1.82		TAAGCCATTTGAGGAGCGCTCCTACTGCTCATTGTAGAAGCCATCTTCGTTGAATAATTCCTCTCCGCTA	mMC011828	#N/A
scl0004089.1_0	0.060192	0.00253	4.23	-1.46606	2.52	NM_172994	ATTGCATCGGTGTGCGGCGGCGGGGCATGCCCAGGGCACCGGGCGCGGCCTTCAATGGGCGAGGACACGG		Ppp2r2c
scl42426.2_100	0.060192	0.00253	-4.23	-1.46613	-2.69	NM_025809	GTGGTGGTCACCTCCAGAAATTGTTTCAATGGCAGAATAAGGTCAGTTAAGTACAGGATCTCCTGCGTCC		Clec14a
scl030935.1_107	0.060395	0.00254	4.23	-1.47027	1.74	NM_023141	GTGTATGGATAGCTAAGGCATGTTCTGTTGTGCAGACTGAAAACTTTTTAAAGAGGCCTCGTCATGTGTA		Tor3a
scl23400.7_310	0.06057	0.00255	-4.22	-1.47393	-1.92	NM_025285	CAAGCACTGTGGACTTTTACTCAAGCTGGTCTTTCTTCCCCAGTGTAGGGCAATCCTGCCTATAAACAAG		Stmn2
scl50019.6.1_23	0.060581	0.00255	-4.22	-1.47559	-0.93	NM_019403	TAGCACAGACACTGTCAGCCTGGAGGACGGACAGACAGACAGGTGTCCAGTTCTACCAATCCTTTGCTTT		Rnf5
scl27062.3_485	0.060581	0.00255	-4.22	-1.47595	-1.12	XM_355659	CGTGTCTGACTGAGAAAGGCCCTTTAACAAAACGCCTTCCTGCTCTGGGATGCTCCTCTCACAAAGTTTG		#N/A
scl50798.28.1_41	0.060581	0.00256	4.22	-1.47688	1.07	NM_011690	CATCGCCCTGTTCCAGAAGATGCTGTGACCCCCCATTCCAACCCTCAGCCCCCAGTGTTCCATCAACAGG		Vars
scl0017105.1_34	0.060581	0.00256	-4.22	-1.47763	-1.31	NM_017372	AACTCTGAAAAGGAATGGAATGGCTGGCTACTATGGAGTCAGCCTGGCCGACTGGGTGTGTTTAGCTCAG		Lyz2
scl41676.4.1_87	0.060581	0.00256	-4.22	-1.47774	-2.4	XM_126141	ACTCAGAGCAGAATGGCCTCTTCTACGACCCTTACTGGACCGACAGCCTGTTCACCGGCTTCCTCATCTA		#N/A
scl38328.12.1_41	0.060581	0.00256	4.22	-1.47828	1.29	NM_008080	TTCTTCAAACACCGGCTACAGTGCATGACCGCCGAGTGACGTCTGATTTGGGCCTTCACACTGTCAGGCT		B4galnt1
scl0067713.1_159	0.060599	0.00256	-4.22	-1.47928	-1.22	NM_026332	TTATAGTATCATAGTTGCTTCTTAATGAAGATACCATTTCTGTTACACCCTGGAATCCTTGAAATGCTTC		Dnajc19
scl0001499.1_97	0.060943	0.00258	-4.22	-1.48577	-1.32	NM_178060	AGGTCTTTGAGGATCAGGAAGTCTAAAGCCTCAGGCGGCCAGAGGGTGTGCGGAGCTGGTGGGGAGGAGC		Thra
scl52763.12.1_115	0.060954	0.00258	4.21	-1.48677	2.36	NM_011913	CCAGGAGTGTGTTCCCACGACAGTCTAGCATGTAACTCAGAACCAAGAGTACTTAATAGTCCTGCCTGAA		Best1
scl0003326.1_14	0.060954	0.00259	4.21	-1.48802	1.04	NM_145535	CTGGCAGAACTGGAAAGTTATATGGGACTGTCCCTCTCTAGCCAAGAAGTTCAGAAGAACCTGACTCAGA		Sdcbp2
scl46357.10_342	0.060954	0.00259	-4.21	-1.48803	-1.3		GGTTTTTAGAGTTGTTGGCACTGATAGACATCTGGTAGACCATTCAGGTTCAGCGCTCAGGTTCTGCACT	mMC002192	#N/A
scl0017105.2_305	0.060998	0.00259	-4.21	-1.48946	-1.42	NM_017372	CCTGTATCAGCAAATAACCACAGGAGCAAATCTAATCTCATAGTGAAAAAGTACAAATGGCATTAAATCA		Lyz2
scl011730.3_53	0.061061	0.00259	4.21	-1.49121	2.06	NM_007448	GGAAGGCCTTATGGAGTAAACTTAAGAATAAGCAATTCTCGCTTCCAGATCACAACTTGCAAGCACAAAG		Ang5
scl067664.5_194	0.061339	0.00261	4.21	-1.49654	2	NM_026301	TATGAAAAGGAGGAAAGGGAAGAATTTGAAGTCACCAAAATCCAATTTAGCCAAATTATAGTACATAATA		Rnf125
scl0002760.1_36	0.061467	0.00261	4.21	-1.49937	2.32	NM_175308	GAGACCCGCACGGCGGGATCACAGGCCGGAGGACGACCGGCGCGTTGCGGTGTGGCCGCAGGGACAGAGA		Mob3c
scl0002813.1_29	0.061678	0.00262	-4.2	-1.50357	-1.42	NM_026837	AAGCAACAGCCTGTGGTGATTCTCTTGGGCTGGGGAGGCTGCAGGGACAAGAACCTGGCCAAGTATAGTG		Tmem53
scl00236790.1_87	0.061943	0.00264	-4.2	-1.50864	-1.23	NM_172779	GGGGGAGTCAGCAAACAATCTACCTCGAGTGCTCTTCCACTTTGACTAGGACCATTACAAAGTGTATCTG		Ints6l
scl00230257.2_191	0.062132	0.00265	4.2	-1.51244	1.37	NM_144904	CAGCACTCAAGTGAGAACCTGATTTTCTCTGTTAATGCGACTTCATTACAGATAGCCCACATATTTGGAG		Ptbp3
scl0001985.1_48	0.062282	0.00266	-4.19	-1.5156	-1.72	NM_181409	TGCTTTTGGCTCCGGAAGCCCGGACATTGTTTGGTTTCCAGTCACTAGTGCAGCGAGAGTGGGTGGCAGC		Mtmr11
scl16289.14.1_134	0.062288	0.00266	-4.19	-1.51639	-1.65	NM_011439	TATCCCAAGGAAATCATTAGCACCTAGTCAAAGATCTGGAGCTGCCCTGGGGCAGGGAAAGACCCCAAAC		Sox13
scl48217.19.1_0	0.062486	0.00267	4.19	-1.52097	0.96	XM_128377	GAAGCTTAAGTGGGTTCCGAGACAGACATAAACTGATACATGCAACTATTTTCCAGCAAGAAAGCTAAGA		#N/A
scl19890.4.1_85	0.062486	0.00267	4.19	-1.52212	1.15		GGCTGGGGAGTAGTGGTATCATGTGCACTATTGCTGGAAATAATAAATATTGGCCTATCTGTAGAAATAA	mMC018731	#N/A
scl0015950.1_6	0.062486	0.00267	4.19	-1.52223	1.68	NM_008328	CTTTTCAATACCATGAACAATGGACTGATCCAGCCTAGACTAGTTTGAGTAAATATACATCCAAACAAAC		Ifi203
scl0001721.1_31	0.062486	0.00267	-4.19	-1.52238	-0.998	NM_026238	TCGTTTCCATATCGCCGCAGTCCAGAGCATCACTGGCTGCCAGGTTTCGGCTGGACCCCACAGACACTGC		Ciao3
scl0022379.1_143	0.062498	0.00268	-4.19	-1.52325	-1.17	NM_011711	ATTGAAGAGCAGAGGCACTGTCTGTCCCAGCTCCAAGACTGCTAGAGGAAGGATGTGCCGCAATCTCACC		Fmnl3
scl0003371.1_48	0.062604	0.00268	4.19	-1.52568	2.04	NM_170701	ATTTCTCAACTTGCTTTTTAAGGATGGAGGGAGAGCTCGGGCATCGGGGGTCCACAGTGATACCTACCAA		#N/A
scl43272.15.1_17	0.062668	0.00269	-4.19	-1.5274	-1.7	NM_178767	AGTTCTCCGTCCTGCATCACCATAGTACATCATCACAGAGAAAGAGTGGTATCTTACATGGTACCTACAA		Agmo
scl27857.9_456	0.062725	0.0027	4.18	-1.53069	3.06	NM_009763	GTGAGAAACACCAAGGTGGCATCTCACATAAACTTCTCAAAACTCTCAAAGCTGTGCATCAGAAGGAGTA		Bst1
scl000766.1_20	0.062725	0.0027	-4.18	-1.53128	-0.942	NM_008801	TTTGTGATCCCTAACTCCACAAACACCTGGCAGTCCTTGATAGAAGCAGCGCCTGAGTCCCAGATGATGC		Pde6d
scl37357.2_31	0.062725	0.0027	4.18	-1.53139	1.37		ATATTTGGTTGGAAGAAAATATCTGGCGGGAAGGAAGCAGGAGTCGCCGCCCAGTACAGCAGAGCTGGTG	mMC017597	#N/A
scl000518.1_101	0.062725	0.0027	4.18	-1.53152	1.42	NM_021525	TGCCTGGCTCCGTTTATGAAACACCCATTAAAAATCGTTCTGCGAGGAGTGACCAATGACCAGGTTGACC		Rcl1
mmu-miR-135b.miRNA-Tagged-Template	0.062725	0.0027	4.18	-1.53175	2.25		CACAAAATTGACCTACGACACGCGGTTAACGATGTTCCCCTATGCGACCACATAGGAATGAAAAGCCATA	mMO035996	#N/A
scl50009.17.1_17	0.06273	0.0027	4.18	-1.53251	1.64	NM_013484	AAAGCTAGGGAATCCCCAGGATTGTGCCGGGACCTCTGTGCCACCTGTGAAGCAAGTCTCTCTCTAGTGT		C2
scl0012394.1_257	0.062744	0.0027	4.18	-1.53341	3.12	NM_009821	GCCATGGCTACGGTTCAGATGTGCATCGTGTCACTGTAAATGTAATGGTACTGTTGTTACAGTGGAGGAC		Runx1
scl41147.2_666	0.062813	0.00271	4.18	-1.53522	1.48	NM_011407	CCCCCAAGCTCACTGCTGCTTCATGAGCCCCCTCCAACCTCTTGCTTTTCGTAACATTTTCAATAAATAG		Slfn1
scl54846.10_129	0.062927	0.00271	-4.18	-1.53777	-1.08	NM_007435	TATAGTTGTCTAAATTGCCAACATGAGTACCCTGCCAGCACAGGAGGTGACTGGGTGGTCCCTTCAATCT		Abcd1
scl46189.2_223	0.063025	0.00272	-4.18	-1.54003	-0.895	NM_011446	CCAGGCACCATTCCCCTGGGCGTGAAGGGAACTTGGTTCTTGTTTCTCAAGTGGATACATCAGAACAATC		Sox7
scl20231.9_372	0.063195	0.00273	4.18	-1.54346	3.03	NM_011428	GATCTTCTACGTCTGGCTCTTGTTAATCACCATCTCCCCGTGGTTTGTCATCAGTACAATTCTCTGTTGC		Snap25
scl50870.14.236_9	0.063503	0.00274	4.17	-1.54916	1.47	NM_028244	AGGACTCTGAAGAAGCCGCTGAAAACGGAGGACGACTTTGTGAAGTTTGACACTCGGTTCTTACCAAAGC		Rrp1b
scl013003.1_89	0.063503	0.00275	4.17	-1.55051	1.25	XM_488510	GAACCCTGTATCGTTTTGAGAACCAGACATGCTTCCCTCTCCCTGATAGCAGATTTGATGCCTACTGCTT		#N/A
scl47677.6.2_17	0.063503	0.00275	4.17	-1.55096	0.99	NM_009775	CCGGCTCCCAGAGTGAAGGCACCCAGCCATCAGGAATGCAGCCCTGCCAGCCAGGCACCATGGGTGGCAG		Tspo
scl012925.2_22	0.063503	0.00275	-4.17	-1.55122	-1.51	NM_007763	CAAGGACTGGCATCGTCCCTGCCTGAAGTGTGAGAAATGTGGAAAGACACTGACCTCTGGGGGTCATGCT		Crip1
scl41300.23_511	0.063503	0.00275	-4.17	-1.55183	-1.56	NM_016745	GGCTTGGCAGGAGCAGAGCGCTGTGCCCACTTGCTGATTGTTTCTGATGGAGAAATAAAGGTGTGTGTCT		Atp2a3
scl9658.1.1_21	0.063585	0.00276	-4.17	-1.55382	-1.8	NM_198417	TGTGGAAAGTTACCCAATTCTATGAACCAGAGGTAAAGCTGCCCTTGCTAATTTATCATGGCTTCTGTCA		Zfp607b
scl0269608.7_81	0.063604	0.00276	-4.17	-1.55522	-0.993	NM_001004156	TCATCACCTCATGGCCAATTTGCACTTTGCCAGACTGGATGGAATAGAGAAGGGTCCTGTGGAGTTCCAG		Plekhg5
scl27774.14_45	0.063604	0.00276	-4.17	-1.55548	-1.39	NM_175174	TGTTTGTAAAATGCCCTGGGCAGCAATATTGTATGAAATTCCCTTTAAAAGCGAAATCATTACCTTAATA		Klhl5
scl0023794.2_235	0.063683	0.00277	-4.17	-1.55743	-1.5	NM_011782	AACAACAGGAGGATCATCGCAGATACAGCTGTGGTGAAGACAAGGCCTACCCAAAGCACAGAAAGTCATG		Adamts5
scl41684.10_411	0.063789	0.00277	4.16	-1.56022	1.97	NM_008070	CTCAGAGTAGGGTCCCCAGTTAAGTGTATAGGGGTCAAGGCTGGTTTTATTCTGCAGATGAATCTTTCCC		Gabrb2
scl0001609.1_19	0.063789	0.00278	4.16	-1.56072	1.11	BC046809	AGAGGACCACGGTGGCCAAAATTCTTAGCTTCTTCCTTTCCCTCATGCAGCCCATGGATAGCCATCCCCA		Brd2
scl19223.5.1_16	0.063789	0.00278	4.16	-1.56173	2.51	NM_008100	CATTCACAACCATCTTCACAACATCTCGTGCCAGTCACTTGGGATGTACAATTTCAAAGCTATATCCTGA		Gcg
scl41342.11.1_81	0.063789	0.00278	-4.16	-1.56182	-3.14	NM_010796	GGTTGCTGAAATCTGTGATATTTTGTACAGTGTGCAGCTTATTGTAGGCAACTTTTGAATGTAACAAAAA		Clec10a
scl00110593.1_306	0.063936	0.00279	4.16	-1.56537	0.913	XM_204027	CCACCTCAAAACGCTTGCGTTACACCAGCCCTCGATGCCTTCTTTCATGTGAATTATACAGAGAGGCATT		#N/A
scl49738.1.1_46	0.063936	0.00279	4.16	-1.56594	1.57		GACTTTCCATTGGAACTAATTGGAACAGCCACATCTTCTTAGCTTCCTGGACATATTAAGGAACTTGATC	mMC002394	#N/A
scl0001576.1_111	0.063936	0.00279	-4.16	-1.56619	-1.57		ACTCGTCCTCATGCGTTGGAAGAAATGGTTAGCCCTGGGATTAGCCAGTGGATCGCCGTTGAGGTCACAA	mMA034031	#N/A
scl49991.4.1_137	0.064212	0.0028	4.16	-1.57128	1.74	NM_013693	TGAGGCTGGATAAGATCTCAGGCCTTCCTACCTTCAGACCTTTCCAGATTCTTCCCTGAGGTGCAATGCA		Tnf
scl36322.1.953_84	0.064229	0.00281	-4.16	-1.57221	-1.13		GAACTGCATACCACCATTCAAAAGTGACATGTTTCCACGCCATTAGTCCATTAGTACCATGGCCAAGCCC	mMC016889	#N/A
scl0077911.1_200	0.064286	0.00281	4.15	-1.57443	1.41		GTGGAGATAGGAGAATTAAGTTCAGAATCATCTGCAGCTACATACTAAGTCCAAACCTGAGGCTGGAGAG	mMR027534	#N/A
scl36624.10.1_0	0.064286	0.00281	4.15	-1.57459	1.92	NM_008880	CACAAGGAGATCATATGATTGAGAGACCTGGGGCTTTTTGATTTCTTCATTGAAATTTCTCAGAATCAAG		Plscr2
scl0002099.1_352	0.064286	0.00282	-4.15	-1.57561	-1.09	NM_018812	AAACCCAAATATCTGGTCTTTGACATCCATTCCGTTCTCTTTGACCATACAGTCGGGCGACAGGTCAGAG		Pias3
scl44493.21_209	0.064286	0.00282	-4.15	-1.5758	-1.17	NM_023420	CCAAGTGAGGTACAGGAGGCATGGCTCTCAACTGTCCGTTTCCATGACTACCTATACACCTATCCAATAT		Cert1
scl17334.16_99	0.06433	0.00282	-4.15	-1.57716	-1.93	NM_033354	CACATTCTGACATCTGGCTATCAAGTTAGATTGCTGTAGGCATCATATCGCCATGGTAACTACTGAACCT		Sec16b
scl0069701.1_88	0.064351	0.00283	4.15	-1.57927	1.58		CAAACTTTAGATCCTTCTGCCTCAGTTTCCTACGTGCTGAGATTTTAGACATGAGCTACCACAACTGGCT	mMR029515	#N/A
scl077670.1_64	0.064351	0.00283	4.15	-1.57943	1.34		GTATTTAAATAGGAACCAGTTTATCAGAGTTAAGTTAGTGATCTGAGTGTTGTTATAAAACATGCCATGT	mMC024625	#N/A
scl37730.5.1_6	0.064351	0.00283	4.15	-1.57994	1.18	NM_026094	GCCATCCACACTGCCAAATACAACATCTTCTCCTTCCTGCCTCTGAACCTGTACGAGCAGTTCCATCGAA		Atp8b3
scl074476.3_29	0.064351	0.00283	-4.15	-1.58026	-1.08		ACCACCGGCAGACTTCGTGCTTCCGTTTCCTTCTAATAATTGGGACTGGGACAATCTCTTCCGACTAGTA	mMC020838	#N/A
scl0329735.1_64	0.064351	0.00283	4.15	-1.58083	1.68	NM_177858	CACCTTCTGGTTTCCTAGTTCGGCAGGGACGCTCACCTAATCTTTGTTCAGACCCTATAATGAACTTGGC		4933431E20Rik
scl38419.5_30	0.064386	0.00283	-4.15	-1.58205	-1.48	NM_029928	ACAGTCATTTCTAAAACCCTCTACCCATGAAAACATGACATGGGACCCAGTTGCTCAGCCTAACCGAAAC		Ptprb
scl00084.1_3	0.064615	0.00285	4.15	-1.58691	2.86	BC054825	ATCTTGAGCAGCTAGAACAATGACAGGTTGCCTACTGTCTGCTGTAAACCCCTGGTCTTTATGTCCCATG		Pnpla2
scl41503.4_653	0.064615	0.00285	-4.15	-1.58702	-1.28	NM_139298	AGCCTGTGATTTCTCTACCTCAACTGTGTGGCGAGTAGGTGTGAACCTGAGTGACTGCAGAGAATGTATT		Wnt9a
scl066552.3_24	0.064703	0.00285	4.14	-1.58956	1.25	NM_023220	GTCTTCACTTTCCAAGGACTACTGCATGTATTATAACAACAACTGGACACGACTTCCAAGTTCCCTAGAA		Sppl2a
scl0019186.1_187	0.064703	0.00286	4.14	-1.58974	0.963	NM_011189	AACCTTCACACCAAGCTGGAAGGCTTCCACACGCAGATCTCCAAGTACTTCTCCGAGAGGGGTGACGCCG		Psme1
scl36416.29_195	0.06482	0.00286	-4.14	-1.59226	-1.05	NM_146228	TCTGTGGGTGGTAACTACAGCCTGGAACATCTCCTGGTTTATGACCTAGAGACATGCAAGAGGGCAGTCT		Als2cl
scl0050909.2_319	0.064903	0.00287	4.14	-1.59489	1.55	NM_023143	AAAATGTATCTGACCAATTGTTGATAAGCACTATGATTCTCATATAAAAATCAAAGATGCAGAACGCGTA		C1ra
scl018727.3_44	0.064903	0.00287	4.14	-1.59491	1.64	NM_011091	ACCTCCCATCTCTCAGGCATCTACAGGTGCTGTGGTGCTCAAGATTAATCTTTCTACCTCTTGTCATCTG		Pira4
scl50827.12.1_175	0.064903	0.00287	4.14	-1.59555	1.66	NM_011530	ATCAGACCCACAGGGACCGTGCCGGAGGAGGCTAGGGTCAGGATAAAGATTGGGACCGTTTTGGACTTTG		Tap2
scl020021.9_309	0.064986	0.00288	-4.14	-1.59753	-1.93	NM_009090	CAGCACGGAAAAGAAGGAATATTTATTGATCAACAGTAGTTGTCTTTTTAAAAGTTTTTATTTTTGGCAA		Polr2c
scl0002504.1_31	0.06564	0.00291	4.13	-1.60843	1.01	NM_009716	GTAACGGACAAAGATACCTTCGAGTTAAGCACATTCCTCGAATCCAGCAAAGCCCCACAACATGACCGAG		Atf4
scl0078558.2_130	0.065751	0.00291	-4.13	-1.61082	-2.78	NM_030127	AGGTGACTACACGGTGGCCAAAGAGGAGCGGACACCTGCCTGAGGTGCAAGGACTGAGCCACTTCACCTC		Htra3
scl31001.17.1_88	0.065814	0.00292	-4.13	-1.61245	-1.73	NM_175316	TCCTGTTTCCCAGTTTGTACAGGAATAGCCTGGCTGTATACATACAGCTGATTATTAAATTTGTCTCTGC		Slco2b1
scl0016205.1_1	0.065837	0.00292	-4.13	-1.6135	-1.06	NM_008376	CCAGGTTGCTAGCTGGGCTGTGGGGATGGCGGAAATTCTACTGGAAGGGCTGGAGGCGTGGTTTCTCTGT		Gimap1
scl23004.24_634	0.065837	0.00292	-4.13	-1.61423	-1.19	XM_130930	TCCAGCCTTCCACTAAGAAAGAAGGTCTGGGAAAACCAGGGAACAGTTGGGGTTACCACATTTCCAATTC		#N/A
scl0320869.2_188	0.065837	0.00293	-4.13	-1.61507	-1.44	NM_177279	TGCATGCTATGCAGATGGGGCTGCTCCCTGAACATAGATGGGCACGTGCCCCACACTCACGGGAACAATG		Spata33
scl013864.1_5	0.065837	0.00293	-4.13	-1.61546	-0.963	NM_010150	AGGGAGCACCTTTAACTGGCCCTATGGCTCGGGCTAGTGATAGTCACCTTCCAGGACATACATGGAAACT		Nr2f6
scl019271.4_29	0.065938	0.00293	4.12	-1.61767	1.64	NM_008982	AGAACACCGTGGACGTGTATGGGATTGTCTATGACCTTCGGATGCACAGGCCTCTGATGGTGCAGACAGA		Ptprj
scl49664.19_17	0.065983	0.00294	-4.12	-1.62027	-2.16	NM_172964	TTGTCTAGACGTGCGGTGGGAGACATTCAGTCCTCGTGGTTCTAACGGGAACAAATCTAAAATGTCCCGA		Arhgap28
scl37578.1.1_64	0.065983	0.00294	4.12	-1.62092	2.21		GGAAGCCGGGGCCACAGCTTCCACGCCGAGACCTCTGTAATAACGCAACCCAGATGTGTGTTGTGATAGT	mMC010364	#N/A
scl38248.1.5_243	0.065983	0.00294	-4.12	-1.62103	-1.68		CACTAGAGGCCATTGTAAGCCTTGGTCTTATGTCATGGGGAAATTCCCTTAAGGTGGATGATCCATTAAG	mMC007001	#N/A
scl018733.1_24	0.065983	0.00294	4.12	-1.62145	1.25	NM_011095	CTCACCTTCTGTCATGTCAAGGGAACAACTGAACACAGAATATGAACAAGCAGAAGAGGGCCAAGGAGCA		Pirb
scl00110332.2_7	0.065983	0.00295	4.12	-1.62298	1.61	NM_173449	CCTTCCAGAAGACTCCACAGATCATATCTGGAGTACTACACCTGGCAAATGCTGGAAACGTGCAAGCAGT		Pp2d1
scl33797.4.1_88	0.065983	0.00295	4.12	-1.62298	1.61		CTCTTATTCTTTGGGAGAAGGAGTATTGTTTTAAATTTCAGTGACAAAAAGAGTCTACCCCTCACAGTGC	mMC014710	#N/A
scl37685.1.1_100	0.065983	0.00295	4.12	-1.62298	1.61	NM_172789	CATGCGGAGGTCACTGGGTAGTTACTCAGAAAGGAGCATTCCCTCTGTCTGGAAAGAACATAGTTGTAGA		Zfp938
scl0002068.1_1	0.066199	0.00296	-4.12	-1.62751	-2.29	NM_009811	TTTTCAGATCTAGGATTTGAAGTGAAATGCTTTAACGACCTCAGAGCAGAAGAACTCCTGCTCAAAATTC		Casp6
scl00109205.1_28	0.066199	0.00296	-4.12	-1.62763	-1.16	NM_175407	CAAAAAGCTACTGTCGTCCGAGGAGCCTGTGGTGAACGAGCTGGAGTCGGTCAAGGAGAACAACTGCGCT		Sobp
scl23597.21.12_179	0.066678	0.00299	4.11	-1.63566	2.4	NM_024412	GCTGAACAGGGCTCCACATTTATCACGGCCCCCCGAGAGGACAACATCTCTCTGGTCTGGAAGGGACAAA		Clcnka
scl46760.5_2	0.066801	0.00299	4.11	-1.6382	1.05	NM_007478	ACCTTCCTGCTTAGATGCTAGTTCCAGATAGGTTTTGTACATTGCAGACATGAGTCCACTCCTGCACCCC		Arf3
scl071426.4_34	0.066885	0.003	4.11	-1.64051	1.75		GGATGTGATGCACAGCAGCTTGAGTGGGACTGCTCCGCTGTCCTCATGAGAGAACGCTTTTTCTGAAGAT	mMC025920	#N/A
scl19534.8_623	0.066885	0.003	4.11	-1.6408	1.94	NM_010711	GGGGTCCTCCCAACCCAATCTGTCTCAGACACAAAGCTTGACCACGTGAAAGTTAAGATCATTCCTGAAA		Lhx3
scl37811.6.1_5	0.066936	0.00301	-4.11	-1.64222	-0.968	NM_008185	GGGAAGGACCTCTTCCGGGAAGCCCATGAAGTCATCCTGAAGGTGAAGGACTGTCCCCCTGCTGACCTCA		Gstt1
scl3457.2.1_151	0.067008	0.00301	-4.11	-1.64398	-1.22		GACAGCAAAGATTGATGCGGTTATATCAGAAGGAATCAACTGGCTAAACATGGTTAAAAACTCATGCGTC	mMC010464	#N/A
scl0269799.6_89	0.067037	0.00302	4.11	-1.64576	1.54	NM_199311	CTGCAGAATTTTAGATAGGTAAGGAACCGGTCCTTCCATTTATGAGAGCATCAGCTCACCTTTGTACACG		Clec4a1
scl53872.11_113	0.067037	0.00302	-4.11	-1.64682	-2.24	NM_172781	CGGAAACAGTGAATCAGTGAGTATTATATTGTTACAAACTGTGACCTAAGCTTCAGAATGTGAGTGCCTC		Klhl4
scl25052.6.1_35	0.067037	0.00302	-4.1	-1.64695	-1.32	NM_026837	ACGTGCTGGAGCTCCTACAGACCCACCAGCGCTTCCGCCATTTGCATGTGGTGGGCACCATCTTTGACAG		Tmem53
scl0140503.1_179	0.067037	0.00302	4.1	-1.64703	1.24		TAAATCATTGAGACGGAGCAGCCTGCCACTTGAACTTCCCATCGGAAATCACGTTAAAGGAAAACTTCAA	mMC019974	#N/A
scl0320673.1_79	0.067208	0.00303	4.1	-1.65027	0.978		CTCCATGAAGACATTTAAGACATTGAAACTGAATTTTGGGGTTTCCTTATCTCTAGACAACAGGGCTTTT	mMC025971	#N/A
scl21721.22_329	0.067331	0.00304	-4.1	-1.6528	-1.09	NM_133853	GTGAGTCTGACAAATTCCACTGTGACAACTGTACTGGCCCGTTATGACACATGCTTCCATCCAGAACTGT		Magi3
scl48284.1_394	0.067529	0.00305	4.1	-1.65645	1.89		GTATGAACCTTCCATTACACCCTCATCTTCGTGGAAACCTGTCCACTTTACTGCTGCAGGGACTTGCCGG	mMC001071	#N/A
scl43124.28_0	0.067562	0.00305	-4.1	-1.65759	-1.12	NM_172464	AAATGTCTCGTATCTTATTAGCTTAGTAGCTGGAACCACTTAGTCTTTAGGTTGCAAGACTGTTGTTACA		Daam1
scl3767.1.1_123	0.067588	0.00305	-4.1	-1.65864	-2.2		AGAAGTTGGGGTCTGAACATAAACCGTATATCTCCTCTGATTTGTGACCAGGTGCAGGAGAAGGCCTGAT	mMC007077	#N/A
scl056628.1_171	0.067677	0.00306	4.1	-1.66064	1.17	NM_019909	TCCAGAAGTGGGCAGCTGTGGTGGTGCCTCTTGGGAAGGAGCAGAATTACACATGCCATGTGCACCATGA		#N/A
scl12553.1.1_144	0.06771	0.00306	-4.09	-1.66178	-0.84		AGAGAGAAACTACATTTCTTTAATACCACCCTCCATCCTGCTGAGGCTCCCTCTGGCCAAGTGGATTGGA	mMC015167	#N/A
scl13778.1.1_26	0.067725	0.00307	4.09	-1.66265	1.41	NM_011200	GTAAATGATAACCGGCCCCATAGCCTAGCTGTAATCGCAATCCTGGGATCTGTTGTGTTACAGTCATCTG		Ptp4a1
scl012944.4_290	0.067753	0.00307	4.09	-1.66373	2.81	NM_007768	AGTTCTTTTCTGGAATAAAATCTGTACCTGAACTTCCCCAGTCCATGAGTCAATAAAGTCACCTTTGGCT		Crp
scl53915.4_77	0.067764	0.00307	-4.09	-1.66454	-2.57	NM_021476	CAAGCACCGGCAAAAGAATGGTGTTCTTGCTCACAGTGGTTCAATCCCTATTCTACCTATAATCCTTCCT		Cysltr1
scl32286.29.1_5	0.067874	0.00308	-4.09	-1.66684	-1.22	NM_133947	GCATTAAAGAGTCAGCACCAGTGCTTACGTGGCCCCACTGCATTGTCAGCACTGACCTTGCTTGGTCCTT		Numa1
scl0067255.1_297	0.068206	0.0031	4.09	-1.67389	1.65	NM_026057	GGGAGGCTTCTATGGTGACCAGTGTACTTTGTGTTCCATTTTAGAAACGTCAATAAAACTCAGAGATCGA		Zfp422
scl21190.1.266_56	0.068206	0.0031	-4.09	-1.67403	-2.35	NM_025980	TGTGCCGCCTGGCCATATTCTTCGGTCTTCTGCGCTTTTATGAACCAGTGTGGGAGGAATAGTGATAATG		Nrarp
scl19198.2.1_1	0.068206	0.0031	4.09	-1.67472	1.32	XM_141275	AATGAGCTCCTGTTACTCAGGCGAGTGGAGAGCAGGAGACAGGGCAAAGGATGTGCCGGTGTGTCTGGAA		#N/A
scl00104009.2_273	0.068206	0.0031	4.09	-1.67491	1.02	NM_023268	TTTCTCAAGGCTCACTTCTCCCCAGCAAACATCGTCATAGACTCTTCTGCATCTAGACACACAGGCCGGA		Qsox1
scl28398.3.1_50	0.068206	0.0031	-4.09	-1.67506	-1.32	NM_008742	TCCAGCCAATGATTGCAACGGACACAGAGCTACTACGGCAACAGAGACGCTACAATTCGCCCCGGGTCCT		Ntf3
scl25652.4_232	0.068214	0.00311	-4.09	-1.67626	-1.06	NM_181401	TTCCAGTTCTTGAAAGCTGCTGGGTGTGTGCCACATTGGTGCAAATAGATCCTTCCTGTGTGGCAGATGA		Tmem64
scl0319547.2_22	0.068214	0.00311	4.08	-1.67702	1.48		CAGAAGCAGCAAAACCCTCTGCATTTGTGAGTGTGCATTGGCAAGTTCTCACAAAATAATCAGGGCCATT	mMC023711	#N/A
scl00231717.2_326	0.068214	0.00311	-4.08	-1.6771	-1.08	NM_175474	ACACCAGCTGATTCTGGGGCTAGGAGAGTTATCAATCATGGACAGGGTATGAGGGCCAAAATAAAAGCCG		Pheta1
scl40597.27.1_84	0.068644	0.00313	-4.08	-1.68449	-1.36	NM_013870	CTATGTGCAATCGCTGTACAACCACCTGCGGCGCCATGAGCTGCGTTTGCGCGGCAAGAATGTCTAGCCA		Smtn
scl50145.2_248	0.068644	0.00313	-4.08	-1.68481	-1.47	NM_008700	GCCTCCGCCAACAGCAACTTCGTGAACTTTGGCGTCGGGGACTTGAACACCGTGCAGAGTCCCGGGATGC		Nkx2-5
scl38822.17.1_2	0.06878	0.00314	4.08	-1.68752	1.29	XM_354543	CTAAATTTAAAAGCAGTACTATATAGCTGTTCCTGTATCATAGTGTATATGATGTTTGTGAAGATGCCAG		#N/A
scl012259.1_23	0.06878	0.00314	-4.08	-1.68812	-1.06	NM_007572	TGTTAGCAGGGGGCACCGTGCTTCAGCTGCGACGAGGGGACGAGGTGTGGATCGAAAAGGACCCCGCAAA		C1qa
scl0052563.2_173	0.068836	0.00315	4.08	-1.6896	1.98	NM_178347	CAGATTGTGGCCAAAATCAATCAACAGCCATTTGAAGACAGACTTAAGGAAGCCGGAGGCTGGTGAGCTT		Cdc23
scl4924.1.1_49	0.069049	0.00316	4.07	-1.6934	1.9	NM_146365	GTAGGCTCCATTGAGATCATCACCATCCTGATTGTCCTGGTCTCTTACAGTTTCATACTCTTTGCAATTC		Olfr1094
scl22088.5.1_88	0.069085	0.00316	-4.07	-1.69473	-1.51	NM_016753	AGGCGGAGTGAACAAGACGCTAACCCGTAGACAACCGTCAGCATGCTCGCTAACCACGTGTGTGACTGGC		Lxn
scl027218.8_34	0.069085	0.00317	4.07	-1.6952	2.49	NM_013730	GCCAGAGAGCTGACCCATATACCCAGTGAAAGGACTTTTTGAAGGAGGATAGAAGAACCAAAATCCACAC		Slamf1
scl0001515.1_108	0.069089	0.00317	4.07	-1.69595	2.83	NM_130886	CGACAGCTGGAGTGATCTGGACAGCCTGCTCAGCTGTGTGCGCCTGGCCATTGCAGATGAGCAGAAGAAG		Card14
scl37203.5_11	0.069089	0.00317	4.07	-1.69655	1.01	NM_172763	GCAAGAAGGCTTTCTCCCATCAGTCACAACTCACTGCACATCGGATTGCTCATTCATCTGAGAATCCTTA		Zfp809
scl47819.4.1_87	0.069127	0.00317	4.07	-1.69774	0.873	NM_008530	TAAATCTGGGCTCGGTCTTCCTGCAGACCTTGCTGTAAAAGGTCCTTCCAAGGACCTCCACCCTTGTTGT		Ly6f
scl38700.8_158	0.069368	0.00319	-4.07	-1.70251	-1.07	NM_175450	CATTTGTGAGATGTGCTTTCCCACTCCCCAAAAAGGCCTTGCATGAATTTCCTGTCATTCAGCTGGAGTG		Wdr18
IGHV5S20|AF120462|Ig_heavy_variable_5S20_232	0.069368	0.00319	4.07	-1.70258	1.86	AF120462	TGAGGTCTGAGGACACGGCCATGTATTACTGTGCCCTAGCTGGGTTTGCTTACTGGGGCCAAGGGACTCT		#N/A
scl0013685.1_134	0.069398	0.00319	4.07	-1.70366	1.03	NM_007918	AGGTCTGGCTGAAGCTAGCCCTCTATGGGCCTGGACCAGAACGCTGCAGGTCTGTAATTATTTTTAGTAG		Eif4ebp1
scl00245240.2_95	0.06952	0.0032	4.06	-1.70609	2.65	NM_173434	GCTTTTTGTATAGCGTGAAGGGTGAGGGTTAGGGTTTAGTCTTGGCTGATGCCCAGTTTTCCCAATTCCA		9930111J21Rik2
scl22623.8.1_50	0.069575	0.0032	-4.06	-1.70754	-1.06	NM_009811	TGAACAGAAAGGTCTCTCAGCGCCGCGTGGACTTCTGCAAAGACCCGGATGCAATCGGCAAGAAGCAGGT		Casp6
scl0109205.1_44	0.069596	0.00321	-4.06	-1.70849	-0.913	NM_175407	CTATGATCTGCGGATGCTGCCCAAGACCGGCTGCGTGATCCAGCCTGTGCCAAAACCCGTGGAGAAGGCT		Sobp
scl23694.2.1_82	0.069614	0.00321	4.06	-1.70939	1.64	XM_110525	CCAGTCTCTGACGTGTTTAAGACATCTCCAAGAACAGACCTTCCACACACTCTGCTCACGTGTCCCCTAG		#N/A
scl49164.12_81	0.069801	0.00322	4.06	-1.71276	1.45	NM_008047	TGGGAGAGGGCAGGAGTATCAATTTGTTCAAGTAGCTGCAGTGTCTGTTGGCCAATCATCTTTAGAACCC		Fstl1
scl00319744.1_306	0.069829	0.00322	-4.06	-1.7138	-1.36		TTGCCTAATGAGGAGTCCTTGCCTGTGCAAATCACCACAGAGTTAGGAGTAAAATTTTATACTAGAAAGC	mMR030775	#N/A
scl51356.6_394	0.069915	0.00323	-4.06	-1.71616	-1.17	NM_021296	TCAGAAAATTGGTGCTTAGATCCCACCCTCATCCACAGGACAGGGCTTAGGTCTCCTAGAAACTGGAAGA		Grpel2
scl22769.5.2_16	0.069915	0.00323	4.06	-1.71647	1.55	NM_007484	AACGTGCCCATCATCCTAGTGGGGAATAAAAAGGACCTGAGGCAAGATGAGCATACCAGGAGAGAGCTGG		Rhoc
scl0003931.1_90	0.069915	0.00324	-4.06	-1.71758	-0.933	NM_023370	AAGGGGCAAGATGGAATCCACATGGTTCATGGCAGCACGGGCACACTGCTGGCCACTGATCTCAACAGCT		Cdh23
scl0014029.1_306	0.069915	0.00324	4.06	-1.7176	1.96	NM_007967	CGAGAGCGGCTTCTTGCCCTATTCCGCCGCGGTGCTCAGCAAGACCGCCGTCAGCCCGCCGGACCAGAGG		Evx2
scl38347.1.3015_92	0.069964	0.00324	4.06	-1.71895	2.11		GAGTTTGTTGCCTGGAACTTAATAGCCAATCAACAAATGTTAGTAGGAAGAATTGGACTGATATCAGGAT	mMC001981	#N/A
scl22303.28_240	0.069987	0.00324	4.06	-1.71992	0.97	NM_173182	CTGCCTTGTTCTTATCACACTTGAGATGTTGACATTTTCTGACCCTGTGTCTTTGGCTACAATCATTCAG		Fndc3b
scl24758.27.1_59	0.07003	0.00325	-4.05	-1.72117	-0.832	NM_029097	ATGGCCCACTCTGCCCGTTGGCTCCGTGAGGTAGTGCAGGCCTTGGAGGGCATGCTGGACACTGGATCTC		Atp13a2
scl41405.25_9	0.070221	0.00326	4.05	-1.7251	1.04	NM_008088	CTCACCAACCTGTGCTCAGCATGAACTGTGACATCAGCCTTTGATAGTAGGACATTATTTCTTGATTTCC		Gas7
scl33085.7_52	0.070221	0.00326	-4.05	-1.72521	-1.13	NM_026112	TGTAGTACTGAGTGGGGCATTCACTGTTGATCAAGGTTAACCTCTTTAGAAAAGATTAGTAAAGGAGATC		Zfp606
scl015039.10_13	0.070277	0.00326	4.05	-1.72667	1.18	NM_010397	AGATGTCCTGGGTCCTCAGGGCCGCTGTGGTCTGCGCCCTTCTCCTGCAGCTGGATGCCAGACCATCCTG		H2-T22
scl53274.2_128	0.070469	0.00327	4.05	-1.73009	0.965	NM_010638	GCACGTGAATGGCATCACATCACTGTCTGCATCAGTATCCCTACCACTACTTAGCTTGTATCTAGGTGTC		Klf9
scl39009.12.1_29	0.070603	0.00328	4.05	-1.73266	1.36	NM_134000	CTGCAGGTGACAGAAACAAACATCTATGACCACAAAAACTCTCATCACTTCAGCTACTTTTATGAGTCGG		Traf3ip2
scl52830.2.1_21	0.071035	0.00331	-4.04	-1.73954	-0.933	NM_054042	CCAAGGGAAGGAGTTCCCAGTCCCAAATCAGTGCCACAGCTGCCCTCGGTGCCCTCCACAGCAGCTCCAA		Cd248
mmu-miR-149.miRNA-Tagged-Template	0.071047	0.00331	4.04	-1.74034	1.47		TCTGGGACTAGAATTCTGCGGCCTCACGTTGAAGGGAAAGTTAACAGCGGAGTGAAGACACGGAGCCAGA	mMO035989	#N/A
scl48768.2_387	0.071173	0.00332	4.04	-1.74277	3	NM_009896	GAAGCTGTTCTTCAGCATGCCAGGGGGATTTCCTATCTGAAGTTGACAGGTCCTGTTACTCACACATCTA		Socs1
scl000192.1_68	0.071292	0.00332	4.04	-1.74551	1.39	NM_021291	CAAGTCTGTGCTGGCCAACACAGAATCCGTGGGGCCCTGTCTCATCATATGGGCCGCCTGTGGAATCCTG		Slc7a9
scl097130.1_10	0.071292	0.00333	-4.04	-1.74576	-1.44	XM_110498	ACAATCAAAGTAAGCACTGTTCTGCCCCACGATGCAGGATGCAGGGTCGCCAGGGTCGCTGGAGCTCTTG		#N/A
scl0319528.1_4	0.071292	0.00333	4.04	-1.74637	4.18		TGTGACTGTCTGGAATATGGCTAGGTATTTCATTTAGATAAACTCTTATATGTATAAGTACTTCATTATG	mMC020628	#N/A
scl26044.13_63	0.071312	0.00333	-4.04	-1.74727	-1.1	NM_019875	AGAACTGGGTCAATAAAGTGTACTACCTCTGACCTCTACCCGGTCATGTTTTCCTTGGATCTGGTTCTCC		Abcb9
scl000746.1_18	0.07132	0.00333	4.04	-1.74801	0.83	NM_173014	ATTCTGCTCCCAGTCCGTGCTTTACTGGTTGGAATAATTTTGCTGCTCGCATGGCCATTTGCTGTCATTT		Lpcat2
scl017700.3_1	0.071331	0.00334	4.04	-1.7488	1.79	NM_010834	CAGAGTGAATTAGCAGATTCAATAGTGGTCTTAAAACTCTGTATGTTAAGATTAGAAGGTTATATTACAA		Mstn
scl46905.12_121	0.071399	0.00334	-4.03	-1.751	-1.11	NM_029787	TATACACACTGCCCCCGACTCCATGCAGTCTTGAGTGCCCTAAGTTGTCAGCCCAACAGAGTTTGGTAGA		Cyb5r3
scl25768.11_206	0.071399	0.00334	4.03	-1.75103	0.925	NM_080795	CCACCTCCTCAGCCAGTATTGCTGGGCTTTGTATCCCTGTCGCTGGTTCTTCCAAGTTAAATTCATAGTA		Lnx2
scl45225.1.1_115	0.071403	0.00334	-4.03	-1.75171	-1.93		AGATGCTCTGGGGCGCAATAGCTTTAGATAGTAGAGATTAGGTAGATATTCCGGGTCTTTGAGGCTGGTC	mMC015400	#N/A
scl38099.61.1_34	0.071436	0.00335	-4.03	-1.75306	-1.15	NM_008481	ATCCTGGATGTCGTGGGGATTCTGTATGTCGGTGGATTGCCGATCAACTATACCACACGCAGAATTGGTC		Lama2
scl36607.9.1_1	0.071436	0.00335	-4.03	-1.75474	-1.68	NM_029620	TTGTCAAAATGTTCAAGAATAAGAATCAGAAGCCCATGAACGCACTGAAGAACAAGCAGTGTTAGCCTGA		Pcolce2
scl33438.2.1_25	0.071436	0.00336	-4.03	-1.75519	-1.28		TCCGGTTTAGAGGATAAGTTTTCTCCTCTGTCAGGTGGCTGTGGCATTGAACTTCAGGAAATGTGTCCCT	mMC010971	#N/A
scl0002745.1_20	0.071436	0.00336	4.03	-1.75521	1.97	AB088412	ACAGAGCCTTGGCTCTCCGAGTCCTCAGAAAGGAAGTCACTGAGGCCTACCTCAGAGAGAAGGTCAAACA		Acot7
scl012986.7_47	0.071436	0.00336	4.03	-1.75552	1.89	NM_007782	AAGCCATGGAAGCCCAGTGAGTACATGGAACAGGAGTGTGAACTTCGCTACCAGCCACAGCTCAAAGGAG		Csf3r
scl0023969.1_255	0.071436	0.00336	4.03	-1.75592	1.33	NM_011861	GTGAAACTCCGAGACGTGCCGTGGTCTCAGCAATGCACCTGTTTTATACATGATTGTGTAATTTAAAGGT		Pacsin1
scl23192.4.1_1	0.071468	0.00336	-4.03	-1.75744	-2.08	NM_019483	CCGACCCTTCCAATAACAGGAATAGGTTCTGCCTTGGGCTTCTCTCAAATGTAAACAGAAACTCGACCAT		Smad9
scl23496.4.1_61	0.071468	0.00336	-4.03	-1.75763	-2.88	NM_022020	GCAACAGAGCCCGCTTGAGGCAACTACTCAATGCCAAGTTATCTCGTAGAAGGAACGGGTGTTTGTCTGT		Rbp7
scl0193676.1_116	0.071505	0.00337	4.03	-1.75878	3.18	XM_110146	TCTACTGCTCCCAGCTGAGGCTCACCAGGTCAACTGAGCTGTCAATCTTTCCATGGCTTTGTTATTGGTG		#N/A
scl0050875.1_33	0.071505	0.00337	-4.03	-1.75972	-0.925	NM_016963	ATTAGCAGACTGTTGGTCATTTCAAGGAGGATGTTTGTGATCCTTAAGTGGCACGTTTTCACCAATGAAA		Tmod3
scl37195.16.1_126	0.071505	0.00337	4.03	-1.76002	1.29	NM_028472	TTGCTGGGTACTCATATGTTATGGGTATTGGGCAGGAGGGAAGGGACTGCTGACCAGTTGTTTTAGCTTC		Bmper
scl45925.5.1_20	0.071524	0.00338	4.03	-1.76092	1.92		GGCACTTCTAATACCATTAAAAGTCCCAAATATTCTGCTGAGGTTGAAGATTGCTAAAGCTAAAACGTAT	mMC003779	#N/A
scl0073340.1_282	0.071609	0.00338	-4.03	-1.76275	-1.55	NM_028763	ATTTGTGACCTTTTTTTGTAAAGAAGTTGTGTTTTCAGAGGTGATTTTATGACAGGAAAGTGAAAGTTAG		Cbx6
scl42375.5_187	0.071633	0.00338	4.03	-1.7638	1.39	NM_022028	TGCCTCTTAGTGCGCAACTGTTGCTAATACGGCTTCCTTCCTTTGAGGCAGAGCACATAAGTACAGTTAG		Sav1
scl32524.5.1_44	0.071633	0.00339	4.03	-1.76433	2.08	XM_485950	AACTTCACACGGTTCCTCGATCGATCAGGACCTCCTTCTAGAGATGTGAACTCTCTCGATGAGAAGGTGG		#N/A
scl070189.1_41	0.072218	0.00342	4.02	-1.77326	2.02		AGTCTCAGGGTAGCTTGTCGCAACGCTGCGTTGCGCCTAGAGGGCAGGCGAGCCGTTTTCCCTTCTTTTC	mMC025760	#N/A
scl000142.1_121	0.072407	0.00343	4.02	-1.77716	1.89	AK008452	AAGCAAGGAACATGGGACTGCAGTGACAGCAAGTGATGGCAAGAGCTCTTCCTTAGCTCTGACCATGTGT		Il18bp
scl0320840.6_19	0.072407	0.00343	-4.02	-1.77765	-1.33	NM_177274	TGACGCAGGAGCACTTCGGCAACTATACTTGTGTGGCTGCCAACAAGTTGGGTACAACCAACGCGAGCCT		Negr1
scl0004021.1_968	0.072407	0.00343	4.02	-1.77779	1.02	NM_028744	TTAAATTAAGGTGTGGTAGTCACCGTCTTGGTGCAGGTAAGGAGTGAGATACCACTGCCCTGAGGAGTCA		Pi4k2b
scl37671.3.1_35	0.072412	0.00343	-4.02	-1.77861	-1.43	NM_028832	CAGGAGAGCTACCTAAACTTAGGTGGATCTGAGGCCAATGCTAAAGTGTGGCTACTAAAATTATTAAGCC		Mterf2
scl30890.1.1_211	0.072412	0.00344	-4.01	-1.78034	-0.882		GAAGGTGCCTTATCTTCCCGCGGCGGATGGTAACAGACTCATTGCTCATGAACATTGATTGCACATGATT	mMC006876	#N/A
scl23477.19.1_263	0.072412	0.00344	-4.01	-1.78052	-1.75	NM_011067	TTCACGCGTCTGTCCTCTCACTGTCTGGTGCTCTGGTTTAAAGAAGCCCAAAGTTCCTTCTTGAACTCGA		Per3
scl0326618.9_77	0.072412	0.00344	4.01	-1.78058	1.05	NM_001001491	GATGTGGAGTGCTCTGTAGGCTGCACATTTTTTGGCTTTGTAGTTTTCCTTTCTCAGTTAACATCTCACA		Tpm4
scl0016826.1_74	0.072412	0.00344	-4.01	-1.78094	-1.22	NM_010698	GCCATGCTGTGCAAACGTGCTCAGGATCTCAGTAACGGGCCGACCCCCAACTACAGATGACTTTTTAATA		Ldb2
scl46842.21.1_64	0.072426	0.00344	4.01	-1.78176	1.52	NM_025815	ATGGCCTTAAATTCTCACAGAATTCCTGGAAATGATTGTGAATTGCCTTCAAAATACAGAAATGTGTATT		Cpne8
scl34146.1.1_100	0.072441	0.00345	4.01	-1.78258	1.68		CTAAATGAGAAGCTTGAAACTTGGACTTGCCTCGTCATACTGAAAGCTGTGGGACAGCAGGTGCCATCAG	mMC017698	#N/A
scl44362.3_601	0.072443	0.00345	-4.01	-1.78322	-3.18	NM_023612	AAACCTTGCCAACAGAGTTGTGAATGTACTCGTGGGAAGATCCGTGAATGTAAGCGCAACCGGCTGTTAG		Esm1
scl18131.5_291	0.072469	0.00345	-4.01	-1.78429	-1.4	NM_028829	GTTACTATTCTGTAGTTCCACCTGCATCCTCCAGAGGGTGATGTTGTCACTCTCAGTACACTCAGAGCTT		Paqr8
scl056218.3_29	0.072469	0.00345	-4.01	-1.78482	-1.07	NM_019574	CCTCTGTCCTCAAAAGAAGTTAAGTAGGGTCTCTACCCTCTTATGGCCAACTATTTTTAAGGAAGCCAGA		Patz1
scl13912.1.1_21	0.072482	0.00346	4.01	-1.78562	2.13		GTGACTGTCATCTATAGATATGCTAGATTGCATTCCTGACTGTTCTGGGACACATGTGGCCCATGGCTGG	mMC015644	#N/A
scl48518.8_338	0.072595	0.00347	-4.01	-1.78782	-1.49	NM_133704	AGCTAGGGTCAGAAGGGAGCAAGTTAGACAGGGCTCTGTCAAAGATGAAACACATTCCAGATAAGGTCTC		Sec22a
scl47347.1.1_38	0.072758	0.00347	-4.01	-1.79073	-1.04		GCAGAGATCCTATTGCAAGTGTTTGTGGTCTACTCAGCTTCTTACCTGCTGCCTCATCTGTGTTCAAGCA	mMC008987	#N/A
scl20708.1.1_309	0.072767	0.00348	-4.01	-1.79157	-1.28		CTAAATCCTGGAGTTACCAGTGTCCCTGATTAGTAACTGTTCAAAGTCCTCCGCAAACTACGTGTTGGCT	mMC006784	#N/A
scl00235431.2_16	0.072767	0.00348	-4.01	-1.79208	-1.33	NM_175484	ATGGAGCTCAAAAGCACTGGTGTCAGGACAGTCACCGCCCTTTGGGTAGAGGAGATGTGGGGACCTCGGT		Coro2b
scl31989.25.1_124	0.072773	0.00348	4.01	-1.79329	1.16	NM_001004468	CAAGTTGACCTCGGAGTTCCTGTATCAGGGAGACTGTCAGATTCTCTAATAGACTACAAATTGCTGGCCT		Tacc2
scl16675.14_10	0.072773	0.00348	-4.01	-1.79339	-1.08	NM_010497	ACCCAGCCTAAGTATTATCCTACCCCAAGCAGTACATTTCACCCATGGGCAATAATGGGAGCTGTACCGT		Idh1
scl33606.2_429	0.072799	0.00349	-4.01	-1.79436	-2.44	NM_177031	CTCCACAGTACATAACAAGCTCAAACTCTTAAAACTAGCAGTCATCCAGTCAACACATAGGCAAACAGGG		#N/A
scl19036.1.357_13	0.072835	0.0035	-4	-1.79678	-1.78	NM_146648	TTGTCCTGTTCTGACCCCACCTTCAGCCAAGTGGTATGTTTAACCATTTCTATATTCAATGAGACTTGCA		Olfr1165-ps
scl46503.3.1_8	0.072835	0.0035	4	-1.79681	1.32	NM_181390	AGAGGGACCAGCCAAGAGCGTGTTTGGCTGAGACATGCACATTGCACCATCCACCCGGACACAGGAGCCT		Mustn1
scl35751.4_16	0.072835	0.0035	-4	-1.79727	-1.25	NM_027838	GTCTAACCTGGGTCTCAATATGGAATTGAGAAGTTACATATATAAACCCAACATTAGCTGGGAGTAATAT		Senp8
scl53699.1.245_256	0.072835	0.0035	-4	-1.79732	-2.33	NM_175429	ATTAAAAAAGACATTGTGAATTTGAGAGGGAGTTGGGAGGAATTGGAGGAAGAGGGGTGGAAATGATGTA		Kctd12b
scl00219150.2_85	0.072988	0.00351	4	-1.80075	1.24	NM_177338	AACTTGACTGTCACACATGGAGGTCCTTGCCTAGCTAGGGGCAGAAAAAGCAGGGGACATTTACCACCTA		Hmbox1
scl0207777.9_233	0.072988	0.00351	4	-1.80121	1.85	NM_172449	TCCTTCACCCCTTGTCTGGGCGAGTCTCTTTGCATGTTTTCTTCGCTGTGGTGGGAGATGTTTGATTGAA		Tspoap1
scl42524.16_317	0.072988	0.00351	4	-1.80129	1.25	NM_009132	TGCTTCTAAGCATTTCCCCGTCTGCTACTCTGTTTGCAGTGAGCTTTACTTTATGTATGGCTTTAACAAT		Scin
scl29531.1.44_30	0.073025	0.00351	-4	-1.8024	-2.29	NM_027218	CCCTGAGTCATATCTTCAAGAGTCAGATACAAGAAACCATTGACCTGCACATAGACCTCAATAATGGTTC		Clec4b1
scl00224860.2_197	0.073038	0.00352	-4	-1.80331	-1.05	NM_013880	TGGCGCTGCAGAGGATTTGTTGGCGTGCTTGCTGAGCCATATTTACTAAGCAGAATGTAAGAACCCAGGA		Plcl2
scl53445.4_156	0.073038	0.00352	-4	-1.80381	-0.945	NM_134148	ACACAAGGAGAGAACCTTCACCAGCCCCTAGCCTTGGACAAAGGCCATGAAATGGGAGATTAGCACACTA		Carns1
scl0015251.2_168	0.073137	0.00353	4	-1.8058	1.67	NM_010431	GCACTTTGTCGCTATTAACATCCTTTTTTCATATAGATTTCAATAAGTGAGTAATTTTAGAAGCATTATT		Hif1a
scl0022317.1_300	0.073141	0.00353	-4	-1.80646	-1.13	NM_009496	GGGGAGAGGAAGGTGGTGTCCTATGTTGGCTCTAGGCCAGAAGGGCTGATGTGTGTATTCTTTGTTCTTC		Vamp1
scl000336.1_69	0.073246	0.00354	-4	-1.80853	-1.83	NM_025847	GGACACTTTTAATAAGCTATTTCAAATTTGGTTTTGTTACATTAAGTTGACTATCAAATACACAAAAGAT		Pbrm1
scl20503.8_119	0.073401	0.00355	-3.99	-1.8113	-2.06	NM_007540	GTGCCGTTTACCAAATTAACCTTTGTCATCGTTTTTTAACCTATTCAGGAATGCTTGGAATATCTGCTCT		Bdnf
scl0003667.1_0	0.073604	0.00356	-3.99	-1.81472	-0.948	CC325981	CATCTACAAGGCTTCTTCCTAGATTCAACGTCATTCAATATTTTGATGGATATGTTATTTACCAAAGGCA		#N/A
scl0259081.1_262	0.073691	0.00357	3.99	-1.81705	2.65	NM_147077	GCCCCAAGGTATGTGCACACCCTGCTCTCACTTGTTTATCTGTTTGTGCCTCCAATGCTCAACCCTGTTA		Olfr643
scl0017105.2_34	0.073691	0.00357	-3.99	-1.81715	-1.41	NM_017372	AACTCTGAAAAGGAATGGAATGGCTGGCTACTATGGAGTCAGCCTGGCCGACTGGGTGTGTTTAGCTCAG		Lyz2
scl34228.3.1_289	0.073888	0.00358	-3.99	-1.82049	-1.33	NM_013914	ATCTGTCCTCAGCACTGTTGTCCTGCTTGGGGCTGGCCTCGGTGGCTGGTTAACGTCTCAGGAGAGCAGC		Snai3
scl38650.11.1_216	0.073951	0.00358	-3.99	-1.82232	-1.27	XM_125716	ACACATGCCCGGGCTGCACGTGGGAGAGATCACCTGGCTTACGGGGACACGGACACACGGGTCGGTAGCA		#N/A
scl33430.14.1_253	0.073951	0.00358	3.99	-1.82256	1.75	XM_146486	ATTGAATCAAAGAAGCCCCTGTTGCTTAGAGAAGGAAGGAAAAAACATGCTGGGTTATGCCAGGGAAGCA		#N/A
scl51052.7.1_176	0.074288	0.0036	-3.98	-1.82781	-1.41	XM_484603	GTATTGAACAATGTGTACCATGAAACTCACACCTTGGCTTTCTTTGAAAATGGTCAATAGTAACTGTAGG		#N/A
scl12348.1.1_60	0.074444	0.00362	3.98	-1.83177	1.47	NM_134211	TAAGTATGAACCTAATACATTCTATCATAAGTACAGGTATGAATATATCACAGCATAAGAATAGTGACAA		Vmn1r-ps103
scl38627.1_44	0.074444	0.00362	3.98	-1.83177	1.47	NM_025499	TTCAAAAGTACCCCGATACTCCAGTGTCATACTTTGAGTTTGTGATTGATCCAAACTCATTCTCTCGCAC		Eid3
scl47765.4.1_45	0.074444	0.00362	3.98	-1.83177	1.47		ACACAGGATGGTCAGAGAAATCCACATTTGTCCCGGAAAGCCAGAACAGTGTCCACAAGAGCCACCGCCA	mMC002889	#N/A
scl027801.1_9	0.074555	0.00363	-3.98	-1.83434	-1.01		TCCCCTGGCGTCAGGGGCCTGAGTAAGCACATGGCAGCGTCCGCTTGCATCGTGTCTGTTCTATGTTTTT	mMC025099	#N/A
scl42296.22_343	0.074555	0.00363	3.98	-1.83449	1.25		CATTTTAACAGATTTAGTTCCTCCCCCAAAACAACCCCATTTGGCAAACCTCATTAAACTCCTCTGAACA	mMC005728	#N/A
scl19957.5_83	0.074829	0.00364	3.98	-1.83884	1.42	NM_029512	GGCACATTACAAAGGGCCCAACAGGTAAAATACTTGAAACTTCTCAGTGGCCAAGACCTCAGATACCCTC		Ttpal
scl50171.3.1_287	0.074849	0.00365	-3.97	-1.84025	-1.01	NM_175505	AGACTCCCCCACCAGCCCGTGGTAGAGACTTACCTATGTGTTCACATGGACATAGCAAGGTCATGATTTA		#N/A
scl48431.13.1_5	0.074849	0.00365	-3.97	-1.84031	-1.86	NM_021495	GTGATTTTCCTTGTCATGAAGGGTGTTCTAACAAATGTTTATTCTTAGACCTGAGAGACACTGAGGCATC		Nectin3
scl00061.1_10	0.074905	0.00365	-3.97	-1.84169	-2.02	NM_026731	TGCCGGACGAGGTCAACATCGATGAGCTATTGGAATTGGACAGTGAAGAGGAAAGATGCCGGAAAATCCA		Ppp1r14a
scl39357.1_85	0.075138	0.00367	3.97	-1.84552	1.72		ATGCTCATACCGGGCTAAAGAGACGAGCACTCATGCGAGGTGGGATGTTACAAAGGTCCCTACATCTCTT	mMC010289	#N/A
scl020209.4_127	0.075138	0.00367	3.97	-1.8465	1.93	NM_011314	GCCAAATACTGAGAGTCCTCCTATTAGTTCAGAAGGCTGTGTTGGGGTCCTGAGGGTGGGGTCTGGGCTT		Saa2
scl0003816.1_114	0.075138	0.00367	-3.97	-1.84667	-0.973	NM_010301	TTACCGCCATGCAGGCCATGGTGCGCGCCATGGAGACGCTCAAGATCCTCTACAAGTATGAGCAGAACAA		Gna11
scl00103106.1_114	0.075138	0.00367	3.97	-1.84726	1.49		GAAATGTGGTTGGCCACCATCGGGGAAATCCTACAGCCAGGTGCAGTTTGTATCACAGACTTAGGTTATA	mMR029609	#N/A
scl39610.3_265	0.07517	0.00368	3.97	-1.84828	3.3	NM_007719	TGAAGGCAGTCCCAGCTGGGGCTCTGGATGGCAATGACAAGTAGTTGGGTCTCTATGATGGGAATAAAAA		Ccr7
scl018019.2_154	0.075181	0.00368	-3.97	-1.84903	-1.12	NM_010899	TTACTGGGAAGCCATTCTCCCTGAGTGGTGTTCGTGTTCAAAGGCTCATGGCTCAACTGTCCAGCCCAAT		Nfatc2
scl51825.4_405	0.075321	0.00369	3.97	-1.85153	1.75	NM_026473	GATAAAAACTAAAGCCACACAGTGCTGCCTTAAGTGAATGCACACTATGGAACTTTATGACAATCCATTC		Tubb6
scl44768.16_23	0.075537	0.0037	3.96	-1.85506	1.48	NM_011518	GAGGATCCTCCCTAGAGGATTTAGACTATGAATGCCCACTAAATTTGCAAGGTCAGAAACTAGCCAAGGT		Syk
scl0105837.13_26	0.075574	0.0037	3.96	-1.85616	0.92	NM_134092	ACATCACGGAGGCCCATGAGAGCTTCACGGCCTGCAGCCAGAGACTCTTCGACATCTCCAAGTTCTACCT		Mtbp
scl47703.8_132	0.075595	0.00371	-3.96	-1.85733	-1.26	NM_017376	GTCCCTGCTGGTGGGCCGGAGTGATGTGTTATGGAGGGAAGTTGGGAATGTATCCTTTTCAAACAAAATT		Tef
scl46884.3.1_318	0.075595	0.00371	3.96	-1.85849	2.58		GGCCCAGTGTGGAAATTCTTTACATTCGCAGCTGAGTGGCTTCTGCTCTGGATATCCTACTGACTAAAAC	mMC003887	#N/A
scl45772.22.1_79	0.075595	0.00372	3.96	-1.85902	2.02	NM_008407	GGACTAATTGATGGTGTCCATACCGACTATATTGTTCCCAGCTTGTTCTGAGTAGCATGTCAGCTGCTGA		Itih3
scl46125.6_409	0.075595	0.00372	-3.96	-1.85911	-1.51	NM_145981	TAGAGGGAGGGATTGTCATAGTAACATTTTCCGAGGTGACAGAGATGATACACAGGCAGCTGGACTTCTG		Phyhip
scl29741.15_76	0.075595	0.00372	-3.96	-1.86068	-1.24	NM_009320	GGGAGGAGCGTTTGTGTTTGAAGGATCCTTGGTGTGTGACCTGTCTTGCAGTATACAAGCTCTGTGTATG		Slc6a6
scl33579.4.1_22	0.075595	0.00372	-3.96	-1.86145	-2.29	NM_008535	GCTGTTCAGTGAACTCCCTGTAAAAGGATCTCAGGTCGCCCAGATGAGGAAACGCCCTGTAGCTCTGGAA		Lyl1
scl0235416.2_22	0.075595	0.00373	3.96	-1.86251	3	NM_199222	TTCAGGAGCACACGTCTTCTACCTGCCTGTGGGCACTAAGCATCACTTTTTTGAACTGGACCATATCCTC		Lman1l
scl093968.1_17	0.075595	0.00373	-3.96	-1.8631	-1.93	NM_053151	GGACAAATCTACTCAGGTGAATGGGCATGCTTTGCCCTAAAGCCTTCAGAATTGTGTTCTTTCTGATTTC		Klra21
scl41468.13.1_27	0.075595	0.00373	3.96	-1.86321	2.41	NM_007436	ACCTGACACTTGTTTTGCTGGCTGTCCTGTCCTTGAAGAATTGCTCACGGAGCCTCATCCTGGCTTCTCT		Aldh3a1
scl48922.5.43_8	0.075595	0.00373	-3.96	-1.86327	-1.03	NM_023844	TTATGACTGGAAGTGTGGTGGAGCTACGATGCCAGGATAAAGAAGGAAACCCAGCTCCGGAGTACATCTG		Jam2
scl44950.4.1_46	0.075595	0.00373	-3.96	-1.86382	-1.05	NM_177322	TCAGGAGCCCTTTGTAAAATTCAGCCAGTGTCTTAGAAACCTGTACTGTCCCCAAACAATGCCAGTTAGT		Agtr1a
scl00223254.1_50	0.075595	0.00373	3.96	-1.86403	0.923		AACTGTTTGCCTGTTCTCTAGGGCAGCTGGGTCGCTGTCATTCCCTTCATGCATAGAATCCTCTATAACG	mMR030655	#N/A
scl0059009.1_234	0.075595	0.00373	-3.96	-1.86417	-1.23	NM_021506	CTTTTTGGAGACAGTAGATGGATGTTGTAACAAGGGCTTGTCACACCGTGGTGGGGATGAGAAGTCGACA		Sh3rf1
scl49637.7.1_164	0.075623	0.00374	3.96	-1.86514	2.13	XM_128768	GTTTGAATGCACATAGCCTTCTTCTATAAACAAGGAGGACTGTGGGTTGTGTGGTATTATTTGATTTCTT		#N/A
scl098999.1_128	0.075636	0.00374	3.96	-1.86648	1.59	XM_130703	TCAGCAGCACCTCCTGTGAGTCTTTATCCAGGCACCCTCCCTTGCAGCCTTTGCCTGGGTAGGGTTAGCA		#N/A
scl18196.2_265	0.075636	0.00374	-3.96	-1.8665	-1.89	NM_009236	TGCCTGCTCCCTTCCTTTCGCATATGTATGTTAGGGTATGCAACAGCCTTTAGAGCTGGTGGCCTAAAGA		Sox18
scl26190.16_67	0.075647	0.00375	-3.96	-1.86768	-1.29	NM_011779	CACCCACTCTTATAGAGTGGCCATAGTGTTCTGTCAAAACACTCGCTTCCGTTTTCAGAGATAAAAGGCA		Coro1c
scl21074.9.1_1	0.075647	0.00375	3.96	-1.86783	0.91	NM_144886	GATGAGGCCGAGAGCTGAAGGATGGGACTGGGCACCCCCTGGGCCAGTTTTGGGAGTGAAAACTCTGCCA		Exosc2
scl0059091.1_151	0.075683	0.00375	-3.95	-1.8689	-1.22	NM_021566	AGGTACCCAACACCGTCCTCATCTGTATGGTGATCTTGCTGAACATCGGCCTGGCTATCCTATTTGTTCA		Jph2
scl19470.2_417	0.075793	0.00376	3.95	-1.87181	0.938	NM_030244	TGGAGACTTTTCGCTTAGCTCCTGGTCAGCTCTAGTGATTGTGCGCGCTTCTAAGTTACCTTGTGCTTTA		Ier5l
scl0001204.1_58	0.075793	0.00376	3.95	-1.87192	2.15		AGAAGCACTCATACTGTCTCCATTTTAAAGAAAATGGCATTTAGAAGTTTACTACCGTCCACACCACGCA	mMA032865	#N/A
scl0001874.1_222	0.075793	0.00376	-3.95	-1.87215	-1.9	AK011747	GACAGTTGTCCATCCAGGCTCTTCTAAAGTGATAACATAGGGTCCCTTGAGCAGTAACTCAACTCAGGCT		Mgrn1
scl44934.8_301	0.0758	0.00377	3.95	-1.87284	1.06	NM_009256	TGTCATTATTCTTGTGTATAAAGTCAATAATTTATAGGAAAACATCAGTGCCATGCTGTGATCTTATCTT		Serpinb9
scl30953.4_24	0.075863	0.00377	3.95	-1.87483	1.43	NM_010531	CTGTCCTCAGGAACTCTGCCTGACTCAGGCAGCATGAGACACTGCCTCTTGCCAAATAAAAATTCAGAAT		Il18bp
scl15961.15.1_3	0.075863	0.00377	3.95	-1.87487	0.895	NM_133806	CATATAAATCCTAACGGGCCACATAGGGAGCCGTTGTTTTGGTAGATCAATTGTGAACCTGTGGGACCTG		Uap1
scl0003373.1_54	0.075917	0.00378	-3.95	-1.87618	-1.22	NM_133835	ATCGATCCCAATAGCCCTCTCTTTCAGGCCATCCTGGACAACCCAGTGGTGCAGCTGGGTTTGACAAACC		Ubac1
scl38602.1.1_202	0.076004	0.00379	3.95	-1.87895	1.51		TGGCATGTAGAAACAGAGCAGACATTTCTGAATGCTCAAACCACAGTAACACCTCCTGCTCCTCCTGGTG	mMC015180	#N/A
scl00103850.1_287	0.076004	0.00379	-3.95	-1.87896	-0.84	NM_134029	CTTGCTCTGGTGTTCTTAGATCCCATTAACAGCCCAGAAAGGAGTCAGCAGGTGTGAATATTTGTTGCCA		Nt5m
scl3013.1.1_0	0.076004	0.00379	3.95	-1.8798	1.69		ACGGTGAACCTGGGCTAGCGCTTGACTCTCCTGGGCCTACAGGAAGATTACTGCTCTCCCCAAGGCATGA	mMC001121	#N/A
scl50802.2_363	0.076004	0.00379	-3.95	-1.88018	-1.61	NM_198886	CCGGAGACAGGGTTGATAAGGCTGAGGGAATGTGGGATCCCAAAGAAAGATTTCTTTTTTGAAGAGGTGC		Zbtb12
scl51820.12.1_5	0.076004	0.0038	3.95	-1.88142	2.54		GAGCTCTCACAGAATGTCGTCTACAAAAGTGAGGACGGAAGATGGGTCACTGACCTTGCCTACTACACAT	mMC005782	#N/A
scl45884.3_67	0.076004	0.0038	-3.95	-1.88162	-1.59	NM_146052	AATCCCTGCCAAGCAGGCAAAAGAAGGCAGATGAGCCTGATGACATTAGCACTGTGGTATAGTAGCCATG		Lrrc3b
scl20572.1.93_142	0.076004	0.0038	3.95	-1.882	2.36		TAAGCCACATCCAATATTCAGCCCCTATCTGACCAGAATACCTGTCCTCTGTCCAAGCCAACTGTGTCCA	mMC004563	#N/A
scl0320861.1_58	0.076004	0.0038	3.95	-1.88212	1.14		TCTGGTTTAGAGCCAATTCTAAGTCTAAGATTCCTTACCAAGTAAACAGCTAAAAGGCAATACCCCTGGG	mMC021366	#N/A
scl0073993.1_2	0.076004	0.0038	3.95	-1.88263	2.45		ATGGGCTTCCTGTGCCCTTGAGCTCGGAGAGCCTCGTAACCCTGTTTCCTCCTATGAAGAAGTGTTCATG	mMR030263	#N/A
scl0003537.1_10	0.076086	0.00381	-3.94	-1.88464	-1.39	NM_029620	ACATGTGGCGGCATTCTTACCGGAGAGTCTGGATTTATTGGCAGTGAAGGTTTTCCTGGAATGTACCCTC		Pcolce2
scl074727.1_143	0.076086	0.00381	3.94	-1.88549	1.8		GTCTGCATTCCGACAGACACTGCAGGTACCACACAGCTAGAGCTGCATGTGAGAGCAACAGATAGTCTTA	mMC022379	#N/A
scl49837.2_30	0.076086	0.00381	3.94	-1.88549	1.8	NM_025365	AGAAACTTATTACAAAAACAAGGTGTAAAAAGTCCGCTTACAAAAATCAAATAAACATGACTTGTATTTC		Tomm6
scl49214.11_595	0.076156	0.00382	-3.94	-1.8879	-0.9	NM_011749	TAATGGTACCACTGACGGTCTACTATTCATTCCCTAGATCCCGGTTCTTGAGTGATTTGGCTTGGTGGGG		Zfp148
scl54124.9_42	0.076156	0.00382	-3.94	-1.88828	-1.6	NM_153073	TCTTGGACAAAGAAATTCAGCTTGGATTATTTGGCCCTGGACTTCAATTCAACATCACCAGCCCCTGTAC		#N/A
scl49723.1_245	0.076156	0.00383	3.94	-1.88893	1.84		GGCCTTTATGTTCCAGTGCCTGGCCAGACCTCTGTTATTCTAGTGCATAATTGATGGTGCTCAGAAGTGG	mMC004899	#N/A
scl20687.14.1_105	0.076156	0.00383	3.94	-1.88931	1.2	NM_021398	CTCTAGCCTCGATGATGCCTTTTCTGTTCATTACTCGACTTTGATGATCCAGTATCTACAAAGACTGCCT		Slc43a3
scl0004172.1_26	0.076156	0.00383	-3.94	-1.88954	-0.962	NM_023229	CACGTAATGGTGCTTCTGGCCCAACACCTGGCCCGGCACCGCTTGCGGGAACCCCAACTTCTGGAAGCCA		Fastk
scl24691.6_256	0.076156	0.00383	-3.94	-1.88992	-1.19	NM_023465	TGAGATTGTATCTAAAGTCCGGTGTTGCCAGCTTCAGTTGGTTCCTGTGACTGCCTCGAGGCCAAGCCCT		Ctnnbip1
scl27197.1.1_203	0.0762	0.00383	3.94	-1.8911	2.15		GAAGAACTAGTAACTCTTCAACTTGTTTAAAATGCATCATGAGTTGTTTGTGGCAAACTGCTTGAAGTCT	mMC010798	#N/A
scl46119.1.1_233	0.076267	0.00384	-3.94	-1.89256	-1.76	NM_175216	TTTTCCGGACCTTGATCCAGATGTTTGTGGCTGGCATAATTTGTGGCTTAGGAGTGCTCAGGTTGCACTC		#N/A
scl0003524.1_16	0.076494	0.00385	-3.94	-1.89619	-1.13	NM_019798	AGAAATTCCACATCCCCGTGGACACCATGATGACATACATGCTGACGCTGGAGGACCACTACCACGCTGA		Pde4a
scl28676.3_567	0.076521	0.00386	3.94	-1.89713	2.06	NM_009426	ATCCAACTTCTGTCATCTGCCCCATATGGCAAGACTGACCTGGTATAACTTCAGCGCATCCTCCAAGGTT		Trh
scl31848.11_248	0.076616	0.00386	-3.93	-1.89898	-0.985	NM_007856	CCCCATCCTGGTGAGCTAGGCTCCATTTTTGTCTGTAGCATGTGCAGTGTTAATTGATCAGCCAAGGGTT		Dhcr7
scl0004174.1_30	0.076666	0.00387	-3.93	-1.90113	-1.31	NM_030564	TGTGGGCTGCTGAATGAAGTCATGGGAACTGGAGCTGTCCGAGGCCAGCAGGCGGGATTTCCGGGAAGCA		Rnf34
scl0003033.1_624	0.076666	0.00387	3.93	-1.90117	1.74	NM_181734	TTTAGATGCTAATCGTTGATCTTTTAGGTCCTGGCTAAGCTTTAGGGCCAATATACCCCTCTTGACTGCC		Ttpal
scl35102.50_84	0.076666	0.00387	3.93	-1.90186	1.2	NM_009931	TTTGCAACACTAACCACAGACTGAATGACTGACTTCCCGTACGACAGCCAAGGCCTTTGTTAGCCTCCTT		Col4a1
scl0064292.1_56	0.076666	0.00387	3.93	-1.90196	1.85	NM_022415	ATCCTCTGGGAGGTGGCCCACCATCTGTGACCAGCAGCTGAAGCCTCCTCAGCTACCACAGTGGGGACAG		Ptges
scl37585.1.1719_24	0.076683	0.00388	3.93	-1.90277	1.81		TTTACTGCTGAGTCAAAAAGTAATTAGCTTCATAGTCACTTGAAAACAGGAAAATTGGGTTTCTCTTGAA	mMC006299	#N/A
scl0001420.1_0	0.076697	0.00388	3.93	-1.90353	0.985	NM_177777	TTCCTTGGTGGGGACGAAGTTCGGCTGATAGCAGGAGTCTGGAACCCCTGACGCTTACAACTTCCAGCCT		D11Wsu47e
scl00217995.1_300	0.0767	0.00388	3.93	-1.90415	1.27	NM_144835	AATCCCTGCCTGTCTGGGATACCACAGAATCCTCTCCTGCCTTTTGTACAGAGTTGCTAAGGAGTAAACC		Heatr1
scl30502.9.1_2	0.076755	0.00389	-3.93	-1.90546	-3.17	NM_023059	TCTGCCGACCTTTTGGTGAACCTGAGTCGCTGTCGGCGTCTCATCGTGGTTCTTTCAGATGCCTTCCTAA		Sigirr
scl34717.16_531	0.076875	0.0039	3.93	-1.90866	0.84	NM_145596	GTGATACCCAAGTTGCTCAGTGCTTTTGAGTGTGTCACTTCCCAGGGTGGTTTTGGGGGAATTAACAGAA		Gatad2a
scl50795.8.1_75	0.076875	0.0039	-3.93	-1.9087	-1.86	NM_016765	GGATCCCACTGGTTAGGAATAGAGCTGTATAGTGGGTAGAATCAGCTAATAGAGGCTGGGTAGTTGTGGG		Ddah2
scl00319800.2_168	0.076875	0.0039	3.93	-1.90878	1.92	NM_177002	TCTTCCTGACTCCATCCATGATGTAGGAAATGATTGGAAAGAGTCAAGACAAGCAAAGGAGGAGGATTCC		Slc22a30
scl000973.1_27	0.076884	0.0039	3.93	-1.90983	2.01	NM_030724	GGGACCTTGAGCAGATTTTATCACAGTACATTACGTTTGTGAAGCCTGCCTTTGAGGAATTCTGCTTGCC		Uck2
scl000672.1_10	0.076884	0.00391	-3.93	-1.91017	-1.01	NM_010631	TGGAGAAGAACACCAGCGAGACTCTGTACTCCCTCAGATTTGCTGAGAGGGTTCGCTCTGTGGAGTTGGG		Kifc3
scl40283.12_181	0.076884	0.00391	-3.93	-1.91109	-1.36	NM_172793	GATCATGTATGTGGCAATTCGAACATGAAATTCAATAATGGCAGTGATGTGGCTGGCTGGGGGTAAGCAG		Btnl9
scl0016634.1_61	0.076884	0.00391	-3.93	-1.9112	-2.52	NM_010648	AGTAAAACAAAGACTGTTTTAGATTCCTCACGGGACACAGGCAGAGGTGTTAAATACTGGTTCTGCTATA		Klra3
scl00227394.2_80	0.076885	0.00391	3.93	-1.91244	1.97	NM_172658	GAGAAAAGAACCAGCTTCAATGACAAAAAGTGCCAAGTAGACATGACAAGATGTCATAATGCACTGTTGA		Slco4c1
mmu-miR-295.miRNA-Tagged-Template	0.076885	0.00392	3.93	-1.91299	1.94		ATATGGCTAGTAGACTTGGTTCAACCCCCGAGTGCTCTAAATTAAGAAGACTCAAAAGTAGTAGCACTTT	mMO035920	#N/A
scl54518.26.8_30	0.076885	0.00392	3.92	-1.91359	1.62	NM_148945	TTGGATTGTCCACTGGGACCAACTACCACAATACCAACTAAACAGACAGGATGCGCCGCATCTCGTAAAG		Rps6ka3
scl0020870.1_175	0.076885	0.00392	-3.92	-1.91397	-1.11		ACATCCAGAGCAGGTTCTACAGGAGCCCCGAGGTGCTGCTGGGCATGCCCTACGACCTGGCCATCGACAT	mMR027274	#N/A
scl31574.14.1_31	0.076885	0.00392	3.92	-1.9141	2.37	NM_175319	TTAGACCTTTGCTTGGCCGGATGATGTACCACTAAGACCGGGGTACCTCTTGTGAAGACACTTTGTTGCT		Acp7
scl25330.1.1_0	0.076894	0.00392	-3.92	-1.91487	-1.28		GTGGGTAAAGACACTGAAGTGGGGTAAGAAGCTGTTTCTGGCCAAACTCCTTAATGTTGAAACCCTACTT	mMC016316	#N/A
scl15968.1_45	0.076894	0.00393	-3.92	-1.91562	-1.14		TTGCCAGGTGGGCTTCATCGGAAAGTCTGTATTGGTCATAGGGGAAAAGAAAGCCATGTGGTTGGACAGA	mMC012021	#N/A
scl0094284.1_120	0.076894	0.00393	3.92	-1.91642	1.04	NM_145079	ACTTTCTTCCCGGTGCCTCCCTGATGGGTCCTCTAAGAGAGTACAGGAACAACATGATTGTCGTGGACAT		Ugt1a6a
scl41212.9.1_219	0.076894	0.00393	3.92	-1.9172	0.825	NM_033475	TTTGCTCAGCCTGCTGGGCCTTTCATGTATAAAAATGCTTAATGATTTTAGCCTTACACTGTGCCTTATG		Rab34
scl49886.18.1_30	0.076894	0.00393	-3.92	-1.91751	-1.14	NM_022880	CTGCCAGGGACGAGCAGGGGTCGAGAGGGGCTGTTCTTCTAGCTGACTTCTGCTTTCCTCTGGACTGTGC		Slc29a1
scl23816.1_664	0.076894	0.00393	-3.92	-1.91765	-0.847	NM_153402	GAGTCACCAAATGCTGAATTCTCTCACTGTGTACTGGGGACCAGGCTCTGATCTGTCATGTTAACTCCTT		Ago3
scl50921.1.23_223	0.077047	0.00394	3.92	-1.92025	1.7	NM_177094	AATGTCAGCTAAACTGACCTGCAAGGAAGCCCTGGATGATACCAACCCCAGAAGTTGAAAAGCTACCACG		#N/A
scl46305.13_322	0.0771	0.00395	3.92	-1.92152	1.34	NM_008608	CCCTATATGTACCAAGTGTACCTAGTTGGCTGCCTCCCGCCACTCTGACTAAAAGGAATCTTAAGAGTGT		Mmp14
scl074558.8_66	0.077147	0.00395	3.92	-1.92271	1.34	NM_029000	TCAGATCAAACCTAGAAGAGAATTATGGCAAAAAATTTACAGGGAAAGGTAGTCTTCCAGATTTATGGAC		Gvin1
scl31759.1.1_107	0.077237	0.00396	3.92	-1.92448	1.82	NM_145848	GGTCAATAAAGAACATTAAGAGAGCCATTCCTTGTCTTTCTAAGATTAATAATGTATGGTGAAAGGGTAT		Vmn1r71
scl37690.5.564_26	0.077606	0.00398	-3.91	-1.92992	-0.957	NM_010301	AGAACGTGACTTCCATCATGTTCTTGGTGGCACTAAGCGAGTATGACCAAGTCCTGGTGGAGTCAGACAA		Gna11
scl00246710.1_261	0.077874	0.004	-3.91	-1.93401	-0.978	NM_153514	TATGTCACATGTCACTCAGTGTTGTCTTAGAGGATGGGGGTAAAAACACAAACCCACAACCCCTCTCCAC		Rhobtb2
scl32376.11_593	0.077919	0.004	-3.91	-1.93572	-0.91	NM_028243	GGAATCTGGCCTTGTCCTGCTCTCTTTGTTTCCAAGGCCAATTTTATGGTGGTCTGGCTACATTCTGCCA		Prcp
scl52495.17.1_252	0.077919	0.00401	-3.91	-1.93604	-0.982	NM_008528	GTTCACACGAGCTTTTCTATCACCTGACCTGACGAAGTCATAGCTGGGGAGGTTCGGTTACTATGATACT		Blnk
scl19785.7_63	0.077919	0.00401	3.91	-1.93631	1.47	NM_031373	AGACCCTAAGGGTCTAAGGGGATGGGCCTCTTTTCTTCGTCTGGTGCCAAGTGAGGCCTTTTCTGAATAA		Ogfr
scl45945.2_83	0.077929	0.00401	-3.91	-1.937	-0.772	NM_029519	CAGCATGTGCTGGGAAGCCTTCTAGGTGTTTCTGTACACCGTGAGAGGTGCTTTGAACTCCCACCCTTTG		Rap2a
scl5908.1.1_224	0.077987	0.00401	-3.91	-1.93833	-1.82	NM_053205	GCTATGTTATCCCACCCTCTCTGAATGACGCACTGTATTGGTTTGGGTACTTGAATTCTGCCCTCAATCC		Taar1
scl43045.31_238	0.078024	0.00402	-3.91	-1.93939	-1.2	XM_126961	GACAGGCTCATGTCTGGGAACCAACATTTAATCTCTCACTCTTCACCTAAGCCCTCTTAGCCAAACAGCT		#N/A
scl0003881.1_252	0.078558	0.00405	3.9	-1.94692	1.92		AAGGGAGTCCGCATGATCTTTGTCTCTGAAGACTGGGCCGTGATTGGTGCTAGTGTCTCCAGTGTCTTCC	mMA033669	#N/A
scl0013640.1_290	0.07857	0.00405	3.9	-1.94764	1.67	NM_010109	CAATTCCTCATGGCCCTCTCTGCCATTGTCTTTCATTTCCCACTGTGCAATTAGACCCTTTTACTTCACT		Efna5
scl41933.2_521	0.078585	0.00406	3.9	-1.94903	1.46	XM_484196	TAAAAGATTTAGATGTTACCCCAGGGGAAGCCAGCCTTCCCGACATAGGACAGATGACTGTTTACTACTA		#N/A
scl50205.8_548	0.078585	0.00406	-3.9	-1.95045	-2.75	NM_023055	GGCACTGCAGTCTGCCTCATAAGCCATAGCGCACGCGCGCCCTCAAATTAAACAGGCCTTGCCTTGAACT		Slc9a3r2
scl33934.6_92	0.078585	0.00407	-3.9	-1.95133	-1.56	NM_134161	TGGTGGCAGAACCTGTCTGTGGAGAGTTTCTCCTCAACCTCACATTTGTCACGGACTAAACGTGATCATA		Fut10
scl00330203.1_117	0.078585	0.00407	-3.9	-1.95177	-0.88		GTCTTTCTGTTTAAAGAGGCGCATTGCCTTCCCTCACACCAGTATAATAAGTAGCTGACATGATCCCTGA	mMR029211	#N/A
scl068553.2_30	0.078585	0.00407	3.9	-1.95255	1.93	XM_356184	GACAGGGCGGACACTGAAGACATTGATCAGGAAACGCCAGCAAAAGGAAGACATTTGGGCCCCACCCACG		#N/A
scl42115.9.1_121	0.078585	0.00407	-3.9	-1.95273	-2.26	NM_023049	CAGCTTTCAGGCTGCGAGGGAGACGCCCAGCCCAAGTATTTTATTTCACTGAGCACAATAAACGTTGTAT		Asb2
scl029876.1_59	0.078585	0.00407	3.9	-1.9534	1.59	NM_013885	CCACCTTGGAGCCGGGATTTTGAGTGGAGTCTGCCTATTTTCCAGTGGATACTAAGAAACTATTAAACAG		Clic4
scl094060.3_223	0.078585	0.00407	3.9	-1.95351	2.51	NM_033175	CAAGACAGTCTGGAGGAATCAGCATCCCAGGGGTCAAGAAAAGCCCAGCTAGTCTTGTTTTATCTGATCC		Lce3c
scl7326.2.1_165	0.078585	0.00408	3.9	-1.95382	2.4		ATGAAGCTCATAGCTCCACAGTTCTAGTCACTCAGATGGCGAGGGTGTCATGGCAGCGCGGGGCCTGACA	mMC012497	#N/A
scl34734.15_112	0.078585	0.00408	-3.9	-1.95449	-1.22	NM_172753	TTGAAAGACCAATCCGTTAATCTAGTGAGACGGAAGATTTTGCTACATTTCCATTCACTCCTGGCTATGT		Csgalnact1
scl25458.10.1_3	0.078585	0.00408	-3.9	-1.95486	-2.14	NM_172693	GAATGTGCTGGGTGTCACAAGAGTGTGAATAAGCTTTGTACAGATTTTGAAAACTTTAAAAATGTCTCCT		Galnt12
scl35703.13_436	0.078585	0.00408	3.9	-1.95497	1.22	NM_008927	GTACCAATGCTATTGTAAACAACGTGTATAGTGCCTACAAATTGTATGAAACCCCTTTTAACCACTTTAA		Map2k1
scl33777.13.1_9	0.078585	0.00409	3.9	-1.9563	2.07	NM_023689	GCCATTTAATTTATATACAGTAAATAAAAACTTTAATGTTGAACTTACATAATATTTAAGCTATAATGCA		Spock3
scl17984.2_572	0.078585	0.00409	-3.9	-1.95673	-2.14	NM_138741	TGACTAGGCAGCAGTCCTGGGCTGCACTCTGACTTTCAGAGAAGGAGTGAGGTGAATAATGGGTGTTGAT		Cavin2
scl29553.16.1_150	0.078585	0.00409	3.9	-1.95702	2.36	NM_144512	TATCTTGATGCCCCTATTCCAGGGTGGTCCACACATTGTGACGTGCCCGAATCAATAACATCCCATTGAG		Slc6a13
scl0100177.9_3	0.078585	0.00409	-3.9	-1.95758	-0.867	NM_177462	AGACCTTCGGACTTGCGGTCCCACCCTAAGACTGGCAGTCACATCATTAGTTCCAAGGATAGAAAAGTTA		Zmym6
scl43690.22.1_30	0.078585	0.00409	3.9	-1.95782	2.47	NM_011582	TTTTCTTTTACCAGCCCAAATACGTCAAAACTTTTTATATGAATGTGGAAATAAAGAAGAGACTATTTCT		Thbs4
scl0050771.2_184	0.078585	0.0041	3.89	-1.95863	1.26	NM_015805	TGTGGGAGTCTCCTTTGCACTAGTACTTTGTATATGCCTGTGCTCTTCAGCTTGACCTCCCCTCAGACGT		Atp9b
scl48408.1.65_159	0.078585	0.0041	3.89	-1.95883	1.69	NM_027046	TAGGTCCACCATCCTTCCTGAGGAACCACAAATCATACCCCAGAGAGACTACGCCTTCACCGGAGCCATT		Ccdc54
scl072802.2_118	0.078585	0.0041	3.89	-1.95912	1.13		AGTTCCTTCAGGGACTATTTATCTCTTGGACCTAACCCCACTGCAATCCAGACTTTTGTTAGCCGCCACC	mMC020371	#N/A
scl37927.8.1_330	0.078813	0.00411	-3.89	-1.96264	-0.945	NM_023596	AACAGTCATGTTTACGGGTTGTTGGGGTCCTTGGTTCGAGGGCATAATAAATCCTGGGATTCTCAATGTG		Slc29a3
scl37444.5_208	0.079053	0.00413	3.89	-1.9663	2.44		GCACCAGACCATACAATGTGTATCTACAGTTCACAGGTTTAAATACGCTTCAGCAGCTACCGAGCAGCGT	mMC006504	#N/A
scl0014528.1_45	0.079253	0.00414	3.89	-1.9699	1.06	NM_008102	GTTAGCTATACCTTCATCTTTCTGGGGGGTTGGTCACTTGTATCCCTTCTGAACGACCCTGTTGGGTCAT		Gch1
scl28082.1.352_180	0.079253	0.00414	-3.89	-1.97045	-1.12	NM_015823	AGTAGGGTTTGTACTTGTTTGAAAATTGGGTTGAGCTTTAGGCTTAGTAGTTCTATTTCTGGGGGGAATC		Magi2
scl0015495.1_290	0.079253	0.00414	3.89	-1.97056	1.68	NM_008294	CATCAGGGCTTCCTCATCTCCTTTCCATGTGCCAACGCATTTCGTGTCTGAGAAAATTCCCATACCTTTA		Hsd3b4
scl0002509.1_27	0.079284	0.00415	-3.89	-1.97152	-1.02	NM_031842	CAGCTGAAGACCCAGCGAGAGTTCATGTTGAGCTTTGCCCGAGACCCTCAGGGTTTCATCAATGATTGGC		Smarcd1
scl0002037.1_3	0.079285	0.00415	3.89	-1.97226	1.3	NM_010559	AAGAATCCTCGTCCATGTCCCTGCCCACATTCCTGGTAGCTGGAGGAAGCTTGGCGTTTGGGTTGCTTCT		Il6ra
scl40868.8_408	0.079285	0.00415	-3.89	-1.97295	-1.24	XM_126512	TGTTTCTAGGATCATATATAACCTCACCAAACCTTGTTGACGGCTCTGCCTGAGCTTGCAGGACCCCCCT		#N/A
scl056045.1_19	0.079285	0.00416	3.88	-1.97407	1.88	NM_018851	CACTCATAACACCTCTGAAATGGAATAATAAGACTTCATCTTGCCTCCAAGAAGTATCCAAAGTAAAAAC		Samhd1
scl35003.22_120	0.079285	0.00416	3.88	-1.97505	1.16	NM_007404	GGAAGGAAGCAGTGGTTTCCTTAGATAACTACAGAATTATACTGGTCTCTGGGATTACTCTCTCAGCTGT		Adam9
scl0056325.2_260	0.079285	0.00416	-3.88	-1.97554	-0.995	NM_019875	TGTAAGATGTATTCTCAGATTGGTGGAGGGGGACCAAGGCAATGCCCAGGGTCTGGCTTTGTCCTGGTTT		Abcb9
scl0003126.1_97	0.079285	0.00416	-3.88	-1.97571	-0.84	NM_010762	TGGCCACCACTTCCCTGATGATCTTGTACATAATTGGTACTCATGGCGGTGAGACTTCCTGGATCACACT		Mal
scl5159.1.1_233	0.079285	0.00417	3.88	-1.97588	2.64	NM_146554	TATTTATCTATGTGAAGCCTTCAGCAAATGAAAGAGCATCATTGACCAAAACAGTAGCTATTCTCAGCAC		Olfr803
scl46076.7.1_3	0.079285	0.00417	3.88	-1.97599	2.05	NM_175369	GCTTTCCTGAATGCTTGTTTATAACTGTTGAATTCACTATCTTACAAATTAAAAATTTGGAAGAAACAAT		Ccdc122
scl0399674.1_153	0.079319	0.00417	3.88	-1.97716	1.94	NM_207271	GAAAATGAAATGAAGGAGAGTCTAAAGAACCCCATTGAGATCATGGACCTGGATCTTGATGTCTTTAAGG		Tdpoz3
scl0018534.2_230	0.079319	0.00417	3.88	-1.97754	3.83	NM_011044	AAAACCTTTGGGGAAAAATCTTGGGCAAATTTGTAGCTGTAACTAGAGAGTCATGTTGCTTTGTTGCTAG		Pck1
scl0327759.1_278	0.079641	0.00419	-3.88	-1.98252	-1.32	NM_029770	ATATGCAGGGGACGGTCCCGGCCCTGTTCGTCCATTCTGTAAATAACTTGTAAATAGTCTTTAGCATTCC		Unc5b
scl49949.5.1_15	0.079641	0.00419	3.88	-1.9828	2.19	NM_177636	CCATTCCCTTCTTGGCTATTGTTATTGCTTTGGTACTTGGAGCACTCCTTATGGGAGCAGTGATGACTTT		H2-M1
scl36640.8_209	0.079693	0.0042	3.88	-1.98401	1.3	NM_011851	GAGACTCAAATCCCACACAACCACTGTAAGGCATACTCAGGTCAAGACATGAGAAGACCAGCAGGACAGT		Nt5e
scl43900.2.1601_27	0.079783	0.00421	-3.88	-1.98575	-1.38		TCAGTTATAAGATTGTAAATTATTTGCCCCCCACTTTGGTGGTAATAAAGGACCCTTGTTGGACTTCTTG	mMC016994	#N/A
scl29009.2.1_49	0.079783	0.00421	-3.88	-1.98681	-1.84	NM_010449	TTGTGAGCCTATGATAGTCTCCATTTACTGTACAATCATGAACAGCTCTGAGATCCTGGAGTGATGTGGT		Hoxa1
scl46370.4_89	0.079783	0.00421	3.88	-1.98684	0.927	NM_009687	TTCCAGAAAGCCTCTTGTGCTATGTGGGGATCTCAATGTGGCTCATGAAGAAATTGACCTCCGTAACCCC		Apex1
scl38697.44.1_55	0.07979	0.00422	-3.88	-1.98824	-1.01	NM_013850	AGGCTGAAGAAGAGGAGGTTTCCAAACCTGGCCGGCAGCATCCCAAACGTGTCAGCCGATTCCTGGAAGA		Abca7
scl19967.15_108	0.07979	0.00422	3.87	-1.98894	1.96	NM_008652	AGTGGGTAGAGTGTGGCCCATAGCTGGTGATCAGTCTCAAACTTGAAAAGGGAGATGCTGAGCCTAAAGT		Mybl2
scl0012943.1_145	0.07979	0.00422	-3.87	-1.98933	-1.72	NM_009961	GATCATTTTGCCCCACTGAAGCCCATGTAACTGACCTTACGTGCCTTTTGAACTAGGAGAATCGGGCTAT		Pcdha10
scl0001602.1_506	0.07979	0.00422	3.87	-1.98956	2.44	AK036186	GGTAATCGAACTGTGGGTTCCCGCCATGTTCAGAATGGCTTGGACTCAAATGTAAATGTACAGGGTGCAG		#N/A
scl40852.4.1_7	0.07979	0.00422	-3.87	-1.98969	-2.12	NM_080846	GTATACAATGTACAGAGATTACATCAAGAGGGTGTCAGAGGATGCCGAGAAGTAGGACTCCAGAGGTGGC		Higd1b
scl0319236.1_50	0.079852	0.00423	3.87	-1.99104	2.37	NM_175677	GTTCTCTATAACTTCATCCTGCATATCAATGAAAGAAGATTAAAGAAAGTTCAACAACTTGTCCATTCAT		Trim12c
scl13844.1.1_168	0.079982	0.00424	3.87	-1.99415	2.23		TGCATGAGCCCCAGGAATTCGTTGTAGGCTCGCCTTTGTCTTTCTTTAAATCCTTAGGTCATCTGAGGGC	mMC006644	#N/A
scl20269.13_663	0.079982	0.00424	-3.87	-1.99416	-1.63	NM_028306	GTCAGACATTTCCTGCCAACCATGGCGTAAGACAGCTTTCCCTGCCTGAGAACTTATCCTAAGGTGAAAA		Hspa12b
scl36315.5_684	0.079982	0.00424	3.87	-1.99436	1.11	NM_021609	GACTGTTTACAGACAACTTGGCCAGCTTTCACCTCACGGGGCCCAATATTCAAATTGTACAGGGGACAAA		Ackr2
scl030951.1_46	0.079982	0.00424	-3.87	-1.99502	-1.23	NM_013926	CCCCTCTCTGACTAACCTGGAGAAAGTGGTCGTTACAGATGTGACCTCAAACTTTTTGACCGTCACCATT		Cbx8
scl37238.1_20	0.079982	0.00425	3.87	-1.99545	1.43	NM_145610	CCTGGGATCCAGTGCAGTCCGGTTTCCTTTTATAAAGGAACTGCCCAGTTCTTAACCTCCAATAAACCTG		Ppan
scl0018008.1_3	0.080045	0.00425	-3.87	-1.99681	-1.59	NM_016701	AATGTCCCTTCCTGCTCTGGGCCAGCACTCTTAGCTTTGATAACTTGACCTGTGGTATCTCTCGTGGAGA		Nes
scl47598.31_288	0.080045	0.00426	3.87	-1.99782	2.27	NM_007727	GTGGCGGATAGACTCAACTCTCTCATGCACAAATGACTTCTGCTTTTCATTTCCTCATATAATTGTACAG		Cntn1
scl17761.14_501	0.080045	0.00426	3.87	-1.99791	1.07	NM_026713	GAAGAAGAGAACTCGTTCAAGCTTGATTTTCCATAGGAGTACCTCTGTACATTTGTCTGCAAAGTAACAC		Mogat1
scl26568.9_443	0.080151	0.00426	3.87	-1.99981	1.73	NM_145923	CTGTCCACGACACTAATGATGGATCGCTTCTTGGTGTAAAGGAAAGAGTCACTCGGTTGCCATCTTGATG		Rell1
mmu-miR-218.miRNA-Tagged-Template	0.080189	0.00427	3.87	-2.00084	2.05		CGTGTCATGTACTGTCTCATTTCCATTGTATCCGACTGGCCTTAGGTTAACATGGTTAGATCAAGCACAA	mMO036045	#N/A
scl0100072.1_155	0.08027	0.00427	3.87	-2.00242	0.822	XM_355539	GTAGTTGGCGCCCAACGGGGGGTCCCTGAGACTTGCATGTAAAACTAGTCTAGATGTCTCCTTTTTTGTA		#N/A
scl018212.12_31	0.0803	0.00428	3.86	-2.00335	3.07	NM_008745	GTGAAATCTCATTGGATTATGCCTCTCTAATGAAAAGCGAGCTGTTTGACTATACGGAAAATGTGCTGAC		Ntrk2
scl073683.2_12	0.080369	0.00429	-3.86	-2.00517	-1.15	XM_133655	ATGCACTGGCAGGCTCTTCAAACGGCGACCTGTACATCTGGGATGTGAACACCGGGAAACTGGAGACCAG		#N/A
scl18425.19.1_16	0.080369	0.00429	3.86	-2.00532	1.34	NM_018851	CACTCATAACACCTCTGAAATGGAATAATAAGACTTCATCTTGCCTCCAAGAAGTATCCAAAGTAAAAAC		Samhd1
scl26719.6_100	0.080397	0.00429	-3.86	-2.00623	-1.22	NM_133903	ACTTGGCCCTTGTGTGTCGTTGATCCCCTTGCATTCGAATAAAGGTCGTGTTCCTGAAAAATGTCAGAGG		Spon2
scl40757.3.1_234	0.08042	0.0043	3.86	-2.00749	1.72	NM_009217	TAGTATAGGTGGACAGTTACCACAACGCTGAACCTGAAGAAAAGGACTCGCCACGTCACAGTCAGTCCAA		Sstr2
scl0020298.1_98	0.08042	0.0043	-3.86	-2.00849	-1	NM_011335	CATGCTGGCCTCCGTCCACACCCTTGCCCTGCTTCAACCATTACATCTGCACGGCCATCCCTTTCTTACC		Ccl21b
scl068114.7_83	0.08042	0.0043	-3.86	-2.00895	-1.22	NM_023431	TGAGAACTTTGACCTGTGCGTGGGTTCTACGTCTTCAGCCTAAGTCTGGGAGATCAGATGCCATCAGATG		Pwwp3a
scl48576.14.1_37	0.08042	0.0043	3.86	-2.00953	1.07	NM_178069	TCATGGGTTACAAGCCCGGGCATGGCCTGGTGACTGCGGCTGCTGCGAGCGCTGAGAATGTACCTGGGAA		Lsg1
scl0067374.1_279	0.08042	0.00431	-3.86	-2.01	-0.94	NM_023844	CACAAAGGACCTAACTGCACACTAATCTTCTAGTTATTAAGTCTATCCGGGAGTCACTGCCATGAAGACC		Jam2
scl0108956.1_31	0.08042	0.00431	3.86	-2.0101	3.04	NM_175391	AATATTTCTCAATCTTACAGTCAGACTTTGGTTGTGAAAATCATTTCCTGTTCTTGGTTTTGGGTAGTCA		Apol7c
scl48582.2_713	0.08042	0.00431	-3.86	-2.0113	-2.5	NM_008148	GAAGGAACACCGGCTTAAAACGAACCCTAGGTCCAAGAGATGAAGGCTCTTCCCAAAATAAAGGTGGAGT		Gp5
scl0014191.2_145	0.08042	0.00431	3.86	-2.01146	2.52	NM_010208	TTTGATGTACTTCTTGGATCCTCTGTGGAGAAGCTGGTAGCTGACATGCCTCTGTTTGGAAACCAGGAGA		Fgr
scl0001664.1_192	0.08042	0.00431	-3.86	-2.01191	-2.44	NM_023055	TGGAATGCAGAGCCTAGGCTCTCTGAGGGGCCAGAGGATGGGTGTTCCATGACTCAAGAGGGCAGCCTCC		Slc9a3r2
scl0102871.14_215	0.08042	0.00431	3.86	-2.01198	2.47	NM_175326	CCCTATAATTTTGTGATGTCATGTGCTGTACAGTTTTAATGTGGTGAGCAGCCTAAGAACTTAAAGGTGT		Radx
mmu-miR-30e.miRNA-Tagged-Template	0.080466	0.00432	3.86	-2.01311	2.21		AGAGAGCTTTAAACATCTCAAAATACCGAGGGCTGCAATAGGTATTCATTTCCAGTCAAGGATGTTTACA	mMO035728	#N/A
scl000064.1_11_REVCOMP	0.080763	0.00434	3.86	-2.01742	2.06		GTACTTGATATTATCCGTCAGTTTCCAAAGCATTTTCATGGATCGGCGTGATCGGATTTGCCCCTCTGCG	mMO035838	#N/A
scl38191.11.1_70	0.080787	0.00434	3.85	-2.0184	0.855	NM_181470	TGCTCTGTAATTAACCAGGATCTGAAGAGGGGTGAGCTTGCCCCTGCCATTTTTATATGCAAATAGCTGA		Ltv1
scl00117592.2_262	0.080787	0.00434	3.85	-2.0188	1.28	NM_080445	TCAGGGTGTGTGAGCGTATGGACTGTAAGGCACTTGGGATCAGAATGTCCACACAAAGTTTGTCTTTCAA		B3galt6
scl0017152.2_183	0.080956	0.00436	3.85	-2.02148	2.14	NM_008547	TTTTCGGGACGAACTTACAACCCCACAGCCAAAAATCTCAATATTGTGAACCGCACACAGCCAGTCCCCT		Mak
scl39755.14.1_129	0.081014	0.00436	3.85	-2.02276	1.9	NM_007946	CCACTTACCTCGGGAACCTCTTAGATAGCACATTATGAATCAGCACCAGGTGTAAGAGCCTATGAGCAGA		Epx
scl0002797.1_1131	0.081031	0.00436	-3.85	-2.02352	-1.06	AK030927	GGGTGCACAATATTTTAAGTTGGTCTTATGGGATGTGTAGGAGTTTTCCAGATGAGCATGAGGAATGTAG		Fktn
scl000711.1_0	0.081121	0.00437	3.85	-2.0252	0.867	NM_145596	GTTGGCCAGCACATTGAGCCAGCACATCCACATAAGTTGCCTTTTGACAGAACTGTGGCCATGGCAGCAT		Gatad2a
scl27288.6.1_10	0.081148	0.00437	3.85	-2.02607	1.5	NM_011853	TTCATCTTTGGGAAGACTTCATCTGGATAGCCCAGAGTGTCTTGGATATTGCCATCCTCCTGCCTTAGCG		#N/A
scl41132.3.1_4	0.081181	0.00438	3.85	-2.02703	2.4	NM_007969	GTGGAAGATGGATCTTTATAAGCAGGACTGATGGCTAGCCCCAGAAGATTTTTTTGAACCTACAGACCCC		Wfdc18
scl0110109.17_117	0.081192	0.00438	3.85	-2.02822	1.02	NM_138747	AAAGCAGCAGTTAGCACAGCAGCCTGCTAATGGAGCTGCTCCCCTGAAAGAAGATGCTGTTTCCAAGGGA		Nop2
scl28337.5.1_12	0.081192	0.00438	-3.85	-2.02827	-2.2	NM_020008	ATTAATGCATTTTGGATAGGCCTTTCCCGCAATCAGAGTGAAGGGCCATGGTTCTGGGAGGATGGATCAG		Clec7a
scl50069.32.1454_21	0.081192	0.00439	-3.85	-2.02879	-0.855	NM_008716	ATAAGACGTGTAGACTCACTGGGAAAGGGGTCTTGTCTGCTCAAAGCCTCAACTCCAGGCTCACCTCCCA		Notch3
scl0013714.2_266	0.08122	0.00439	3.85	-2.02968	2.27	NM_007923	AAGGTGCTAATATGCTTTTCCAGTTTCCCTCTGTACTCAACAGTCATGGGCCGCTCACTCTTTCAGGACT		Elk4
scl20177.7_5	0.081247	0.0044	3.85	-2.0309	2.12	NM_175280	ATAATAATTATGTTTTTTTAAACTTTTCAAATGGATATTTAAATTTCATCTTAAAAAGAGATTTCTGTGC		Cfap61
scl0237436.1_279	0.081247	0.0044	-3.85	-2.03142	-1.03	XM_137276	CAAACTTCCTTTTCCCATAGTCCTGTTTCAGGGTCACACTTTGATACACCGTAAATGTATTTGAAATCCT		#N/A
scl0093699.1_40	0.081247	0.0044	3.85	-2.03208	0.822	NM_033574	TTACAGTAGTGTAGAAGATCCCCCTCCCCCGCTGGTGTAGAATAGCCAATAGTATAGTGTGGTGTGCTTT		Pcdhgb1
scl020652.2_90	0.081247	0.0044	3.85	-2.03294	2.14	NM_009230	TGGGAAAAACGAAAAGTGCCCTTAGGATTTTCTTTTGGATGCACAAAGCTTGCGATTCAAAGTGAGCATC		Soat1
scl54375.15.1_3	0.081247	0.0044	3.85	-2.03302	1.87	XM_135814	TGTGAAGACGTTTGGGTGGGAATGCCATCACCTATTCCTGTGAAATACGTTAGATACTTAGACTTTTTGA		#N/A
scl021341.1_249	0.081247	0.00441	3.85	-2.03326	0.907	NM_021441	CTCCCCGAGGTAGCCCAGTGTGGGTCAGCTGTTGGAGGTTGATTGTGCCACAGTGTACATTGGTTCAGTA		Taf1c
scl000577.1_66	0.081324	0.00442	3.84	-2.03548	2.52	M62838 M32485	CAAATGTCTAGCTCAAATCAATTCCAAAACGAAGACACCAGTAATTGCTACTTTGTCGTCGGGTGCAGTG		#N/A
scl40399.3_141	0.081324	0.00442	-3.84	-2.03584	-1.53	NM_026527	GCAAGTGTCCTGAAACATATCCAACAGATTCTCACAATGGGAAAGAGTTCACGTTGTAAAAGTGATTTCC		Chac2
scl00108954.2_8	0.081324	0.00442	3.84	-2.03585	0.988	NM_133819	GTCAAAGGACTTACTGTTGTACAGCAATGTTAAGAAGTGAACAGCCTGCAACCCGTGCCCACTCTGTCTC		Ppp1r15b
scl17729.23.8_7	0.081358	0.00443	3.84	-2.03782	0.955	NM_013673	TCCAGACCTCCGGGAGCACATGTGGTTAAACAAAATCAAGAATAGGCTGAATAAGAAGGCATACCATTCG		Sp100
TRBV1|AE000663|T_cell_receptor_beta_variable_1_207	0.081358	0.00443	3.84	-2.03954	1.9	AE000663	AAACAGTTGATTCGAAATGAGACGGTGCCCAGTCGTTTTATACCTGAATGCCCAGACAGCTCCAAGCTAC		#N/A
scl34153.11_317	0.081358	0.00444	3.84	-2.04011	1.1	NM_172762	TTCAGTTAAATTTCAGCAATTTTACCTGATCACTCTGGAGCATTTTTGCATAAACTATATAAAGATGTAA		Rbm34
scl000048.1_50	0.081358	0.00444	-3.84	-2.04023	-0.84	NM_030152	GAGGGGCGTGGGGTCTAACCAGTCACAGACATACACAAGGAGCTCTGCACATATCTACTAAGTAAATGAA		Nol3
scl29602.32.1_29	0.081358	0.00444	3.84	-2.04033	0.995	NM_031177	TGTCCCCAGACTGTTGGGAGAAGGAATTAAACCCTCAGAACACGTCTCCTGCCCAGATGAAGTTTGTATG		Ift122
scl24845.5_415	0.081358	0.00444	-3.84	-2.0412	-1.09	NM_027995	CCCCACAACTCATTTATGATTTTGAGATATGACTCCTTAGCTCACTGTTTCCTGGGGCTCCAGGCTTTAG		Paqr7
scl020755.2_79	0.081358	0.00444	3.84	-2.04122	1.52	NM_011468	AAGTGAAGGCCTCCCAGTCATCAGGACCAGGGGAAGTGAAAGAAATCTGTCTCATCACCTCACCGACTCC		Sprr2a1
scl29666.8_123	0.081358	0.00444	-3.84	-2.04124	-0.802	NM_026011	GGCCAGGCACTCTAATGTCACCGAACACACACTCTCTTCTTAGCCCCAAGTCTAGGACTTTTTAAAATGG		Arl8b
scl31746.2.26_98	0.081358	0.00444	-3.84	-2.04148	-1.43	NM_026885	CGAGCCATGAGAGAACTGGACAGGGAACGACAGAAACTAGAAACCCAGGAAAAGAAAATCATTGCGGACA		Chmp2a
scl0003825.1_79	0.081358	0.00444	3.84	-2.04163	1.71	AF041866	TTGACAGTCTGATAAGAGCTTGTTTCCCCCGGCTCTCCTTTAACCCCGGGCTTTCTGTTTTGCTTTCGAA		Ptprr
scl23529.21_298	0.081539	0.00445	-3.84	-2.04445	-1.36	NM_011122	TGAGACTGTAACTCGAAATCCTCCCGGGGGGCAGGAAAGACATCTGTGACAATGCTTGGTTCTCTACTGA		Plod1
scl39417.12_309	0.081657	0.00446	-3.84	-2.04646	-1.41	NM_145823	ATCGGCTAACTTAGTCAAAATACCACTGCCACCGCTGAAGGACCAGGTGTTCGAATGCACAGTGTTGCAA		Pitpnc1
scl52767.3_32	0.081681	0.00447	3.84	-2.04729	2	NM_011681	AGATTTAAGATTCTGAAGCTCACTGGATTTCAGAGATATTCTACTGCTAAAGCCTTGTCACTGCCCTGTG		Scgb1a1
scl0223332.14_5	0.081718	0.00447	3.84	-2.04828	2.15	NM_198024	GCAGAGAACAGAGGTCTTCTCTATCCCTTGGCATGTTTCTTCTTGGTCCCATACTGGAAATGAAATGAAG		Ranbp3l
scl0258955.1_14	0.081728	0.00448	3.83	-2.04947	1.82	NM_146953	TTCCCCCACTGTTGAAGCTCTCTTGTGCTCCAACACAATTGAACGAGGCCATGGCTTTCGCTGCAGATGT		Olfr531
scl29147.5_215	0.081728	0.00448	3.83	-2.04947	1.82	NM_008973	GTTTTCTTGATGAAATTATTTTTACATCTGAGGAAAAAAATCTAGGAAAATAAAACAAGTGATGCTGAAT		Ptn
scl52512.21.3_17	0.081729	0.00448	3.83	-2.05003	0.835	NM_021315	ATCTGCATGTGCATGGCAGAGACACAAGGATATGTGAGGGCCTGTTTCTGTTTGTACAAGGAAGACTTCC		Noc3l
scl0001116.1_7	0.081741	0.00448	3.83	-2.05071	1.26	M12052	GACCGGATTGGACTTCTCCTGTGATATTTACATCTGGGCACCCTTGGCCGGAATCTGCGTGGCCCTTCTG		Cd8a
scl43280.11_443	0.08181	0.00449	-3.83	-2.0521	-1.24	NM_146033	GAATGTCCCATTCTGCATTTTCAGTGTCGGGGCATGTAAGCAAAGCTGGAGTGTCCTGTCTCAAGAAGGT		Ankmy2
scl00320759.1_244	0.081827	0.00449	3.83	-2.05284	2.21		GACCCTAGACAACTTTTGGTCTAGCACACTCATTGCCTGTGCCTACTAGTTGGTTATTAGTTATTGTAAG	mMR028752	#N/A
scl0001305.1_98	0.082058	0.00451	3.83	-2.05671	2.79	NM_010404	CCTTTCCGGCACTCCCTCTGAGGAGCTGTCTGGGAAATCAGATGACTTAGCATCGGATCTTCTTTTGTGT		Hap1
scl45354.12.1_23	0.082058	0.00451	3.83	-2.05758	1.85	NM_144808	CTGGCAGCCACTTCTCTGCAAACTGGATTTTTGCACTGGCTGGAGGAATGTTCTTGTATATTGCCCTAGC		Slc39a14
scl47678.5.1_248	0.082058	0.00451	-3.83	-2.05792	-0.938	NM_007546	GGGAGTGCTGGCCACACCCCTGTCTGTGAAGCCTTGAGGCACAGGATCTACTGGACTAGAGTCCTTTGGG		Bik
scl40161.4_53	0.082058	0.00451	-3.83	-2.05807	-1.42	XM_110973	CATTCGAAGTGATGCTAGAACTCATCTAGAAAAAGACTATTGGGTACAGGAAGTACTGAGCTCATGTCTC		#N/A
scl000371.1_250	0.082058	0.00452	-3.83	-2.05838	-1.08	AF228057	AATATAACAACCCCATTGGCCTGTACTCAGCAGAGACCCTGAGGGAGATGGCTCAGATGTATCAGATGAG		Ldb3
scl00110532.2_314	0.082066	0.00452	3.83	-2.05916	1.13	NM_130895	CCCTCGCCACACATTTCCCCTCTTGAGCTACCCAGTGACCGCTTTATATCTCAGTTTACATTAGACATTG		Adarb1
scl0003586.1_17	0.082066	0.00452	3.83	-2.05958	1.22	NM_025858	AGGAGACACCCGAACATCTGGGTTCAGCGCTGAAATTTCGATCCAGTTTTGACAGTGACCCTATGTCAGG		Shisa5
scl0013824.2_273	0.082066	0.00452	-3.83	-2.06023	-1.28	NM_013512	GGACTCTGGGCCTGCATCAGACTGGTGACTTTTATTCCCACCAAACTGTTTCTAATATTGTATCCCGTGG		Epb41l4a
scl33377.7_123	0.082066	0.00453	3.83	-2.06074	1.24	NM_009229	TTGAACATTATTGGGGATGTTGTGGGCTCCTGGGTGTGAGTGGGCAGGAAACTGTGGAGCGCCTCCTGTT		Sntb2
scl0066552.1_146	0.082066	0.00453	3.83	-2.06113	1.01	NM_023220	GCTCTCCTCTACTTGGTACCTTGTACACTTATTACTGTCTCAGTCGTTGCTTGGAGTCGTAAGGAAATGA		Sppl2a
scl38586.3.1_163	0.082077	0.00453	3.83	-2.06179	1.97		CCTGGTTAAGATATGTAATAATGTAAGCGATATGCTTGACGTGTGCATTAAACCTCACAAAAGTTCTGCA	mMC006885	#N/A
scl21416.11_167	0.08216	0.00454	3.83	-2.06336	1.9	NM_017474	CCACAACAGCTTACAAATATGAGCTTAATTAACGATACTCAGGTAAACCCATGGATGATGCCCAACTGCT		Clca1
scl51554.26_374	0.082356	0.00455	-3.82	-2.06632	-1.04	NM_013512	CTATGTCAGTTTTATTACTGCCCCGTAATCAAACTTTATCCCACAAATGCCTCCAGCTATTTGAGGGTTC		Epb41l4a
scl000237.1_40	0.082418	0.00456	-3.82	-2.06866	-1.21	NM_178600	GCGGACAGCGTCCTCAACCAATCCAACAGCATATTTGGTTGCCTGTTCTACACCTTACAGCTGTTGTTAG		Vkorc1
scl000846.1_8	0.082418	0.00456	-3.82	-2.06919	-1.16	NM_028582	GGGGAGAAAAGAGGCATATTTTACAGCTTCCAGCATTTTTGCCACACTAGTAGAAGCTAACTCAGCCAAT		Ivns1abp
scl20508.9.1_59	0.082418	0.00456	-3.82	-2.06919	-0.995		CTCACATTCTCTGATTTGTTTATTTCTAAATCCTGTGAGTTCTTTTTGTAAATTGTTGGAACAGGAGGGA	mMC011771	#N/A
scl36945.11_30	0.082418	0.00457	3.82	-2.06999	2.68	NM_028060	TGTTTTTGTATAAGAATAATAAAGAAATTTGGGGTAAGTGTTCGTATTATTAAAAGACTTTAAACTCATG		Slc35f2
scl22729.4.1_31	0.082418	0.00457	-3.82	-2.07012	-0.955	NM_001004293	GCAAACCTCAGAGCCCATGGGCTCTATAACTAGACAATGACCATTAAACCTGGCTTGAGTCTCTGCTCTG		Amigo1
scl069477.2_5	0.082418	0.00457	3.82	-2.07046	2.14		GGAGATATCCTCCATCGTGGAAGAGCTCAGACCCCGAGAAGCTGGTGTCTAGCTGCGGCCCAGAGCAAGG	mMC023074	#N/A
scl0056229.2_225	0.082418	0.00457	-3.82	-2.07115	-1.29	NM_019576	CAATATCCCCTGCTCACATACTTTCTGTGGGCTGCACTGTACAACCGTGGGAATTAGTTCACCCAGATTA		Thsd1
scl0105841.13_268	0.082418	0.00457	3.82	-2.0713	1.38	XM_128129	TGTGGCCAGCGGCCAAGGGCACAGGTTCACACTGTCTTTGTAAAAGTCGACCATAAATGCATTCTAAGTT		#N/A
scl0002349.1_957	0.082455	0.00458	-3.82	-2.0723	-2.04	AK088219	CTCCAATTAAGTTGGGACATACTATACATTGGACTTGTTGGGATTTGATGTTTGAATTCTGTTGACCCGC		Bcl11b
scl45310.1.376_30	0.082467	0.00458	3.82	-2.07297	0.922		AAGGTTCATTCCATAGACCTTCATCCCTTCACCTGTTCTGTGAGGTCCCACTCTGGTTTGAGGAAGGGAT	mMC015962	#N/A
scl0023970.2_9	0.082495	0.00459	-3.82	-2.07428	-0.998	NM_011862	CACTGATCTGAGATGTTCTCCACGTGAGCTGTCTTCATTTCTCTGTGCTATGTCCAGATGTGGGGTTGCT		Pacsin2
scl012370.8_14	0.082495	0.00459	3.82	-2.07436	0.86	NM_009812	AAGAACTGCGTTTCCTACCGAGATCCTGTGAATGGAACCTGGTATATTCAGTCACTTTGCCAGAGCCTGA		Casp8
scl24600.8.1_49	0.082574	0.00459	3.82	-2.07586	1.61	NM_011659	CTTTACTCTGGCCAAGATCTGAGCATTACTACAGGAGTGGATTTTATGGGGCACGGACAACCCATATCCT		Tnfrsf4
scl0216238.6_21	0.082794	0.00461	3.81	-2.07937	1.32	NM_001001932	CAAACAGAGAATTTTAATATTAAGCAAATGAAAGATCTGTTTGAACAGAAAGCAGCCCAACTTGCTACTG		Eea1
scl32949.5.149_25	0.082794	0.00461	3.81	-2.08	1.89	NM_007675	CCAGCCCCCTTGCATTTAATTCTTCTTTCATTGCTCTTTCTAACTGGAACCGAACTCTGGGAAAGAGGGC		Ceacam10
mmu-miR-214.miRNA-Tagged-Template	0.082794	0.00461	3.81	-2.08016	1.36		GGTAACTCTATTCGTTGCAGTGTTAAGAATGAGGACGGAACAGATGGGACTGCCTGTCTGTGCCTGCTGT	mMO035997	#N/A
scl0004078.1_2	0.082881	0.00462	3.81	-2.08176	1.87	NM_178387	TGGCTGAAAGTGGAAAGAGTCTTGAAGGAGCCAAGAACGGATCAACCATATCCCTCCTGGCTGCAGAGGA		Spata18
scl00319832.2_293	0.082963	0.00463	3.81	-2.08328	2.3	NM_177013	TACCCTATAGATCCCAGGGCCGAATGAAATTAGACCACCTTCAATCATGTTCTAACTCTAAGGACCCTTT		Tmem229a
scl0003566.1_12	0.083253	0.00465	3.81	-2.08743	1.04	NM_025289	CATCCAAGAAAAAGAAAATGGAGGGAGGTGCTCGAAAACTGGTTCGACCCATTGCCCTGGATCCTTCAGG		Tbrg1
scl33462.11.1_6	0.083253	0.00465	-3.81	-2.08839	-0.837	NM_008609	AAGAGGGTGGGGCGTCCACCCCCCCACTCCCCATCGTTTAGTTCTGTAGATAATCAGCACTGATTAAATG		Mmp15
scl18151.1.1_125	0.083253	0.00465	3.81	-2.08861	2.05		TTTGGCACATGGTAGGGAGGAGGTAATCTGCTCACCCATTCATTGTTGTATGCCCAGTGTGCACTTGCCA	mMC004506	#N/A
scl30111.3_355	0.083253	0.00465	3.81	-2.08918	2.54		TCAAAGCCAGCTGTAGTCATGATGTTGTGCTTCCCCAGGGAGGGTCCTTGCACTCTCAAATTTCCTTGAT	mMC009270	#N/A
scl21014.10.1_22	0.083253	0.00466	-3.81	-2.08947	-1.72	NM_008969	GAGTCCCGAGAGATGCGCCTACAGCCCTTCAATGAATACCGAAAGAGGTTTGGCTTGAAGCCTTACACCT		Ptgs1
scl50801.1.1_237	0.083446	0.00467	-3.81	-2.09235	-1.61		TTCTCAAGAGAGGCGGGATAAGGCTTGGCTAAAAAGTCTGTGATTGGGTCCTGGTTTGAGTGACAGCGTT	mMC014394	#N/A
scl0083396.2_170	0.083449	0.00467	-3.81	-2.09314	-1.59	NM_031184	AAGAAGAGCCATTCTCTTGGGTGCTAAGGCCTCAATCACTTCCATTTCCCTAGTCTGTAGTCTGGGTGAG		Glis2
scl36487.18.1_167	0.083449	0.00468	3.8	-2.09388	1.15	NM_009074	AAAACCTCCACTCTTTAGCTTTCTGGGGCCACTGAAGGTGGGAAACCGGGCCCATTTGAGCCCCTCGTTC		Mst1r
scl38386.32_176	0.083449	0.00468	3.8	-2.09396	1.43	NM_028736	CAAAGCTCATTGCCAATCACTGTCCCCCCGAAGCAATAAACCGTGACAGTTGCTTTAAATGTTTGTGGGC		Grip1
scl33985.3.1_253	0.083568	0.00468	3.8	-2.09592	1.67	XM_486090	ACAGAGAGAAGGGCTCTGAATGCCACACTCCTCCAATAGGGACACCAGACTGGGCGAACCCTAGGCAGAA		#N/A
scl8980.1.1_149	0.083652	0.00469	3.8	-2.09747	2		GATCTTCGCCACCAAAGGAGGATACAGGGCGGCTTCCGGAGCGGATAAGGCTGGAGCAGCTTTAGAAACT	mMC009668	#N/A
scl0001649.1_199	0.083802	0.0047	3.8	-2.09983	1.32	NM_138946	CCTGGGGCAATGCCTGTGCCCCGTGTGACCTGCTGGGAGATGATTACAGCTGACTTCGAATGCAGACAAG		Rps18
scl17542.1.28_62	0.083802	0.00471	3.8	-2.10074	2.26	XM_136205	TTGTCATCCCTTCAAGTATAAAGCAGTGTCTGGACCTCGCCAGGTGAAACTGCTGATTGGCTTTGTATGG		#N/A
scl55000.11_69	0.083802	0.00471	3.8	-2.10087	1.38	NM_133990	ATTTCCTCCTGGCCCTTTTGGGTATCAGCTTGCAGCTGGGATACAGGCATCTTAGATATTGCAGTTTCTC		Il13ra1
scl49394.3_153	0.08399	0.00472	-3.8	-2.10367	-1.63	NM_011415	GGAAGAGAGTCTGCCAGACACTATCTCAGGTGCCTTATAAAGTACTCCAAGTTTACTTCCTTAAATGTAT		Snai2
scl42977.2.1_43	0.084031	0.00473	-3.8	-2.10522	-1.02		GTCACAGAACTCTCTAGGATTGAATATCGTGATACTTCCCGAAGACTGGCAAAAAATAATGAAGACTTAA	mMC000957	#N/A
scl020679.1_35	0.084031	0.00473	3.8	-2.10557	1.29	NM_011445	GAGCCCGCATGCATTTGTGGCTCCACAATACATCAGCAGAATGGTCTTAATTGCTTCGTAACGTGTGAGA		Sox6
scl38730.18.1_277	0.084031	0.00473	3.8	-2.10572	1.29	NM_019448	TTGCGGGGTGGGAGGTGCCTACGGCTCTGCACAAGTTCCCGGTGGGATAACCTGCCATGTTTCTCTGAAA		Dnmt3l
scl0064580.2_146	0.084203	0.00474	3.8	-2.10833	1.61	NM_022565	ATAATTACTCGGAAGCACTAACGTTTGATCCCCAGAAAGGATTTTGGTGTCAGCTACTAGAAGGAGGAAA		Ndst4
scl34036.2.1_51	0.084208	0.00474	3.79	-2.10891	2.89		CCAGACACTCGCCCATAGGTGGAGTGGTTTCCTAGGTGATCCGTGTGGGCTTGAAGCTGCCACCCTGATT	mMC016853	#N/A
scl19204.1.1_98	0.084259	0.00475	-3.79	-2.11077	-1.12		ATGCCAACTTGAGTAGTTCTGTGTGGTTTTAGTGTTATTATAGGGGAGCTAGGATGAAAACTGCTTCTTT	mMC016243	#N/A
scl0059036.2_116	0.084259	0.00476	-3.79	-2.1112	-1.01	NM_021532	AGGACGAGCAGAGCAACTACACCACCAACTGCTTCGGCGACAGCGAGTCCAGCGTGAGCGAAGGCGACTT		Dact1
scl00381393.1_55	0.084259	0.00476	3.79	-2.11152	2.04	NM_198655	TCGTCACCCAGACTAAGGTAGCAATAAAAATCCTCCCCAAAAGCAGGAAAAACTCCCTTGTCCAACCCGA		4921509C19Rik
scl027419.6_267	0.084259	0.00476	-3.79	-2.1116	-1.02	NM_013792	GACAGGGTATGACAGTGAGTGACAATGATGGCTTGGAGGGAAACAAGGTGCTTTCTTCCACTCCAGACTT		Naglu
scl028071.4_2	0.084351	0.00476	3.79	-2.11322	1	NM_172253	GTGGAACAGTTGATAGTGTTACAGAGGTTGCAGATGTTACAGATGTCACGCCACAGGAAGAAACAGACAT		Twistnb
scl0020678.1_3	0.08447	0.00477	3.79	-2.11519	0.782	NM_011444	GAAGCCCTGTCCGGTTCATCCTTCCCAGTGGCCAAGCACATTAACTCTCTCATACACTGACTGTTATTTT		Sox5
scl5162.1.1_106	0.084611	0.00478	3.79	-2.1174	1.94	NM_146931	CTGATAGTTACTTCTTATGCCCGCATCCTGGGAGCCATCCTGGCAATTGCTTCTAGCCAGAGCCGCCGCA		Olfr796
scl50543.1.1_8	0.084618	0.00479	3.79	-2.11808	1.61		CAGGAGACAGAGTTTCACATTTGTTGACTTAGTCATTATCGTCTTTGTGTTATCTGGAACAGCACTGACC	mMC011661	#N/A
scl066454.2_30	0.084618	0.00479	-3.79	-2.11901	-1.08	XM_207858	CCTCTGCAGAGGAACGCCGCAGAGGCCAAGCACAACCATTCCACTCTGTGACACAGGGCACGGCGTCCGC		#N/A
scl26994.6.1_84	0.084618	0.00479	3.79	-2.11929	2.3	NM_016789	CATCTGACCGTCCCCCATCGAGTATTTCCCCCGGAACTGGAGATTCGGGCGTCATTTGGCTGCTACTTGC		Nptx2
scl46658.31_139	0.084618	0.00479	3.79	-2.11955	0.995	NM_010577	AGTGAGACCTGGCAACTCCAACAGCCCCCATCCTGGAAGGCCAATGAAGAACACTAACCGTGGATGGTGC		Itga5
scl49759.5_3	0.084665	0.0048	-3.79	-2.12064	-1.06	NM_178926	CTACCCAGAGTCTGACATGGACCCTCAGTGTGGGAGACAGAGGCCCATTTTTTCTTGGGGATGGAGGAAA		Vmac
scl39361.6_168	0.084745	0.00481	3.79	-2.12213	0.898	NM_020006	CTCCTAGATTCAGACCCTGAAGTGCTCACTGGGCCCCTGACAGGTGCTCCTACGCAGGTAGGCAGTGACT		Cdc42ep4
scl34000.9_671	0.084745	0.00481	-3.79	-2.12263	-1.53	NM_019576	ATGGATCTGGGTAAGCTCGACACACTTAGATGTTTATTGTCTGTGTCCCCACCAGTTGTGACTCCCTGCA		Thsd1
scl19112.1.2271_33	0.084877	0.00482	-3.78	-2.12512	-1.58	XM_485010	CCTGCACTTTTAAATCCTGTCAAGTGAGATTGTGTAAGAACCCAGGCCCTAGAAAGTACTTTGGAACTTT		#N/A
scl34680.2.475_84	0.084877	0.00482	-3.78	-2.12564	-0.87	NM_010150	GCGTGGACAAGGCTGGTGGGAGCTACCCACGCGCGACCGAGGACGATTCGGCGTCACCTCCCGGGGCGAC		Nr2f6
scl36219.16_473	0.084877	0.00482	3.78	-2.12575	1.05	XM_134711	AAAGGCAGTAGTTTGTGGTGCAGCTCCGTGGAACAGGTTGTGTAATAAGAAACCTCAGAAGCCAGGCTTC		#N/A
scl48857.2.1_12	0.084899	0.00483	3.78	-2.12653	2.19		GTGACTCCTCATTGCCACCGAAGGCAAACAAAAAATAGCTTCTTACTTCATCCGCCCTGGACTACCTTCC	mMC004745	#N/A
scl0002107.1_66	0.08492	0.00483	-3.78	-2.1273	-0.935	BC028867	TGCAGAGATCAGTAAGGAACCTGAGCCTAGGGAGAGATCAGATGCCAAAGAGTCAGCAGCTCTCTTGGCC		Scnm1
scl0002064.1_2	0.085147	0.00485	3.78	-2.13083	1.16	BC069909	ACCAGCTACATTTACCAAAGCCTGGGTGATGTGGAGTGGTACATAGAGATGAAGCTGTCGTCATGGCAAC		Ccnl1
scl49720.1.1_123	0.085147	0.00485	3.78	-2.13106	1.3	XM_488523	GACCTTCAGCCATTTTCTTAAGAGGCTTCAATGTTGGTGGTGTTAGCTCTCTCTGAGTACCCAAGGAACG		#N/A
scl073373.8_41	0.085147	0.00485	-3.78	-2.13157	-0.978	NM_028521	CCAAAGCCTTAGGCAAGTGCATGCTTGAACCCTATTGTGATGAGCGTCAAGTTGGTGGAGAAGCTTTGTG		Phospho2
scl40261.5.1_18	0.085204	0.00486	3.78	-2.13276	1.09	NM_177567	CTGGTAACCCTCCACTTTCTGTGTACCCTCAAACTCCCAGGAACCAGCCTTGGGATTATGGCGTCGCTGT		BC049762
scl33768.9.1_57	0.085285	0.00486	3.78	-2.13438	2.32	NM_175188	CGTGACATGGGTACCTTAATTAAGGATCTTAACCCAGTGTTTAAACCTGACAGTATTTCCCTCACTCAGC		Marchf1
scl33649.2.1_0	0.085285	0.00487	3.78	-2.13475	1.86		ACATCCAAAGCACCCATAAACCATGGAGAAGTTAGGCTCTGAAGACTGGCACTAGGCGGGTGATGACTTT	mMC013245	#N/A
scl11976.1.1_171	0.085298	0.00487	3.78	-2.13602	0.912		CAGACACTCTTTCCCATTCCAGCGGCCATCCATGTCTGCTGTATTAGTTCTCTGTCTTAATTGGGGGCCA	mMC008193	#N/A
scl0002954.1_36	0.085298	0.00487	3.78	-2.13609	1.43	NM_016809	GGGGTTTTGGCTTCATCACCTTCACAAACCCAGAGCATGCCTCAGATGCGATGAGAGCTATGAATGGAGA		Rbm3
scl47835.11_285	0.085298	0.00487	-3.78	-2.13644	-1.06	NM_008975	TAGCCAAACTCAGTAATGGTGACCTTGTGTGGGCTGGAAACTCACTACCCCGGTGCCATATTTCCACAAA		Ptp4a3
scl37315.11_411	0.085608	0.00489	3.77	-2.14066	1.16	NM_009808	ACTGCATAGTAAGTGTTAGCTCATTTTTCCTGGGGTTACAAGTTCTGTACAAGCATGCCTTGAAATTGTG		Casp12
scl24453.12_75	0.085665	0.0049	-3.77	-2.14237	-0.977	XM_283954	GTGTTTCCCGTGTCACCTGCATCATAGGAACAGCAGAGAAATCTGACCCAGTGCTATTTTTCTAGGTGCT		#N/A
[truncated: 32,946 more rows]

## Sheet: adj.P.Val＜0.05 and 丨logFC丨>1
ID	adj.P.Val	P.Value	t	B	logFC	GB_LIST	SEQUENCE	SPOT_ID	gene symbol
scl46011.5_644	0.00032	9.15e-09	21.9	9.60042	8.62	XM_127883	TCTACTGCAGATCAGACAGTTTGACTTGGGGTGGTGAAGCAGTGTGGCATAAGACCCAAGGTTTCATTCT	NA	#N/A
scl020296.2_11	0.000426	3.41e-08	18.7	8.76548	6.75	NM_011333	TACTCATTCACCAGCAAGATGATCCCAATGAGTAGGCTGGAGAGCTACAAGAGGATCACCAGCAGCAGGT	NA	Ccl2
scl50002.3_113	0.000426	3.66e-08	18.6	8.71721	4	NM_033075	CCAGTCCAAAATGTACAGACACCCCTCACTATGAACACAAACAATCCTGGTGTAAATTACCTAACTACAG	NA	D17H6S56E-5
scl19446.4_4	0.000524	7.16e-08	17.1	8.24607	7.88	NM_008491	GCAAGTGGCCACCACGGACTACAACCAGTTCGCCATGGTATTTTTCCGAAAGACTTCTGAAAACAAGCAA	NA	Lcn2
scl40930.5.1_85	0.000524	7.49e-08	17	8.21317	8.59	NM_009971	TTCTTATATCCCTTGCTCTGGTCAACCAGGTTGCAGGGTTTCCTGTCCTCACAGGAACGAAGTCCCTAAA	NA	Csf3
scl38155.8_378	0.000608	1.04e-07	16.4	7.96996	5.1	NM_009397	GCTGACATCTGGGGTCTAGCCTAGCACCTGAAGATACTTGTGATGTCTAACTCTGCATAGCCTTTTCTCT	NA	Tnfaip3
scl39816.3.1_5	0.000674	1.43e-07	15.7	7.73247	6.4	NM_011337	TGACTAAGAGAAACCGGCAGATCTGCGCTGACTCCAAAGAGACCTGGGTCCAAGAATACATCACTGACCT	NA	Ccl3
scl39820.3.1_53	0.000674	1.54e-07	15.6	7.67475	7.23	NM_013653	TTCAAGAATACATCAACTATTTGGAGATGAGCTAGGATAGAGGGTTTCTTGATTCTGACCCTGTATAGCT	NA	Ccl5
scl47746.6_104	0.000734	2.3e-07	14.9	7.36614	3.2	NM_010755	AAAGATGGATGGAGACGACCACTGGTAGAGAGAGGCAAACACTACAGTCCTGATGCAGGAGAATGGGGTG	NA	Maff
scl014825.4_307	0.000734	2.3e-07	14.9	7.36461	6.45	NM_008176	TTCTTTAACCCTGTTTCTCCTGGTCTCGTCTCGCTCGGGACAGAGACGTTCAAAGGACTGTTACAAATGA	NA	Cxcl1
scl019288.3_2	0.000734	2.31e-07	14.9	7.36131	9.24	NM_008987	GTGGTGCTTTCAGATTAATGTCTGCCTCTGTCAGATAAACCCTCAGATAACTAAACAGGACTGGACTCTG	NA	Ptx3
scl020715.6_281	0.000787	2.85e-07	14.5	7.19323	6.02	XM_484175	GAGTAGTCTTTCTCAATGTCTCTTGTTGACCAACTACGTAGGACTGGTGGACACCTCTGCATTCATCACA	NA	#N/A
scl0012047.1_125	0.000787	2.93e-07	14.4	7.17319	3.67	NM_007536	GGAGAATGGATACGGCGGAATGGAGGTTGGGAAGATGGCTTCATAAAGAAGTTTGAACCCAAATCTGGCT	NA	Bcl2a1d
scl020717.5_18	0.000805	3.23e-07	14.3	7.09478	6.7	NM_009253	ACAGGTGTTCAGACTACCCTCTTTATGGCCAAAGTCACTAACCCCAAGTGAACCTAAAGCTCCCCAAGTT		Serpina3m
scl41159.3.1_10	0.000928	4.22e-07	13.8	6.87724	4.95	NM_013654	AAGAAGGGCATGGAAGTCTGCGCTGAAGCCCATCAGAAGTGGGTCGAGGAGGCTATAGCATACTTAGACA	NA	Ccl7
scl48299.13_140	0.000928	4.26e-07	13.8	6.86821	3.21	NM_023380	TCTATAGGTAGAATATATACTCATTTTTGAAGTACTGGGAAGTTGGGGACTGAGATTAGAGACTTGTTTT	NA	Samsn1
scl31343.5.1_35	0.000928	4.51e-07	13.7	6.82151	10.6	NM_011315	ATGGAGCAGAGGACTCAAGAGCTGACCAGTTTGCCAATGAGTGGGGCCGGAGTGGCAAAGACCCCAACCA	NA	Saa3
scl17286.15.1_2	0.000941	4.87e-07	13.6	6.75898	6.62	NM_011347	ACCCGGTCTGCCAATGTCTCATTCGATTTCTCAGGATTCCACATGCAAGTGTCAAGTTTCCTGTCACACT	NA	Selp
scl0003134.1_65	0.000941	5.11e-07	13.5	6.71826	4.4	M64404	GGCCTCGGGATGGAAATCTGCTGGGGACCCTACAGTCACCTAATCTCTCTCCTTCTCATCCTTCTGTTTC	NA	Il1rn
scl39282.4_366	0.001001	6.02e-07	13.2	6.58218	5	NM_007707	TCCCCACTCAGGCCTTCGAGGCTGTCTGAAGATGCTTGAAAAACTCAACCAAATCCCAGTTCAACTCAGA	NA	Socs3
scl014130.1_14	0.001001	6.26e-07	13.1	6.54921	2.89	NM_010187	CACCTACTCACTTCTCAAGCATCCCGAAGCCCTGGATGAAGAAACAGAGCATGATTACCAGAACCACATT	NA	Fcgr2b
scl0017329.2_123	0.001001	6.3e-07	13.1	6.54387	7.04	NM_008599	CCAGAGTTGGCCTTCAGAACCTCCCACGTAGCTTTCGAGACCATGGGATTTCATTATTAACTTGATCCCA	NA	Cxcl9
scl020310.4_115	0.001103	7.26e-07	12.9	6.42474	7.82	NM_009140	GGCTTTCATGGAAGGAGTGTGCATGTTCACATCATTTTTTTGTAAGCACCGAGGAGAGTAGAACAGCTGT	NA	Cxcl2
scl27987.4_57	0.001166	8e-07	12.8	6.34198	6.59	NM_031168	CTGTTACCTAGCCAGATGGTTTCTTGGAATGTATAAGTTTACCTCAATGAATTGCTAATTTAAATATGTT		Il6
scl24866.28.1_30	0.001219	8.72e-07	12.6	6.26922	3.36	NM_016693	CAGGCCCAACCCCAATGGGTGGAACTAACTAGGGAGGCACCCAAAGGACACTACATACAATCATAAACTA	NA	Map3k6
scl37440.14_650	0.001285	9.93e-07	12.4	6.1573	3.36	NM_028679	GGAAGTGAGCCAAGTCATCCTTGCTAGGGCTTTTTCTGTGTAGAGAGGGAATTCCAGTCCAAAGTCTGCT	NA	Irak3
scl17288.14.1_48	0.001285	1.03e-06	12.4	6.12234	5.4	NM_011345	TTATCCCCATGGGATTCAGTGGCTGCCGAAGTATTCTTGAACATTGTGTTCTGTGTCCTGGCACTGAAGC	NA	Sele
scl017357.1_39	0.001285	1.06e-06	12.3	6.10138	2.75	NM_010807	CAGCAGACCCCCATCATGGGCAGCCAGAGCTCTAAGGCTCCCCGGGGCGACGTGACCGCCGAGGAGGCAG	NA	Marcksl1
scl50688.5_158	0.001285	1.07e-06	12.3	6.09644	3.05	NM_008690	ACAAGCCCTGAGCAAGCACAGGGCCTTGCTGGGTATGGTAGGAGACCTAAGTGGTTCCTGCCACCACAGG	NA	Nfkbie
scl32070.13_140	0.001335	1.17e-06	12.2	6.01707	4.02	NM_010557	GTCCTCCGCTCAGTTGTAGAAAGCAACAAGGACACAAACTTGATTGCCCAAAGTCACTGCCAGTTACCCA	NA	#N/A
scl056489.1_214	0.001335	1.22e-06	12.1	5.98276	3.23	NM_019777	AGGCTAACTGCTGGTGCTTTGAGGATTCTCCTTGACCTTTTCTCCGAGGAACGCTTGGTTCTAAGAAACA	NA	Ikbke
scl40151.2_453	0.001335	1.22e-06	12.1	5.97804	4.12	NM_009026	GTAACTGTCCTGCTCGCTTCAGGGCAGGACTAATAATAGGGCATTATCTTGTCTGTGATTGGTGTTGCCA	NA	Rasd1
scl40285.3_70	0.001668	1.58e-06	11.7	5.75599	4.21	NM_011579	CCACACTCCTAAAATATAAACCCCTGACTCAGTATAGAAAACACTCACTGCCCAAAGTTCGGTCAGACTC	NA	Tgtp1
scl0240913.9_121	0.001668	1.62e-06	11.7	5.73002	6.3	NM_172845	TTGAAGTTTGCTATTTATATGCTCTTTTTGGAGTCAGACAAATGTGGGTTATATTCTGGCCCCGCATCTT	NA	Adamts4
scl0246730.3_14	0.001674	1.77e-06	11.6	5.65523	3.67	NM_145211	GGTTGGCTGAAGAGGCTGATGTGTGGCTGTGGTACCCATGTTTTATGAAAAATGATGGTTCCCGAGTGAG	NA	Oas1a
scl0016628.1_162	0.001674	1.8e-06	-11.5	5.63741	-2.85	NM_008459	ATAGTGAAACCAATACTATTTTAGATTCCTCACGGGACACAGGCGGAGGTGTTAAATACTGGTTCTGCTA		Klra10
scl29566.11_547	0.001674	1.81e-06	11.5	5.63167	2.88	NM_008359	GTATGTCACTGTATAACTACAGTAAGAGAGGTTGTTTAAAGTAGCTCCAGGGCGCCCTCATGGGGCAGAC	NA	Il17ra
scl52539.1_152	0.001674	1.82e-06	11.5	5.62866	5.07	NM_009890	GAACCAAGACTTTCCTATGTATGAAATCGCACTGGAACTGGGCTCTAACCTCACATGTTGAGAGAAGACC	NA	Ch25h
scl41134.1_185	0.001685	1.89e-06	11.5	5.59604	5.1	NM_013652	TCCCATGGAGATGGTCCACCATTGCTGTTTCTCTGCTATTGTGGATATGACTGTGAAATTGATTTCATGC	NA	Ccl4
scl50010.18.1_105	0.001685	1.93e-06	11.4	5.57747	5.45	NM_008198	CTGGCTAAAGGACAAGCTCAAAGATGAGGATTTGGGTTTTCTATAAAGAGCTTCCTGCAGGGAGAGTGTG	NA	Cfb
scl16393.3_24	0.001723	2.02e-06	11.4	5.53558	4.8	XM_148966	CTAAGCGAATGATTGCTTTCAATGTTTGCACTGATCTAGTTGCATGGTTAGTCAGAAACTGCCATTTGAA	NA	#N/A
scl023960.6_30	0.001901	2.32e-06	11.2	5.41181	3.43	NM_011852	TTCAAGCTGAGCGCCCCCCATCTGCATCAGGAGGTGGAGTTTGATGTGCTTCCAGCCTTTGATGTCCTGG	NA	Oas1g
scl29624.16_44	0.001901	2.38e-06	11.1	5.38837	2.68	NM_172161	ATTCCCACTTCTTAAAAGACCTACAGCCGGTGTCTCCGCAAGTTCTCAAGTTCAGGACTGCAAAAGCAGG	NA	Irak2
scl46994.14_16	0.001901	2.42e-06	11.1	5.37514	4.15	NM_007781	TCAGTCTCCTTCTGTGTCTCGAACCTTGAACAGGATGTGATAACTTTTCTAGACCACATGCTTGCTCTGC	NA	Csf2rb2
scl27604.2_9	0.001901	2.45e-06	11.1	5.36449	7.99	NM_009141	CATCACATCCATTATTTTAAGCCTGTACATCTTATAGTGTCTCACTTCTTTATATTACTCTTTTGAGGAA	NA	Cxcl5
scl25011.1.118_77	0.002035	2.68e-06	-11	5.28345	-2.34	NM_019563	CTTCTCATACCCAAGCCTCAGCGGTCTAATGGAGGGAACTGAACCAGCCTTCGGATTCCACGTTCTTGGA		Cited4
scl19511.8_175	0.002074	2.79e-06	10.9	5.24689	5.49	NM_172659	ACCCAGTCCAAACCTTGGATACCTCTAGTCTGCCAACTGTTCACTGTTTTTCAAAATAAAGAGCTGGGCC	NA	Slc2a6
scl0001473.1_76	0.00213	3.04e-06	10.8	5.16823	5.2	NM_009477	AGGTGACCTTGGGTAGCCATACAGCGACTTCCAGATCTTTTCTTCGACAGTGGAACAGAGATAGCAGCTT		Upp1
scl27378.6.1_98	0.00213	3.15e-06	10.8	5.13559	5.64	NM_145209	TGTGAGAAGTCGTGTACAGCCAGACACTCTTGTGTGACAATGGAATTCTGCAGTCCCCTGGGAAGTCATG	NA	Oasl1
scl34673.5.1_43	0.00213	3.2e-06	10.7	5.12146	2.69	NM_198095	TGAGGATGTGGAAACCACTAGGGGGCTCCAGATTGGGTCTTCCTCCGCAGAACTTTAGGACTGGGGAGTG	NA	Bst2
scl33493.3.1_90	0.00213	3.25e-06	10.7	5.10851	4.02	NM_008630	GAAGGGGGGCGGAGGGGTCCCCACATCTGTGTAAATAGACCATGTAGAAGCCTAGCCTTTTTTGTACAAC	NA	Mt2
scl0003111.1_1260	0.00213	3.34e-06	10.7	5.0835	4.12	NM_133232	TGAATAAGATCAGGCCCAGGAGATCTTGATGCGGGTGGAACATGCATCCTTCAAAAGCCAGTGACTTGGT	NA	Pfkfb3
scl31677.12.1_25	0.00213	3.37e-06	10.7	5.07581	2.51	NM_009046	GGGTGGCCTCCTATCTCCAGGGCCTGAAGCCACGTAGCCTCTGAGGTAACAGAGGAGGCACTGGGTGAGG		Relb
scl0012044.1_118	0.00213	3.38e-06	10.7	5.07188	3.34	NM_009742	TAACACAGGAGAATGGATACGGCAGAATGGAGGTTGGGAAGATGGCTTCATAAAGAAGTTTGAACCCAAA	NA	Bcl2a1a
scl55015.6.1_13	0.00213	3.41e-06	10.6	5.06425	5.22	NM_011593	AGGACTACCAGAGCCGTCACTTTGCTTGCCTGCCACGGAATCCAGGCTTGTGCACCTGGAGATCCCTTGG	NA	Timp1
scl0017356.1_29	0.00213	3.48e-06	10.6	5.0474	2.6	XM_139743	CTCTGCAGCTTCAAGCCTTGTTACAAAATTACCACTGTGCACCCGATGAGCCTTTTATTCCTACGCCAGA		#N/A
scl49773.2_28	0.00213	3.48e-06	10.6	5.04697	2.52	NM_029796	TTCCTGTGCCGGCCCCCAGGCCACCTTGTGTTTATCTGGCTTTGACACGTCTGTTTCAGGGGTCACCAAA	NA	Lrg1
scl0004090.1_151	0.00213	3.67e-06	10.5	4.99687	6.1	NM_145209	ATGAGCTCCTCTGTATCTACTGGACCAAGCACTACACGCTGCAGCACCCGGTCATCGAGGCCTGTGTCAG	NA	Oasl1
scl37236.8_286	0.00213	3.7e-06	10.5	4.98994	4.5	NM_010493	AGATCACATGGGTCGAGGGTTTCTCTACTGGTCAGGATGCTTTTCTCATAAGGGTCGACTTTTTTCACCA	NA	Icam1
scl024047.3_30	0.00213	3.72e-06	10.5	4.9845	5.97	NM_011888	TCCCTGGGAACATCGTGAAAGCCTTCCGCTACCTTCTTAATGAAGATGGCTGCAGGGTGCCTGCTGTTGT	NA	Ccl19
scl0001046.1_37	0.00213	3.73e-06	10.5	4.98338	7.03	NM_019948	TTTATATTGGACTGACAGACCAGGTGGTGGAGGGTCAGTGGCAATGGGTGGATGATACACCTTTCACAGA	NA	Clec4e
scl0003402.1_106	0.00213	3.78e-06	10.5	4.97119	4.28	NM_007609	GGAGGAAGATAAACAAAAATTTAACAATGCTGAACGCAGTGACAAGCGTTGGGTTTTTGTAGATGCCATG	NA	Casp4
scl44485.3_91	0.002322	4.19e-06	10.4	4.8756	2.84	NM_007930	GCTCATTCAATTGATCTAGGCATTTGGGCTTGCTACTTGACCATTCTCGCCCTGTGAAATGTCCCACACT	NA	Enc1
scl00226695.1_128	0.002322	4.25e-06	10.4	4.86292	2.79	NM_172648	CCAAAATAGAAATGTCACCTCTAAATGACAGCTTTAGTAGTATATCCAACCATTGATTAATCTTCATACC		Ifi205
scl37304.10_29	0.002442	4.57e-06	10.3	4.79707	3.27	NM_008611	AGGGTTAGGATGAGCCATAAGTGCATACATATGTTCTTATAAAACGGAGTGAGAGGTGTGGATGTCACTC		Mmp8
scl50237.10.404_5	0.002442	4.61e-06	10.2	4.78814	3.27	XM_139838	CCACTCCTCTAATTCTCAACTAGTCCTACTGATCACAGTGGGATGGTGACTGTACTCTGACTAGATGCGT		#N/A
scl24911.1.32_2	0.002497	4.79e-06	10.2	4.75365	3.11	NM_010807	AGACCCCCATCATGGGCAGCCAGAGCTCTAAGGCTCCCCGGGGCGACGTGACCGCCGAGGAGGCAGCGGG		Marcksl1
scl21394.7_6	0.00254	4.94e-06	10.2	4.72452	3.55	NM_133871	GATAAAAGTAATCAGCTACAAGGACCAATCGCAATTCTGTTGGATTTATATTCTGTATCTATGAAAAATA	NA	Ifi44
scl014289.2_177	0.002568	5.07e-06	10.1	4.70089	5.23	NM_008039	TGGTCAAACCAGTGATTCAAGCACCAGTTCTACTTCACCTCCTGCAGACATTGAGTTAAAGGCCCCATGA	NA	Fpr2
scl0012655.1_43	0.002675	5.37e-06	10.1	4.64844	2.92	NM_009892	AAGGGAGATCTCAATATACACAGTGCAAGTTGCAAGGGCCCTTATTGAGAGGAGCTTTACACAATGATTT		Chil3
scl0226695.2_15	0.002675	5.44e-06	10	4.63651	2.79	NM_172648	TAAGGAAGGAGATAAGCTCCACCTCTTCTGCTTTCACCTGAAAAGAGAAAGAGGACAACCAAAGTTAGTG	NA	Ifi205
scl070710.1_171	0.002815	5.8e-06	-9.95	4.57625	-2.5		CTCTTTCATGAAGCAGTAGTCATTGTTACGTGCAGACCACAGAATGAGGTGAGTTTGTACATGGAAAAAT	mMC024204	#N/A
scl20421.3_574	0.002964	6.19e-06	9.87	4.51532	3.02	NM_026929	GACCCATTGGTCTGTTCCTGGAAAACACTACAGTCCTTGTCCATTCTCAGTTGACCCATACTGTTACCCA	NA	Chac1
scl23122.2_23	0.003081	6.58e-06	9.8	4.45938	5.73	NM_008987	ACAGTGCCTGGCCTAGGCGCTGTGCTGGAGGAACTGCGGCGGACGCGCGCCGACCTGAGCGCCGTGCAGA	NA	Ptx3
scl00380613.1_311	0.003081	6.67e-06	-9.78	4.446	-2.74		GTAGCTTTCCAAGTCCTACACTAAGGCCAGGAGCTACCATGCCCAGTTTCTACCTCTTTTCATTAAGTGC	mMR028726	#N/A
scl30506.2_36	0.003081	6.7e-06	9.77	4.44172	2.41	NM_025378	TGTTCTTAACGCTCAAAACCTTCACACTTAATAGAGGATTCCGACTTCCGGTCCTGAAGTGCTTCACCCT	NA	Ifitm3
scl22482.15.1_7	0.003127	6.89e-06	9.74	4.41573	5.7	NM_001005846	AGTCGGCTCAAAGATTGTCCTGCTGAATTGTGGAACCAGAAGGAGGGGTGTCCATGAGCTGCTGATCAGA	NA	Mcoln2
scl012575.1_2	0.003175	7.09e-06	9.7	4.38949	2.75	NM_007669	GTCGCTGTCTTGCACTCTGGTGTCTGAGCGGCCTGAAGATTCCCCGGGTGGGCCCGGAACATCTCAGGGC		Cdkn1a
scl26323.5.1_40	0.003235	7.44e-06	9.64	4.34344	4.59	NM_139198	CCTTCAGCCTGAGATTTTTCAAATCTTTGGCAACTGAGATGGGATGGATCCATTTAATTAGAGAACGGTG	NA	Plac8
scl41457.2_174	0.003235	7.47e-06	9.64	4.33978	2.74	NM_007413	GCTTGCCTGGAGTTACACAAGTCTGGCTGACATGCAAATTGGAGGCTCCGTGGCTAACAAATACATTTAT		Adora2b
scl53366.9.1_53	0.003235	7.5e-06	9.63	4.33646	3.73	NM_023044	CCATTCTTTTCTCATTTATTCTGTACCCAACAGTAGAATGAAGTGGTTCCCATAAATAAGGGGCATGCGC	NA	Slc15a3
scl51879.12_56	0.003358	7.88e-06	-9.57	4.28995	-3.03	NM_172628	TGTGAGGATGCAGGCATCAGACAATAGTTAATTACATGGTGAACTCTCGTTCTCTATGTATTTCTCCCCG		Sh3tc2
scl0001448.1_45	0.003402	8.09e-06	9.54	4.26502	6.09	NM_013652	GGCAGCTTCACAGAAGCTTTGTGATGGATTACTATGAGACCAGCAGTCTTTGCTCCAAGCCAGCTGTGGT		Ccl4
scl0015959.1_2	0.003402	8.24e-06	9.52	4.24836	4.53	NM_010501	CAGGGAAGGAAGTATGTCCAGTCATATGGAAGACAGGGTGTGCAACCAGGTCGAACATTTAAACTCTGAG	NA	Ifit3
scl0020698.1_299	0.003402	8.43e-06	9.49	4.22655	4.97	NM_011451	GCTGGACCAGTTGCATATAGAAGACACTCCCCATTGCTCTTAGGGACCTTCCCTGGGAACCAAATTCAAA	NA	Sphk1
scl22018.3_120	0.003402	8.43e-06	9.49	4.22635	3.21	NM_011905	ATCGAAAAGAGCCACAAAACTGTGTTCGTGCTTTCTGAGAACTTCGTACGGAGCGAGTGGTGCAAGTACG	NA	Tlr2
scl18065.6.1_10	0.003402	8.47e-06	-9.48	4.22207	-2.71	NM_009918	GGCGAAGGTTGTGGCTTTGGAAAGCGTGAAGAGTTCCCAACCCAGTGTATAAGCATATGTGCACATGATT		Cnga3
scl39460.6_144	0.003471	8.82e-06	9.44	4.18376	2.15	NM_007805	CAGTTCCAACTGTATATGCTGTAAGGCTAGGGAATCTTAGGAGTTCTGTCGTCGGTTGGCACACTTGTAC		Cyb561
scl29796.1.1_131	0.003471	8.93e-06	9.42	4.1723	4.27	NM_026414	ATGTCAATCTTGAGAGAGGACCCTTTTAGATCCCCTGAAGTATGGCTCAGTCACTTTCACGTCCCCAAGC		Asprv1
scl017752.3_0	0.003471	8.94e-06	9.42	4.17116	3.6	NM_008631	GCTGCTGTCCCTGCTGTCCCCCAGGCTGTGCCAAGTGTGCCCGGGGCTGCATCTGCAAAGGGGGTTCAGA	NA	Mt4
scl0230863.12_139	0.003481	9.07e-06	9.4	4.15813	6.17	XM_357399	AGATTCTAGAGGAAGGCATCGGCCCAGCCAGGGAATGACAAATTCAAGCGTCCCTTAAGTCAACTCCGAA		#N/A
scl074155.4_43	0.003617	9.61e-06	9.33	4.10266	2.34	NM_133753	CGCTGGCTGCTTCACTGCCCTGAGATTCAGTGAGACACGCAGTTTGTGTTCAGTTTTTACATCCTCTGAT		Errfi1
scl0002510.1_2	0.003617	9.73e-06	9.32	4.0916	3.98	NM_010755	CTCGAGAGCGGCCAAGGACCGCCACCGCGACAGCCGCGACAAGCACGCACTGAGCGCCGGGCCTGGCGGA		Maff
scl47871.3_2	0.003617	9.84e-06	9.3	4.08081	3.65	NM_010849	TGCATTGACCCCTCAGTGGTCTTTCCCTACCCGCTCAACGACAGCAGCTCGCCCAAATCCTGTACCTCGT	NA	Myc
scl068713.2_9	0.003617	9.9e-06	9.3	4.07505	2.28	NM_026820	CACGCCTGACCATGTGGTCTGGTCCCTGTTCAATACACTCTTCATGAACTTCTGCTGCCTGGGCTTCGTA		Ifitm1
scl0014284.1_16	0.003617	9.96e-06	9.29	4.06938	2.48	NM_008037	TTTGTCCCCTACTTTTAAATTAACGGTGAAACGGCCCTAGGAGGGTCGCTCTAGTTGAACTCTCCAGGCA		Fosl2
scl24441.18_257	0.003617	1.01e-05	9.28	4.0586	2.83	NM_172689	GGAGGTCAACAGTATGACATGGGATAGCACACCACTTCTCACAGATGCCTAGAGAAATTACCCAGCAACA		Ddx58
scl000403.1_95	0.003617	1.02e-05	9.26	4.04211	4.28	AK050076	CGTGTGCTCACTTACTTCATCGCCCTGTCCATTGGAACGCTGCTCTCTAACGCCCTTTTCCAGCTCATCC	NA	Slc39a14
scl0023960.2_17	0.003617	1.03e-05	9.25	4.03584	2.97	NM_011852	CGGAGCTCCAGCGGAACTTCCTGAAGCAGCGCCCAACCAAGCTGAAGAGTCTCATCCGCCTGGTCAAACA		Oas1g
scl0170768.1_23	0.003617	1.04e-05	9.24	4.02696	3.44	NM_133232	ACAGGACACGCCTTCCTTTCAGACATCTGTGTAGTTTGCAGTTGCAAGAACAATAAAAACCTGGTTGAGA	NA	Pfkfb3
scl0020846.2_62	0.003617	1.05e-05	9.23	4.02326	2.57	NM_009283	ATCAGCCCACCTTACACCCCGAGTGCAGGTGTGAACCACGGTAAGTGTGCACAGTCCTTAGGGAAAACAG		Stat1
scl0012575.2_206	0.003698	1.08e-05	9.19	3.99304	3.46	NM_007669	AACATCCCTGTTTCTGTAACATCCTGGTCTGGACTGTCTACCCTTAGCCCGCACCCCAAGAACATGTATT	NA	Cdkn1a
scl49391.2.1_191	0.003853	1.16e-05	9.11	3.92807	4.51	NM_007679	CTTTAAAGCTACAACAAAGCACATTTCCTAAGCCCAAGTAGCTGCAAAATGAAGACACAGAAGACATGAG	NA	Cebpd
scl0011988.2_67	0.003853	1.16e-05	9.11	3.92198	3.53	NM_007514	CTGTTTCCCATTACTTCAGACCTAATCACAGCTCAGCGTCTGCTCCTTCATCACAGAACCCAGTCTTTTG	NA	Slc7a2
scl0207686.23_41	0.003853	1.17e-05	9.1	3.91742	4.4	NM_172447	GAAGCCACCACTGAATGATCCTAAAAAGAGCATCCCTACATGATGTGTTCCACAGCTCCTGAAATAAATT	NA	Cfap69
scl48826.10.1_4	0.003853	1.2e-05	9.07	3.89444	3.2	NM_019453	CTGGGCCATATGATGAAGAACATAGCTCTTCTGACCATCAGTCCTGTCAGTGACCAGATACTTCACTGAG		Mefv
scl020128.1_60	0.003853	1.2e-05	9.07	3.89289	3.04	NM_009099	CATGTCTGGATATTAGATCCTGGAAGCTGCCGCCAAGAATATTCTAATGTGTTGTGGATATATATGATTT	NA	Trim30a
scl51416.9_257	0.003853	1.22e-05	9.05	3.87997	2.79	NM_010728	TTCCCAGCTACCCAACGTCCTAGCCAGCTTTTGAACACAGATTTTGTTAGCCTTCAAGTTTAAACGGTGC		Lox
scl0001401.1_29	0.003853	1.24e-05	-9.04	3.86408	-2.47	NM_145137	GCTTAGCTGGATGGGCCTAACGGACCAAAATGGGCCCTGGCGATGGGTGGATGGGACCGACTTTGACAAA		Mgl2
scl0001324.1_36	0.003853	1.24e-05	9.03	3.86372	2.48		ATGGGGAGCTAATCAGATTCTGTCGTGCTTCGGGCTCTAAAGAGATGAATCCAATAAGGGAGGAGTGACC	mMA031990	#N/A
scl15898.31.1_40	0.003853	1.24e-05	9.03	3.86351	3.91	NM_008329	CTTTACACATTTTCTATATCTAAATTCATTTGTTGTCTCTATAACTTCTATAACTGTTCAATTTGCAATT	NA	Ifi204
scl000128.1_857	0.003853	1.26e-05	9.01	3.84693	2.54	NM_011668	GGGATAAACATGGTAATACAGAAGCCTTAATGGGAATATCCTAGTATTATCTCTACAATATGGCAAAATA		Ube3a
scl0017357.2_64	0.003853	1.27e-05	9.01	3.84097	2.36	NM_010807	GCCCCATCTGGGTTTTTATAAATGTCTTACTCAAGTTCAAACCTCCAGCTTGTGAAATCAACCATGTCCC		Marcksl1
scl49605.16_306	0.003853	1.27e-05	9.01	3.8402	3.39	NM_011163	CTCCTCCACTGTCAACCGAGGCTTCTGCCAAATCTTCCCTGTCATGAAGGATTGTATCATCTGAAATTGA	NA	Eif2ak2
scl0074558.2_172	0.003853	1.27e-05	9	3.83632	4.12	NM_029000	TTGAAGATTTTCTATGAAAATGATTTTACTTCTCTCTGATTTATTATCTAATGCTTTATTCATATATACT		Gvin1
scl069903.6_164	0.003853	1.29e-05	8.99	3.82399	1.88	XM_485931	ATGGACCCCCGGTGGCTTCGACACCTTGAAAACCAATGAGAAAGGAACGCGCGCAGCTTGAAACTGCATC		#N/A
scl52722.6.1_6	0.003853	1.3e-05	8.98	3.81659	2.75	NM_026835	GGCTTTCACACAACTAGACACAACCCAAGATGCTTATCATTTCTTTAGCCCTGAGCCATTAAACAGCTGC		Ms4a6d
scl35124.5_47	0.003853	1.3e-05	-8.98	3.81547	-2.43	NM_010111	CGAGACAGTAATGGCTTTTCTTACCCAGATTGTGTACATAGAGCAATGTTGGTTTTTTATAAAGTCTAAG		Efnb2
scl20839.1.1_204	0.00392	1.36e-05	8.93	3.77416	3.4		CACTTACGCTTTTAAGCCTAAAAGACACATCCTGTAAACCAGGTGGCTTCCAAATCTGCATATAAATAAG	mMC002244	#N/A
scl0240024.1_128	0.00392	1.36e-05	-8.92	3.77164	-1.97		GACTTGGCCGTCCCTGGACAGTGAGGTCAGATGTGAATACATATTGTAAGAGCACGTTGAATAGTGTGCA	mMC024477	#N/A
scl0001484.1_9	0.00392	1.37e-05	8.92	3.76904	6.03	NM_009971	TACAAGCTGTGTCACCCCGAGGAGCTGGTGTTGCTGGGCCACTCTCTGGGGATCCCGAAGGCTTCCCTGA	NA	Csf3
scl26296.6.1_95	0.00392	1.37e-05	8.92	3.76704	4.5	NM_029415	CAAGCATTGTTTAAATTTGATTATGTGTGTAATGCAAGCGGGCTAGCTCTTTCTCTTGAGAGGGACAGGT	NA	Slc10a6
scl0012045.1_114	0.00395	1.39e-05	8.9	3.75203	2.41	NM_007534	TCAATAACACAGGAGAATGGATACGGCGGAATGGAGGTTGGGAAGATGGCTTCATAAAGAAGTTTGAACC		Bcl2a1b
scl016477.1_58	0.003971	1.41e-05	8.88	3.7367	2.69	NM_008416	ACTCCGGCCCGCCCGCCTGCGCCCAGTCCTTCCACCTCGAGGTTTACATGGCCCCCTTCCAGCGTATTTT		Junb
scl0016172.2_104	0.003971	1.43e-05	8.87	3.72797	2.55	NM_008359	TGGTACTGATCCCTAAACACACCCCTTTCCCTGATAACCCGACATGAGCATCTGGTCATCATTGCACAAG		Il17ra
scl0001967.1_19	0.003971	1.43e-05	8.87	3.72391	3.11	NM_133871	ACTTACACACGTGGATAGCCTGGATCTGATTACAAAAGAAGACATGACAGACATATACAACTATAGTCCT		Ifi44
scl016391.8_62	0.003992	1.45e-05	8.85	3.7112	2.4	NM_008394	TCTCAGCTCCAAGGAACTGGAAAGTTCCAAAGGGTGTGATCTCAGAGGGAATTGTATGCTCCTCCCAGTC		Irf9
scl41145.8.1_28	0.004003	1.48e-05	8.83	3.69442	5.79	NM_011410	AGGATTTGACATGTATTTTTTTATGTTCGTATCATCATGTTGTTTGTGCTGTAGATAATACCTTTACAGG		Slfn4
scl0004065.1_58	0.004003	1.48e-05	8.83	3.69364	2.23	NM_021304	TCACTGTGGAGACTTTCTACCCGACACTGTGGTGCTTTGAGGGACGGCTGCAAACCATCTTCCGAGTCCT		Abhd1
scl0004149.1_262	0.004042	1.5e-05	8.81	3.67711	2.92	NM_054098	TTTCCATCCCGAATCGTGTCTTTCCTATAACAGCACTGATCCTGCTTGCCTTGGTGTACCTCCCTGGTAT		Steap4
scl00229898.2_165	0.004084	1.53e-05	8.79	3.65979	4.27	NM_153564	AAAGTCTATACTTGCCCAGGTATATTGCTCACTTTCTACCACAGGAATTCTTAACCACAGTAATTACACT	NA	Gbp5
scl50608.5.1_156	0.004104	1.56e-05	8.77	3.64235	2.9	NM_015766	TGATATCAGACCCTGATGTCGTCTACTTGAGGGTGGCAGGGTGGCCTGTCCTGAGTCTGAATACTGACTT		Ebi3
scl22520.13.1_0	0.004104	1.56e-05	8.77	3.64062	3.17	NM_153564	GGAGAGAATTGCCTGTTTATGTTAGTCTCATTCTGTGTTCAATAAAATGGAATAAAAATATAAAATTCAC		Gbp5
scl21199.6_215	0.004226	1.62e-05	8.72	3.60389	4.28	NM_031167	GCCACAGACGGCTCCACCCAACCCAATAGATGAACACTTGGTTCAAAATCACTAAAGCTCAAATACTCCC		Il1rn
scl27967.7.1_149	0.004226	1.64e-05	8.71	3.59281	2.15	NM_021304	CAGCACTCAGTGGGGCTACCTGACCTGGGAGTACTCACTCCTGAAGATGGAAAGAGCTGACAAGAGGACT		Abhd1
scl0219132.5_22	0.004226	1.64e-05	8.71	3.59109	3.68	NM_199015	GAGGCGCCACCGTGGGGTGTGATTTATGGTTCTGTAAGAAGAGTTACCACTATGTCTGTGCCAAAAAGGA	NA	Phf11d
scl30507.4.1_25	0.004242	1.67e-05	8.69	3.5755	2.75	NM_053088	GTTAGCCAAAGACTCTGCGGCTTTCTTCAGCACCAAGTTTGATGAGGAGGACTATAACTAAGAGTTCCGA		Ifitm5
scl28942.6.1_66	0.004242	1.68e-05	-8.69	3.57345	-2.43	NM_019455	GAACTCCATTAGCTGGCTAGAGGATCCACATACTTCTCACCAATAGGACTGTAACTTTGTAGTACTCTGC		Hpgds
scl41590.4.1_265	0.004279	1.7e-05	-8.67	3.55808	-1.96	NM_175289	TGTCGGGCACACTCAACCCTACTGAGCACACTCCAGCGGGGTAAGATGGTGGCACTTGGTATATTAAGTG		D930048N14Rik
scl20918.1.1_187	0.004292	1.72e-05	8.66	3.54832	2.79		AGGTTTGTCAGTGTTCTAGACTGATGAAGATGACAGGCTAGGGAGTGGAGTACTGGCTAGTGTGAGTTAC	mMC011187	#N/A
scl49172.15.1_1	0.004299	1.73e-05	8.65	3.53996	1.83	NM_008225	TCCCTCTTCCCACTCCATGGTACTGCTGCAAGGACCTGGCTGAACATCATGAGATGCCTGAAGTTCTGGC		Hcls1
scl37309.10_320	0.004309	1.75e-05	8.64	3.52995	5.62	NM_008607	GAGACCACTCCTTTGTGCTCCACCATGTTTGTTAATCCCTCTCTGCTTTCCTTAGCGAGTAACACTTGGT	NA	Mmp13
scl0019225.1_61	0.004309	1.78e-05	8.62	3.51735	4.02	NM_011198	CCAATATTGACTGACCCAAGCATGTTATAAAGACTGACATTTTAGACATTTTGAAGGCCCTGTAAGTGTT		Ptgs2
scl41158.3.1_14	0.004309	1.78e-05	8.62	3.51735	3.67	NM_011330	CTCCAAACTCCAAAACCATAAACAACCTCCTCTCTTGACACTAACCCAGAGCCTAAGAACTGCTTGATTC		Ccl11
scl000805.1_121	0.004337	1.8e-05	8.6	3.50205	2.49	BC057690	CACCACAGTTGGACATTCTGGAAAGTTTGTAACTAGTCCTGGTGTCAATGCTTACTGGCATTTTATTGCC		Stat1
scl015953.2_220	0.004337	1.81e-05	8.6	3.49787	3.91	NM_008330	CCATTGCTTCCCTCTAGAGATTACTACCATGCATGAATTGTTTTTTGCTCATACCCTGTTTCCTGTGTTC	NA	Ifi47
scl022695.1_83	0.004389	1.85e-05	8.57	3.4772	3.65	NM_011756	AAGTTCAGTGTCCGGTGGTCGAAGCCTCTCCTGAGAATCCTGGTGCTCAAATTTCCCTCCTAAAGCAAAT	NA	Zfp36
scl30048.11_144	0.004389	1.86e-05	8.57	3.47078	2.13	NM_028035	GCCAAAAGGAAGTGATTATGCAGCTGTGTGTAGAGTTTCAGAGCAAGTTCCTCAGCAGTGTAGATGAATT		Snx10
scl15911.2_36	0.004389	1.87e-05	8.56	3.46682	4.37	NM_010045	TTCTTGATGCGATGCTGAATGTGACAGAAGCCCTGAGTATGCTGCACTGTGTGGCTACCCCACTGCTCCT	NA	Ackr1
scl52956.24.4_13	0.004441	1.91e-05	8.54	3.44895	1.91	NM_019408	ATCCCTGTCTAATCGAAATCTTATTTAAACCTCAAGCCCACATCTCGGTGGGTCAAATAAAGGGGAAGAC		Nfkb2
scl48804.7.78_52	0.004641	2.01e-05	8.49	3.40011	2.35	NM_026393	CCAACATGTTCCGTTTCTACACCCTGAAACCTGATCGGAACATTCATCTGACCCTGCGACTCAACCCCAA		Nmral1
scl18264.8.1_80	0.004712	2.05e-05	8.46	3.37682	4.63	NM_021394	CCCAGACCACAGAACCTGTGCTTAGAGAGCATGAAGTCCAGGACATAGAAAGCTCTCAAGACACAGGACT		Zbp1
scl26371.6_22	0.004712	2.07e-05	8.45	3.36811	7.09	NM_021274	TTTTATTTCAGATGTAAGACTACAAATTTAAGTTTGTAAGGACGAACTTAACCACCATCTTCCCAAGGGG	NA	Cxcl10
scl0057875.2_106	0.004712	2.09e-05	8.44	3.36018	4.23	NM_020581	AAATGGCCCAGATCCAGAAAACATGGGCTCGAGGGGCACTGAATATCACTTCTCGCCTACCAGAGAAGTT	NA	Angptl4
scl37307.8.1_29	0.004712	2.09e-05	8.44	3.36004	2.99	NM_010809	GAGGAGCTAGCAGGTTATCCTAAAAGCATTCACACCCTGGGTCTCCCTGCAACCGTGAAGAAGATCGATG		Mmp3
scl47422.17_72	0.004717	2.11e-05	8.43	3.35018	2.89	NM_011019	CCGGTTCCTTCCTCTTAATGCTTGTCACATTGCAGACCAAGGTGGAGAGGTTCTCCTTTTGTTGTTAGCT		Osmr
scl0211228.2_29	0.004717	2.12e-05	8.42	3.34681	2.59	NM_153074	CTCACCACCCAGCAGGTTCACAATGGATTATGAGAATGTCTTTATTGGCCAGCCGGCCGAGGACTGCTCA		Lrrc25
scl0328222.1_224	0.004766	2.17e-05	8.4	3.32233	3.12		TAAGACTCACCTGAATGAGTCTAGGAAAGAAACTTAACTCAGTTACAAAATGCTGGATAAAGCCAAGAGA	mMC021579	#N/A
scl33910.4_161	0.004766	2.18e-05	-8.39	3.3172	-2.38	NM_177741	TGGGATCTTACCTCTAACGGGATCGTCCAGAGTCACTCAAAGACATTTCTCTTGCTGAGGTTCTGTGAGA		Ppp1r3b
scl0234311.9_19	0.004766	2.19e-05	8.39	3.31693	2.7	XM_358375	AGGAAGAAAAATTCCACTTAATGCCTATGCACTTGATTTCTATAAGCATGGATCCCTTATTGGATTAGTC		#N/A
scl053606.2_17	0.004766	2.22e-05	8.37	3.30207	4.09	NM_015783	AACTGCAGTGCTCCAGGACGGTCTTACCCTTTCCAGTCTGGGTCTGGGTCCCAGCAGCACAGTGATGCTA	NA	Isg15
scl0022329.2_144	0.004766	2.23e-05	8.37	3.29905	3.23	NM_011693	TGTACGGTACGGGGACCTGTTTCTTCATTGGGGTCTTGTGTAATGACTAACCTGATTTAAATGCGACTTC	NA	Vcam1
scl42835.7_546	0.004766	2.23e-05	8.37	3.29681	4.05	XM_138237	GGGTAGTTCTTCTACCCCTAGCACTCCTAATCAGGACAGAGAAGTCGCCTAACCCTAAGTGTCTAGTTGA	NA	#N/A
scl0016913.2_8	0.004766	2.24e-05	8.37	3.29449	2.38	NM_010724	TCTCCGTGTCTGCAGCATCCAAGCTGCTTTCCAACATGATGCTGCAGTACCGGGGGATGGGCCTCTCCAT		Psmb8
scl013115.9_172	0.004866	2.32e-05	8.32	3.25833	3.86	NM_010009	TCCCTGGCTATTCAGCACCATACATTCTCAGACTGAACCTGGACCATGTGGCAGGATCGTCCACTCACCA		Cyp27b1
scl0094094.2_63	0.004866	2.33e-05	8.32	3.25453	2.03	NM_030684	GATTTTCCTTGACTGTGAAGAGGGCACAGTGTCCTTCCTCAATGTCACCAACCATGGATCACTCATTTAC		Trim34a
scl000902.1_10	0.004866	2.34e-05	8.32	3.25247	3.6	NM_172648	ACAACTCTGAGAGTGTCCTAACCACTGGTGTCTTCATTTATACCCCATTTTTCACTTTCTCAGTTACTGA		Ifi205
scl26373.4_395	0.004866	2.34e-05	8.32	3.25111	4.89	NM_008599	CTGGTGGGACTCCCATCCAAACAACATTGCACAGTCAAAACGTTGTCCACCTCCCTTCGGTAATTTACTT	NA	Cxcl9
scl00244416.2_151	0.004991	2.41e-05	-8.28	3.22059	-2.97	NM_177741	TTCAGAGTTCACCACTGTAGACAAATTTACGCAGCTCAGAAGACGACAGGCCCCTTGCTTGAAGATCCCA		Ppp1r3b
scl0014608.2_63	0.00502	2.44e-05	8.27	3.20927	2.25	NM_010287	TGGAACAGGAATAATCACACAGCTTCAGTGACCTTGGCTCTATCCATGACCAGACAGGACCCATTTTGGC		Gpr83
scl21376.1.1211_204	0.005145	2.52e-05	-8.24	3.17982	-2.54		TGATAGCATCTCCTCTAGTTCCTAGCATCCTTACACTGTCCACCACCAATAGACAATCAGTGCCCTGTCT	mMC018554	#N/A
scl26903.5_40	0.005153	2.54e-05	8.23	3.17262	3.14	NM_054098	ATATCGTATATTGTACATGATATCATACATTGCTCACAATCCAGGGTTTTTTATATAAAGCTCTTATATA		Steap4
scl0207269.7_127	0.005155	2.55e-05	8.22	3.1665	5.76	NM_145357	CGTGGAGAACCCTGGATTCCTTCTTTCTATCATTATCTATCTTGATTATGATTGTAAAGAAATGCTATAA	NA	BC023105
scl48644.15_23	0.005193	2.6e-05	8.2	3.14831	2.28	NM_183029	GAAGAAACCATGACACTACCAGACTGCGATGCCGGTTTCCTCTACTGCAAGCAGTGTTCTGTGACAAAAA		Igf2bp2
scl48393.15_330	0.005193	2.64e-05	8.19	3.13377	2.53	NM_030612	GGATGAAAGCTAAATACAGATATTTGGCATCTCTAAGGTGGAATGAGCCCACTCCACACACTGATAAAAT		Nfkbiz
scl027052.21_94	0.005193	2.64e-05	8.18	3.13274	1.73	NM_012054	ACAGATTTAGGGTTCAATCTTTGTACGCCCAGAGGTACCCCTGTGCTTGGTGTAGCCCACAGGTATGAGA		Aoah
scl36258.13_548	0.005193	2.64e-05	8.18	3.13256	2.98	NM_007464	AGAAAGATTTACAATGTTGGCATTTATGGTTCAGAAACTAGAATCTTCTCCCGTTGCTTTAAGAACCGGG		Birc3
scl22518.14.1_14	0.005193	2.64e-05	8.18	3.13179	3.48	NM_018734	CCAGGAGCTGGTAAACTATTTGGTGTGGGGCTGAAATTCCTCGGCTCACTAAGTAGTTAGTCTAAAGAGT	NA	Gbp3
scl39873.10.1_46	0.005244	2.69e-05	8.17	3.11682	2.77	NM_010708	CAACACATGTGTGAATATTACCACCGCCTGAAGAACTTGCAGGATATCAACACTCTAGAAGTGGCGGGTG		Lgals9
scl0013078.2_259	0.005319	2.75e-05	8.14	3.09548	3.36	NM_009994	GCTGATACAGTGCACACAGATCCTCCGTACACAGAATTAACTAACATGTAGCTTCTACCTTTGATATACC		Cyp1b1
scl20101.14.1_29	0.005319	2.75e-05	8.14	3.09219	2.67	NM_010407	GCCTGGAATGACTGAATTCAATCTATAGCTGTGATTTAAGTGGAAACTGTTAGAATAGTATTTAAATAAA		Hck
scl016145.5_111	0.005344	2.78e-05	8.13	3.08224	4.97	NM_018738	AATTCAGGCTGCCTCAGGGTCTTTTTGCTTAGAGCCCTAGCTAGTCACTAGAAAGGAACAACAGCTGAGG	NA	Igtp
scl067865.1_323	0.005522	2.89e-05	-8.09	3.04491	-2.18	NM_026418	ACAAAAACACATGAGATTCTGCCAATACTGGACACTCAGCCTTTCAATCCTGATTAAAGTGTTCGTGAAG		Rgs10
scl16572.10_105	0.005637	2.99e-05	8.05	3.01179	1.76	NM_009255	AAAACTAACGTCTCGCTGGACACCATTTGCTGTCAAGCCGCGTACCTGTCACTACTGGTCTGTACTCTTT		Serpine2
scl32125.17.1_0	0.005637	3.01e-05	8.05	3.00734	2.73	NM_026458	GCCTTCCCATGTTCTGATGCATTAGGTCTGAAGTGTTTTGGTTATAATCTAGACAAAACCTATGCAGTTT		Abca14
scl20680.2_305	0.005637	3.03e-05	-8.04	2.99863	-3.05	NM_011784	ATATCTCAGGCCAGAAACTTTCACACAGCTACTTTCTCCGCCAGGCCATTCTCAAAGCAGCCAGTTCGAG		Aplnr
scl28973.11_307	0.005637	3.03e-05	-8.04	2.99845	-2.3	NM_009953	AACAGAAGCGCCTGGGGAAGAAGGGTGAGGATCCCCCAAATCAGAGTATGCCTGGGAGTGATTGAAACAA		Crhr2
scl36890.23.1_31	0.005637	3.03e-05	8.04	2.9982	3.27	NM_009291	TTGGTCTATGCTTGTCCACCAGGCTACCAGCTAGGGCTCTAGAGAAAGCAGCTAGTGGTTTCTTTGTCTT		Stra6
scl29554.6.1_30	0.005637	3.05e-05	8.03	2.99342	3.48	NM_011909	TTACTGTGCCTACATCCGGAATCCCGTGGATGGAAAGTGGTTCTGCTTCAATGACTCACATGTTTGTTGG		Usp18
scl014204.4_298	0.005704	3.1e-05	8.01	2.97669	4.73	NM_010215	CGCAAAGAGGAAGTGAGCACCCAGCTCCTAAGCCAGCCCTCTTCAGGGCAGACAGACCACCTACACTAAT	NA	Il4i1
scl53193.4_144	0.005817	3.18e-05	7.99	2.95109	3.67	NM_008332	TGCTATAAAGAAATGCCAGGAAGACAGCTGCCTAGAAGGATAACTTGGATTGATGCTTGGGTCAAGGGAC		Ifit2
scl0013003.1_276	0.005817	3.2e-05	7.98	2.94735	2.86	XM_488510	CCTTTCCGTGCCTTTCCTATCACCTCAAGAAGAATTAGAAGTTGGTTTGGATTATGGGACTGCCGTCTGG		#N/A
scl35367.18_438	0.005863	3.24e-05	7.97	2.93446	1.95	NM_011349	GCAGCCTCTGCTACCCAGGCCACAGCCACTCTTGGGTTCCATCTTGCTAATAAATGCTGGCTCTGGGACT		Sema3f
scl070807.1_193	0.005874	3.27e-05	7.96	2.92527	2.91	XM_134227	TGCAGCCTCCCTCAGGGGTCAGGATACAGACAAGTACATCGCAAGGAGAACAGGCAACTGGGGCAGCTGG		#N/A
scl0012310.2_237	0.005874	3.3e-05	7.95	2.91503	3.81	NM_007587	ACACTCAGGAAGATGGCAGAGAGCAAGGGCAGTCATCTGGCTTCCTAGTAGAGCTTCTAGTCTTGCTTCT		Calca
scl068039.2_3	0.005874	3.35e-05	-7.93	2.90163	-2.11	NM_026523	TGGTGGGGACAGCACCCCCTAACACCCCGAGGGACCAGAGACTACAGCTGAGTCATGATCTGCTCAGGAT		Nmb
scl36445.9_185	0.005874	3.35e-05	7.93	2.90137	1.71	NM_025858	ACTCCTGTACCACAGTCCAGTTTGTCCCAGTAGCAGGGACACCAAGGCCAATGGGTTATCTGGACCAAAG		Shisa5
scl42451.6.1_16	0.005874	3.38e-05	7.92	2.89308	2.35	NM_010907	GAGGCCAGCGTCTGACATTATAAGTGGAAAGTGGCAAAAAGAATGTGGACTTGTATATTTGTACAAATAG		Nfkbia
scl37806.7_98	0.005874	3.38e-05	-7.92	2.89232	-1.76	NM_008606	TTGGGAGTGGTGTTGGTAATGAGATGCCCAGGGTACCATGCTGCCCCTGCTAAGCAACTGGACCAGTATC		Mmp11
scl0016175.2_167	0.005874	3.39e-05	7.92	2.88948	3.54	NM_010554	TGTTCGTGAGCGCTCAAGGAGAAGACCAGCCCGTGTTGCTGAAGGAGTTGCCAGAAACACCAAAACTCAT		Il1a
scl39999.14.1_8	0.005874	3.41e-05	-7.92	2.88476	-2.13	NM_007440	TTTAGTCTTTGGAGGGCCACCCACTTTCTACCACAATTACTTAGCTTTCTCACTATACCACTAGTGTGTG		Alox12
scl0014728.1_196	0.005874	3.41e-05	7.91	2.88368	1.96	NM_013532	CCTCATCGGATACCAGTATGGGCACAAAAAGAAGGCTAATGCTTCTGTGAAGAACACACAATCTGAGAAC		Lilrb4a
scl0020442.2_266	0.005874	3.41e-05	7.91	2.88326	2.24	NM_009177	CACCGCTGTCCCCTAGCTGGGGAAAAGCGAGCCAATACCAGGAAAGGTCTAGCCTCCAAACAAGTTATTT		St3gal1
scl32097.7.1_17	0.005988	3.5e-05	-7.89	2.85895	-2.45	XM_355937	CTTTGCTTAGGGCTAGGAAAGGAAGTTGGAAGAATGTGTGCTGAAGTCTCATTTGCTCTCAGATTTGTGA		#N/A
scl000047.1_12	0.005988	3.53e-05	7.88	2.8514	4.43	NM_023044	TTCTCATTTATTCTGTACCCAACAGTAGAATGAAGTGGTTCCCATAAATAAGGGGCATGCGCCCTCCCTC		Slc15a3
scl39565.12_79	0.005988	3.53e-05	7.88	2.85002	4.25	NM_010404	CCTGCTTCTGCAGCGCTTCATAGTCTTGTAGCTAGTCAGCCTTTGTATTGATGTATGTGCCAATGTGGGA		Hap1
scl0012224.2_233	0.006082	3.6e-05	7.86	2.82967	1.68	NM_009769	AGTGCATGGTGTGCCAACGCAGCTTCTCCCGCTCCGACCACCTCGCGCTGCACATGAAGCGCCACCAGAA		Klf5
scl0001016.1_199	0.006082	3.63e-05	7.85	2.82253	3.07	NM_012055	GCAGCCGATAAGAGTGAGGAAATACCCTTATTTGTGGCTCTGTTACAATGGTGAAATCTACAACCACAAG		Asns
scl0056417.2_229	0.006082	3.64e-05	7.85	2.82007	2.29	NM_019655	AGAACCATAATAGATGGTACCAAGAACTGCTTTCTTTGGGATTTCGAGGTGGGGTCCAGCCAAGTCCCCA		Adar
scl0330122.4_156	0.006082	3.65e-05	7.84	2.81602	3.63	NM_203320	AGTTTTGTAACTATACAAGATTATCAGTTGTTATTTATTGAAATGGTCTTACGGTGTCACATGAAATATC		Cxcl3
scl52838.4_376	0.006257	3.81e-05	7.8	2.77469	3.36	NM_010235	ACTTTGTAGATCCCCAGGGGTCCTTTGACACCCTTACCCCTTGCAGACCACTTTCCCACACCACGTCACT		Fosl1
scl0017841.1_127	0.006257	3.82e-05	7.8	2.77227	4	NM_008647	AAAACAGAAAAGGCTGGTGAATATTCTGTGACGTATGATGGATTCAATACATTTACTATACCTAAGACAG		Mup2
scl018356.1_23	0.006257	3.82e-05	7.8	2.77186	5.02	NM_010999	GGCCAAGGCGATATCGCGCTCCTAGCCATGACAAAGTTGTCTCAATCTTCTACACAGTTCTTACTCCTAT		Olfr56
scl0001632.1_8	0.006257	3.85e-05	7.79	2.76535	2.12	NM_010724	ATCTTCGGGGCCAAGTGGTCATGGCGTTACTGGATCTGTGCGGTGCCGCTCGGGGGCAGCGGCCCGAGTG		Psmb8
scl068910.1_219	0.006257	3.85e-05	-7.79	2.76476	-2.75	NM_020589	CTGGGAAGGATCAGGAGCCATCACAGCTTAAGTAGGTTTCCTGGTTTGTGTTACTGTTGCTGGGATAAAA		Zfp467
scl18090.14.9_4	0.006257	3.87e-05	-7.78	2.76055	-1.97	NM_011206	TGCGGACCAAAACTCTTCCGGGCCTGATGCCTACGAAGAAGTAACAGATGGAGCACAGACTGGAGGGCTA		Ptpn18
scl32962.7.1_133	0.006303	3.91e-05	7.77	2.74875	3.88	NM_011113	GGACCTCAGTTTTTCCATGAACCAGAAGAGAATTGGAACAAGGGCTGCGGGCAGCAGGGGCCTCTTAGTT		Plaur
scl41622.18_524	0.006314	3.94e-05	7.76	2.74257	2.15	NM_013529	CCGGCTCCCTGTTCATAGTAAACCAGCCTGAGATGCCCCACACAAGAGGGCGGTTTCGTGGGGCTGCCCT		Gfpt2
scl32786.14_33	0.006315	3.97e-05	-7.76	2.73601	-2.04	NM_027897	GGAGAACACAAATGCCTTAAGGAAAGTGTGCCCGCTATCCCTGGGGCTCTGTTTGTATAAATATTTAAAT		Rhpn2
scl20921.1.1_56	0.006315	3.98e-05	7.75	2.7335	3.94		GAGGAGGAGCCGAGATCTCGTTCAGTGGCAATCGTGATGTCTCAGTGACACATTTTGAGGTCCTGAGTTT	mMC004452	#N/A
scl014469.12_181	0.006436	4.07e-05	7.73	2.71028	2.91	NM_010260	CCTACAGATAGCTTCTGTAATCACAGAACAGGCAACTTTTAACTAACTTGCAAAATGAATTCCCTTTCAT		Gbp2
scl28800.9.784_132	0.006436	4.1e-05	7.72	2.70426	2.35	NM_008638	AGGGCAGCTCGTGCCACCAAAGAACTGTCAGCAGCTGCCTGCACGTCTTTCACGTACCCCGTTGGCTTTC		Mthfd2
scl49772.19.1740_17	0.006436	4.11e-05	7.72	2.70151	1.92	NM_013662	ATGCCACGTGGCCAGCTGAGTCCAGGACCCTCTCCAGCCCTATCCCCATCAATAAAACTCTGTTTACATC		Sema6b
scl53261.2.1_9	0.006577	4.22e-05	7.69	2.67588	6.42	NM_183160	ACCAGGAGATCATAGCAGATGCAGGGGCTCCAGCGAAGGCACAGGATGCTGAGGAGCCAAGCAGGGTGCT	NA	Tmem252
scl22027.14_14	0.00663	4.27e-05	-7.68	2.66362	-1.88	NM_017469	TCACACTGAAGGGTTACATTTGCTTTAGCAAGTGTTTGGGGTCAAACTATGTCCAGGAACAAGGCTGGGA		Gucy1b1
scl064382.1_42	0.006771	4.38e-05	7.66	2.63845	2.38	NM_022431	CCATGAAAAACATACTAACTGGCTGGGTTCAGTAGCACGCTCTTGATTTGGCGTCAGTCAAAACACAGAC		#N/A
scl19989.1_159	0.007012	4.57e-05	-7.61	2.59736	-2.32		TAGGAAAAGTCTGCAGACACCCAGCCCTCCGCAATAATTCACCAGACCAGAAGCCACTGATGTACAGAGA	mMC015265	#N/A
scl013654.4_67	0.007012	4.58e-05	7.61	2.59536	1.91	NM_010118	GGGTCTGCATGTGTACAGGATGCCTTACTATGGGAACAGAAAAATCACTCCTTGGGTTTAAGTATGGCTG		Egr2
scl39178.2_402	0.007044	4.63e-05	-7.6	2.58445	-2.39	NM_026793	TATCAGTGATTTATATTGGGAATGAAAACCGTTCCTGCCTCCTCCCAAGGGAAGGAAGTGAGAGCAGTGG		Myct1
scl012051.1_129	0.007044	4.64e-05	7.6	2.58224	2.99	NM_033601	GCACATACTACTGAGCACAGATCCTCCCAATCGCGCCCCTTGCCCAGGACTCTCAGCCCCCACTTAATCT		Bcl3
scl21824.4.1_15	0.007054	4.66e-05	-7.59	2.57666	-3.07	NM_153513	AGAACTTATGGACCCTCAGAATCCTGTAACCACGAAACCAGTGACCACAGAACCAGTGACCACAGAACCA		BC028528
scl015959.2_27	0.007114	4.72e-05	7.58	2.56408	3.98	NM_010501	CCATACAATTTTCCAGTCAGCAAACCTCATTACTAATCATGTAGGGAATGGAGCTTAAAGCAGACAGAGC		Ifit3
scl00216161.1_189	0.00715	4.77e-05	7.57	2.55486	3.37	NM_183426	TGGCTATGGGGGCTCCACGGGGCAGACCCCGTTAATATATGCAATCCCCTGCTCCCTAAATTATTGTCAC		Sbno2
scl33532.14_45	0.007151	4.81e-05	7.56	2.54532	2.54	NM_145857	TTTATTTTAAGTTGGTGCTTTTATAGAAAATGCGATCATGAACTTCCGGCTATAAATAATCACAGAGGTG		Nod2
scl0104183.5_1	0.007151	4.82e-05	7.56	2.54385	2.95	NM_145126	ATCCACTTTGAACCACATTCCAAGGCTGCTACTCACTTCCACAGGAGCTGGATTCATTGACGTAATCAAG		Chil4
scl41343.8_1	0.007151	4.83e-05	-7.56	2.54206	-1.77	NM_145137	TATTGGTTCTCTGAGTCTGAGAAGTCGTGGCCTGAAGCTGACAAGTACTGCCGGCTGGAGAATTCTCACC		Mgl2
scl22639.4_327	0.007192	4.89e-05	7.54	2.53005	4.02	NM_145133	GCATTACTAGTAAGTAAGGCACCCTGTATAGCTTCCTCTGTAAATGAAATTTAATGCTGTAACAGGTACA		Tifa
scl054396.1_71	0.007192	4.91e-05	7.54	2.52601	3.26	NM_019440	AGAAAGCGAGTTTGCTCTTTAAAAGCTCGCCTGAGGTTGTATGTGTTGGTCACAGGGTATCTCACCTGGC		Irgm2
scl015930.1_97	0.007192	4.93e-05	7.54	2.52155	5.05	NM_008324	AAGATACAACCGAGAAAGCTCTTCTGAGTTGGCCTTAGTGTAGCAAGCTCCACTTCTATCAGGGCACAGA		Ido1
scl13924.1.1_150	0.007192	4.94e-05	-7.53	2.51987	-2.57		ACACAAGGCTGGGCAAGGCCTAGCCCTAGGCGTGGGGAGATTTGGGGCTGTTTCTGAGAGTTAAATTCCA	mMC016364	#N/A
scl0001766.1_49	0.007287	5.03e-05	7.52	2.5019	5.98	NM_019466	GAGAGCGAGTCGTTCGTTAAGCGTCTGCCCCGTGAAAAAGCAGAATGCATTTTAGGGACTTTAGCTACAA	NA	Rcan1
scl0066773.1_257	0.007287	5.05e-05	7.51	2.49867	3.44	XM_486542	CTACGTGACCGAGGGATCCATGAACAAGAGGCCCTACCACAGGCAAAATACCCTTTATGAAAAATTGAAG		#N/A
scl51489.4_701	0.007302	5.08e-05	-7.51	2.49253	-2.91	NM_017378	AGGAGCTCCATCTTACGTAGCCAGGTGCCTGGCACAGGTGACACTTGAAACACTTGTTGAGTTGATACAT		Pcdh12
scl017474.5_5	0.007318	5.12e-05	7.5	2.4837	3.02	NM_010819	TGTGACCCAGCTTTTGGATAAACGGTTTTCTTATTTCCTGGGACTTGCTGATGAGAATGTGGAAGGCCAA		Clec4d
scl17982.25_120	0.007318	5.14e-05	7.49	2.47961	2.6	NM_009283	AAGTACAGAGCATATATGTAGCACTTGGGATAAGCTGATCTAGGGACTTCCTGAGGCGGCAGAGCTTAAA		Stat1
scl38285.22_33	0.007318	5.15e-05	7.49	2.47831	2.79	NM_019963	GGTGTGCTTGTGGTACAACTTGTGGGAAACGAATGTGAGGACCTGCACTGTGGCCGTTCTCTAACGGCGC		Stat2
scl0002266.1_15	0.007377	5.25e-05	7.47	2.46043	2.22	NM_153153	TTCGTGTTCTGGGGTCACCCACCCTGTAACGGCGAGACTTCCTAGCCCCACTGTAGCTAGAAGCAGTGTG		Svil
scl22799.9_397	0.007377	5.25e-05	-7.47	2.45904	-2.24	NM_027533	TAACAAGCAAGGGATTCACAGTTCAGACGCTGCCCCCTGGAAACAGGGAAGACACAGCAAGTACAAGTAA		Tspan2
scl44144.1_24	0.007377	5.26e-05	-7.47	2.45841	-1.93	NM_009238	CCTTTCTACTTGTCGCTAAATATAATTGTTTCAGTCCTATGGCATGGTGATAGCATATGTGTTCAGGTTT		Sox4
scl17239.5.1_240	0.007385	5.33e-05	7.46	2.44522	4.21	NM_144559	TGGACTCTGGGTGGCGATGGCGATCCTTTCCGTGCTTAGCCATTGCTCCTAAATAAACTTCTGTCGAAAA		Fcgr4
scl0384309.1_171	0.007385	5.33e-05	7.46	2.44397	1.97	NM_201373	AGAACAACAATAGCATTGCCAATCCATCGGAGTAGAAACTCCCTCAATGAAGTATGGGGTCAGAGGTCAG		Trim56
scl000273.1_72	0.007385	5.33e-05	7.46	2.44393	2.95	NM_021314	CTCACACTGCCTCCTTTCGGGCAGCTCCACGCGTATCGGCCACGCTCACGCACACACCTAGGCGCGCACC		Tacc2
scl0060440.2_255	0.007385	5.36e-05	7.45	2.43834	3.78	NM_021792	CTAGGGGACATGATGAAATTTCTCTGCTTTATAATGATTAGTGTTTTGAATGCTATGACAATAAAGGGCT		Iigp1
scl0071739.1_1474	0.007385	5.37e-05	7.45	2.43774	2.69		TTCTGGTTTTGTTCCCATGTTAAAAATAGAGTAAATGCAGTATTCTCCACATAGAGATATAGACTTCTGA	mMR030208	#N/A
scl0021460.2_70	0.007427	5.47e-05	7.43	2.41865	2.2	NM_009340	TTGACCAAAACAGACAAAGCGACTCACGATTCCCTTGACAATCCTGGAGATCCCCTGCACATGAGGAGTA		#N/A
scl41318.13.1_30	0.007427	5.49e-05	-7.43	2.41468	-3.05	NM_177618	ACAGGACACTCCTTGCCGGACACTTACGCATCCTCAGACACACTTAGACATCACCCCATTCTCACAGTGA		Wscd1
scl41157.3.1_54	0.007427	5.52e-05	7.42	2.4092	2.38	NM_011331	TAAGAATTCCATAAACCACTTGGATAAGACGTCTCAAACCTTCATCCTTGAACCTTCATGTCTAGGCTGA		Ccl12
scl00268301.1_190	0.007427	5.54e-05	7.42	2.40697	1.5	NM_172939	GTCCTCCAGGTACGCTTGAAACTATGAATGTCAGTTTGCTTTTATGGTATGTAAAGTGCAGCTAACGGGG		Sowahc
scl0239126.1_315	0.007427	5.56e-05	-7.42	2.40347	-2.92	NM_183175	CCCAGTAATGCAAGGGGTACTTTCATCACAATGCACTGCCACAGTTGCATGTGTGTCACTTGTTAAAGAG		C1qtnf9
scl0319428.2_34	0.007427	5.56e-05	7.42	2.40346	2.65		TAATCTCATAAAGCTAATTGCTTGTTTGACTTTGATTCCAATTCTTCTGTCTCAAGAGAGAGGCCACTTT	mMC020395	#N/A
scl0272382.2_53	0.007427	5.57e-05	7.41	2.40182	3.42		GTCTTTTCCGTTCAAGTGCTACAGGCCAAGTAGGCTCAAACTGTGGGTTTGTCTTGGGCATCCACAGCAG	mMC021720	#N/A
scl46504.23.1_106	0.007427	5.57e-05	7.41	2.40147	3.49	NM_018746	CGTACGCAGGCAGATGACACCTTATGCCAACAGGGACGCCTGTGAGGCCGAGACCTTGATGGGAAGAGGA		Itih4
scl050916.6_54	0.007481	5.65e-05	-7.4	2.3876	-1.75	NM_018885	ATCCCTTAACTCCAGGAAGATGAGAAGACCGGAGAGCACAGCCGATGGGAGGCCCCCTGAAGCATAAAGT		Irx4
scl1036.1.1_12	0.007481	5.65e-05	7.4	2.38661	1.89		GCAGCTGAGGAACCTGCTACTAGAACCCAGATCAGGATCAGATGAAGTCTTATGATAGAGACTTGGGGAA	mMC009464	#N/A
scl50896.9.1_95	0.007481	5.67e-05	7.4	2.38304	2.55	NM_008842	TGGCCTCCCAACAGGACCCTGCGTGACGATGCAGGGACAGCAATGACAACTCATTCCAGACTCCAGGTCC		Pim1
scl42231.7.1_24	0.007544	5.74e-05	7.38	2.37092	3.05	NM_008827	AGGCCCTGGCTCTCCAGGGAACTGGAGAAGAGAAGAGGAGGCCTAGAACCTGCCCTGATTCCCAGCTCCA		Pgf
scl00214254.1_145	0.007653	5.85e-05	7.36	2.35302	2.19	NM_172527	ATTCGTGAGACACAACACTCAGCGAGCAATCAGCGAGGCTCCTGCCGGTTCCCGTACAGCTTCAACGTCA		Nudt15
scl33474.3.1_12	0.007678	5.89e-05	7.36	2.34617	5.1	NM_011332	CCAGGGCAAGCTCATCTGTGCAGACCCCAAAGACAAACATGTGAAGAAGGCCATCAGATTGGTGAAAAAC		Ccl17
scl18674.7.1_35	0.007725	5.95e-05	7.35	2.33644	3.07	NM_008361	AATTGACTTCACCATGGAATCCGTGTCTTCCTAAAGTATGGGCTGGACTGTTTCTAATGCCTTCCCCAGG		Il1b
scl40029.6_18	0.007749	5.99e-05	-7.34	2.3296	-1.76	NM_013415	AGAATGTTGCGAAAGAGCCCCCTGCTCCAAGTTTTCGTCCATCAGAGCAGCATATTCCTCTAGTCTCTCT		Atp1b2
scl0003880.1_3	0.007955	6.19e-05	7.31	2.2971	2.48	AK034053	ATGAAAAATCCCGAAGCTTAAACAACATAGCGGGCTTGGCAGGCAATGCTCTGAGACTCTCTCCAGTAAC		Kcnc2
scl34464.12_3	0.007955	6.19e-05	-7.31	2.29638	-2.95	NM_053246	GGAGGGAGGCAAAACTGGCTCAGTTAGTGGCACGATGACGCATGAAGGAGATTATGTTGTGCTCTTTATT		Dok4
scl32572.22_334	0.007991	6.24e-05	-7.3	2.28823	-2.07	XM_355911	GTTCTTGGGTGGATGCTGCGCTGGTCCAGTATGGTACAAGCCTACATGATAGAGCTGGATTGATTTTTCT		#N/A
scl19788.13_0	0.008107	6.36e-05	7.28	2.27034	3.73	NM_148933	AGGATTTGATCCCATCTGAGGTGCCACGCAGCTTGTGTGGACAGTGTGTTTCTATGTTTTTGGTTAGAGT		Slco4a1
scl000391.1_15	0.008184	6.49e-05	7.26	2.24941	2.51	NM_018746	CTACTATTACCTTGCCGCTTCCGGGATCCAGTGTGGACCAGCTCTGTGTGGATATCTTACATTCTGAGAA		Itih4
scl0002376.1_53	0.008184	6.5e-05	7.26	2.24859	3.16	NM_053156	GGACCCTGACTCCAGCCACAACTATTATTTTGTTAATTCCCAGCAGAGATGGACTCATATAAGACTCAAC		Allc
scl39596.8.1_118	0.008184	6.52e-05	7.26	2.24462	1.96	NM_033373	TAAAAACCACACTCCCCCTATGGAAAGTCTTTGTCTCCGCGCTAATGGGTGAGTCTCGACGGAAATCCTT		Krt23
scl50435.30.1_237	0.008184	6.55e-05	-7.25	2.24043	-3.12	NM_177606	GATCTCCTGGGAAATTCCTTCCATAGCCATTTTTTAAAGCAAGTGTATTATTATGATTGATTACAAGAGA		Plekhh2
scl53333.1.1_162	0.008184	6.55e-05	7.25	2.23995	2.33	NM_146695	TTCTGGATATCGAAAGGCTATATCCACTTGTGCCTCACACTTCATTGCGGTATCAATTTTTTATGGGACG		Olfr1469
scl38195.4_424	0.008184	6.57e-05	7.25	2.23699	2.73	XM_203312	GTGAAGCAGCTAGAGATGCTAAAGTGAGGTTCTTGGGGATAGTAATCTACCTTACTCCGAGCCATTCCTT		#N/A
scl52208.4.1_8	0.008184	6.59e-05	7.25	2.23417	2.46	NM_026301	GTCCATTTTGTCAGCGGGAACTGGATGAAGACTGCTTGCTGGATCATTGCATTATCCACCACAGATCAGA		Rnf125
scl45212.1.365_19	0.008184	6.61e-05	-7.24	2.2317	-2.57	NM_010636	GTGAACTGAAATAGAGTTTAAACCTTTATCTGTATGCATTTGTATAATTATCTGAATGAAGGCATGAAGG		Klf12
scl073115.1_164	0.008184	6.63e-05	-7.24	2.22891	-1.67		AGAGCTCACGTGCACATTAGCAAGTGTCCTCATGCCCGCACCCGGTTTGTGTTGTAGATCAACTAGCCAA	mMC019683	#N/A
scl40216.4.1_63	0.008271	6.72e-05	7.23	2.21485	4.05	NM_009969	ATAGCCCTCTGAAAACGCTGACTCAGCTTGGACAGCGGAAGACAAACGAGAGATATTTTCTACTGATAGG		Csf2
scl34345.7_19	0.008297	6.78e-05	7.22	2.20629	5.85	NM_017370	GTGGAAGGGTTGGGCTATACTCTGATGGGTTCTAGCCCTGCACTGCTCAGTCAACAATAAAAAAATGTGC		Hp
scl074153.24_124	0.008297	6.8e-05	7.22	2.20354	2.82	NM_023738	CTGTGACGAGGTAGCCACACCACGCCACCACTTGGCCATAACAAACTCTGCATAAAATTCCTACATCTTC		Uba7
scl29369.20.1_111	0.008297	6.84e-05	-7.21	2.19802	-1.99	NM_008511	GGGCATGATGGACCACTGCCAGTGTGACTGACGTGCAGCTCAATGTACCCTTGGATTTTAACGTTTCCTT		Lrmp
scl51773.17.1_8	0.008297	6.84e-05	7.21	2.19792	2.12	NM_013594	ACCAACCTTAACCGTGTATACACATGAATTGCACTTAGTATCTGTCAGTGACTGGCCTTATTACTGCCCT		Mbd1
scl0017294.1_5	0.008345	6.91e-05	-7.2	2.18815	-1.96	NM_008590	GTTACTGTTTAGAAAGTCCAAGCTGAATAGTAAATAACAGCCTAGGGGCAGCTCCTCCAGGGCTGACGTG		Mest
scl28141.5.1_35	0.008345	6.95e-05	7.2	2.18195	3.93	NM_027399	AGTACACGCTTTGGTTTTTGCCTGGAATAAATGGGTAGATGTCAGTCAATTTGTATGGTACATGCCTCCG		Steap1
scl37316.9.1_41	0.008345	6.96e-05	7.19	2.18085	3.39	NM_007609	GTGATCTTGGCCAAGGATCACATTCTATTCCTGAAATTCCAGAACTAGTGAAATTAAGGAAAGAATACTT		Casp4
scl000043.1_1_REVCOMP	0.008345	6.97e-05	7.19	2.17821	3.77		TTCTCATTTATTCTGTACCCAACAGTAGAATGAAGTGGTTCCCATAAATAAGGGGCATGCGCCCTCCCTC	mMO036076	#N/A
scl021892.3_0	0.008345	7e-05	7.19	2.17506	3.15	NM_009390	CCTGTTCACACAAATGATTTTGTGACCACTTCATTGTATCTGTATCTTGAGAAGTTTGAAATATCTATAG		Tll1
scl40288.3_192	0.008483	7.15e-05	7.17	2.15426	3.54	NM_008326	GAGAGGAGTTAAAATCACTCATCTCCCCTGTCTCGATTCTAATGCATTGTTCCACTGAGGGACAGGGACA		Irgm1
scl39552.13.1_17	0.008483	7.16e-05	7.17	2.15201	3.86	NM_030150	AGGCCAAAAAGTGGTCCCGGGTGCCTTTCTCCATACCAGTCTTCGATATCCTGCAGGACTGCACACAAAG		Dhx58
scl42725.12.1_79	0.008492	7.19e-05	-7.16	2.14759	-2.14	NM_178911	AAGCTCAGAAACCAAGCAAGCAAAGGATCACCACTGAGGGCCCGAGATTGTCATCAGACAAACAGCTTCC		Pld4
scl41823.30_613	0.008711	7.42e-05	7.13	2.11698	2.73	NM_007912	AAATTGGGATATAGAATGAGCCTGTCAGGTACCTATCAGGAGCGGTAATCCGTGAGAGAGAACCGTTGCA		Egfr
scl0001907.1_60	0.008711	7.43e-05	7.13	2.11559	2.15	NM_009621	TCGTAGCTGACCAGTCCATGGCCGACTTCCACGGCAGCGGTCTAAAGCATTACCTTCTAACCCTGTTCTC		Adamts1
scl12656.1.1_15	0.00873	7.47e-05	-7.13	2.11013	-2		CTGAAATCAGAAATAGTTTACTGTGACTTTGGCATGTTCTTACAATGTTGGGCCTGATTTTCTACAGAAT	mMC012033	#N/A
scl47630.6_103	0.008828	7.58e-05	7.11	2.09565	2.11	NM_145478	TGAGCACTCTGCGCTGGGGAGGGGTTTAAATTATTGACCTTGTACAGTCTGCTTGCTGGCTCTGAAAGCT		Pim3
scl15940.5.1_15	0.008907	7.74e-05	7.09	2.07534	1.8	NM_010185	TAGCTTCAGAACAGACGTGCTTGGCTGCATTCTTTTCCCACTTCTAATTCTCTCCGAGCCCTCTTGGTCA		Fcer1g
scl52865.6_503	0.008907	7.74e-05	7.09	2.07491	4.18	NM_028967	TGGTCATTCACAGCACCCCCCAAGTGCCTCCAGTTCTTCACCAGGTTTTCACACACAGAACTGAGTGAGA		Batf2
scl0380613.3_27	0.008907	7.74e-05	-7.09	2.07413	-3.02		CTTGGCCTGGTTGAACACTCTGAAGATTTTCCATGTTGATTCAGAAATGGTAGGGATAAGAAATTCCCTT	mMC022132	#N/A
scl52428.1_1	0.008907	7.77e-05	7.09	2.07036	3.56	NM_010691	TCAGAGATTTCGATGTTTTCAAAGCCCGGGTGCTGCCGGGTCGGCTGACGGTGAGGCGGACTCGAGAGCG		Lbx1
scl47884.11.17_1	0.008907	7.8e-05	7.08	2.06727	2.66	NM_009270	CGAAAAGCTTGCTTTCTGTATTTTAAACTTGGTGGAGAGTGTGTGACCGGTCCTGTTGGGTTGCTTTCAA		Sqle
scl17588.10.1_22	0.008907	7.82e-05	7.08	2.06471	2.51	NM_009399	CAGGTTTTTTTTCCAAAGAGTGAAAGGGATGCACGGCCACTACCACTAAGGCTTTGAGTTTGTGTGGATC		Tnfrsf11a
scl0018950.1_0	0.008907	7.83e-05	7.08	2.06382	2.42	NM_013632	CACGTTCTCCATTTACTCCATTGCTTGAGTATCTGCATCTCACAGATCTCACTTCTCCAGCACTGCCTTT		Pnp
scl28397.1.1_37	0.008919	7.86e-05	-7.08	2.05924	-1.83		CCATAACACTCTCATTGTTTCCTAACTGCCAACATTTCGTATTGTAGCTCCAGGCTCAACACCCCTGTCA	mMC015028	#N/A
scl32676.9.1_1	0.008951	7.92e-05	7.07	2.05242	2.02	NM_148927	GGGCCAGGGCCGCTATGGTCAAAGATTGATTTTCCCAACACTGTCCAAAATTGGATGAAAACTTTGAACT		Plekha4
scl0270893.10_267	0.008955	7.94e-05	7.07	2.04886	2.2	NM_023438	CAATTGCTCAAGCGCCTTGCCCATTTACCCAGCCACACCTCTTGGGTTCTACCCACCACTGTGTCAGTTT		Tmem132e
scl41842.10.1_70	0.009064	8.07e-05	7.05	2.0336	4.28	NM_009477	TGTGGAATACCAGCAGAGACCACAGCGGCTAGTGGGCCACTTCATCAAGAAGAGCCTGGGACGGGCCTGA		Upp1
scl0223672.1_326	0.009139	8.16e-05	7.04	2.02213	2.75	XM_128064	TCCCCAGCTCCCCAGCCCACGCCCATCCTCAGGCATGTCATTGTCCCCTAAATAAACCGTTTCTGTTGTT		#N/A
scl0001962.1_118	0.009261	8.3e-05	7.02	2.0057	1.51	X05010	TCTTCCTTGATCTGGACAGTACTCTTCTACTCGTGCAGATTAAGATCACATTAGTTTTAACAGCTGCATC		Csf1
scl41130.3.1_26	0.009284	8.34e-05	7.02	2.00013	3.71	NM_183249	TGTTTGGAGCTCTGTGACCAAGAAAACAGTTGAAAATGGAGGCCATGTATGGAGATTACAAGCAGCACAG		Wfdc21
scl020716.5_261	0.009338	8.44e-05	7.01	1.9882	4.33	NM_009252	AGCTCCTTTCCCCTGGCACTCCTACTTAGAACAAAGTAGCCTTTCTTTTAGTTCCCAGCTGACCAACCTC		Serpina3n
scl074760.10_16	0.009338	8.44e-05	-7.01	1.98798	-2.14	NM_144538	AAGTGGCCTCATTAGACTGCCCCAGTGGTAGGGCAAATGTCTCCAATCTGAACAAGGTGGAGAGATAACT		Rab3il1
scl0077114.1_105	0.009686	8.79e-05	6.97	1.94833	2.52		GACATTGTCAAAGTTCAAGAAAAAATGAAAGGTTTAATCTTCCAATGCCAGTTGCCATGGGCAAGCCAAA	mMR030711	#N/A
scl26249.4_662	0.009924	9.03e-05	6.94	1.92101	2.3	NM_007756	GCACCTCCTGCATGTCAGAGGCCTCACATTTTCTCTCTGAGGGAATCACAGCCAATAAACAGTGATTTCA		Cplx1
scl18363.8_35	0.009996	9.13e-05	6.93	1.91014	2.35	NM_011521	ACTTCAGACTACGTGATTGGAAGTCATTCCTCGGTTGCACTAGCCACACAAAATGCTCAGTCACCATCCC		Sdc4
scl31608.7.1_161	0.009996	9.15e-05	6.93	1.90756	2.15	NM_181593	ACCTACCTCTTCTCTAAGGTGAAGCCCTAAGGTCTGCCAAGGCTGACACGTCTTCCTTTTCTACTGACAG		Itpkc
scl18414.14.1_23	0.009997	9.18e-05	-6.93	1.90434	-2.76	NM_177657	CTAAGGGTCAGGGTCTGCCTAGAGAAGTGGGTTCCAAATGGGACAGGTCTCTACAGGACTCTCTGGCTGT		D630003M21Rik
scl42101.2_23	0.010219	9.42e-05	6.9	1.87929	3.44	NM_008458	GAGGAAGATCAAGGGACTCATCTCAGACCTGGATACGGATACACTGATGGTGCTGGTGAATTACATCTAC		Serpina3c
scl54753.5.1_33	0.010268	9.49e-05	6.9	1.87141	2.75		CCCTACGCAAGCTGTTTGACCAACACAAAGCTGAATATGGCCTCTCCAAGACCCACGAGCTGAAAATTTT	mMC004969	#N/A
scl43087.2_319	0.010333	9.6e-05	6.89	1.8603	2.03		GCCAAATGCCTTCCAAATACCTAAATCTCCTGGGCTTCTGTTTTCATATCCTCTCATGTTTTGCTGTTTA	mMC011925	#N/A
scl0001507.1_64	0.010333	9.61e-05	6.89	1.85882	3.73	BC029209	AGCAGGGGCAGTTCCTACCGGAGCACGTGCAACTTCTCTGCATCAACTGTATGGTGGCCGTGGGCTACGG		Dhx58
scl00078.1_60	0.010333	9.64e-05	6.88	1.85586	2.38	AY039000	CACCATGGGGCACTGGAATCGAATCAAGATTGCCAAATGCCAGATACTGATCACCAACTTCCTAGTCTTG		Tspan32
scl00319528.1_82	0.010358	9.69e-05	6.88	1.8504	4.31		CATCTCGGGCCTCTATTTCATCACATCAGTAACAGCTCTCCTTCGTCCCAAGCAAGCTTTGGCAACCAAA	mMR029377	#N/A
scl50828.7.1_115	0.010359	9.73e-05	6.87	1.84636	2.41	NM_010724	ATTGGTGGCACTGGCTGGCAGACTCAGAGACCTGGGACTACTTCAGTCTTAGGAAAAAGAAGGGCTCAAC		Psmb8
scl16643.4.1_192	0.010359	9.75e-05	-6.87	1.8442	-2.87	XM_129867	GTGTTATACTGCACGGCAAGGGTACAGCGTAAGACTGACAAATGATAATGGACATCCGTGAATGTTACTG		#N/A
scl28508.12_583	0.010393	9.81e-05	6.87	1.83791	2.38	NM_178045	TCTTTAAATATTCAACCCACTCTGGGTAAGTGGCCCCTGTGGTGCAGATCTCCAGAGAAGCTACAGTCAC		Rassf4
scl022040.1_83	0.010427	9.88e-05	6.86	1.83157	2.95	NM_011637	GCCCTTTAGCACCGTCAAGCCCATGTACGGCACTCCGGCTACCACTGGAACAACCAACCTAAGGCCACAT		Trex1
scl0109032.3_2	0.010468	9.95e-05	6.85	1.82466	2.23	NM_175397	CCTCAGGACCCGAGTCAGTGGTAAAAGATGACTCTCCAGCAGCAAATGACCTGGCAATGACCCAGGAAGT		Sp110
scl0056546.1_258	0.010475	0.0001	6.85	1.81715	3.17	NM_019934	CTTCCACACGGTTTTCAAGCCAGAAGCAGCTTACCTGCCCGAGTGGGTGGGCATCGCTGCTGACCTGGGA		Sec1
scl49427.3.1_283	0.010475	0.0001	-6.85	1.81686	-2.78	NM_011608	GCTGCTTTGAGAACCTTCTGTCAGGAGAGCTGGTGTTTTAGATGTCGTTAGGATGACCGTTTACCAACCA		Tnfrsf17
scl071693.1_122	0.010475	0.000101	-6.84	1.81409	-3.2	XM_283054	CCTTTGTCAGACGTTCATTATGGCTAACCACTCGGAAGGATGCTGTGAAGCTCTTGTCTTGGTCCAGCAT		#N/A
scl16978.3_2	0.010475	0.000101	-6.84	1.81198	-2.24	NM_010827	CTGGTTTCTACCCAGTACATGGTGCTTAGTGGTCCTGGCAATGCTGCACTATCATGGTAACTAACATATG		Msc
scl0226695.6_174	0.010611	0.000103	6.82	1.79271	2.79	NM_172648	TGGTAAAGAAATTTCCAGCTGATGCTGGATTGGACAGACTGATCAACTTTTGTGAACGTGTACCAACTCT		Ifi205
scl0056014.2_22	0.010611	0.000103	6.82	1.79218	1.78	NM_019485	ATTTCCCTCAACGCGCTGATATTAACGGTGGCCACAGCTGTCCTGACAATGACCCCGCTCCTGCTCATAT		Olfr70
scl0209200.1_109	0.010611	0.000103	6.82	1.78973	3.07	XM_489547	ACCCTAGGCCAGTGAGTTCCATCCCATAATTCTTTTTCATGTCCATCTCTGTAGCAATACATTAGTTGTT		#N/A
scl0328962.1_196	0.010611	0.000103	6.82	1.7848	1.54		ACCGGGAGCTGTACAGCCTTGGGTCTGTCAGGAATCTCTGAACGTCTTCACACAGGTTTTCTTGTCTGCA	mMC023415	#N/A
scl35222.4_425	0.010611	0.000104	6.82	1.7843	2.15	NM_010851	GATGTTGAGCATTCTAAAGCAACCTGTGTCAAGTGTAAACCTCCTCCACCTGTGTTAGAGGTTTCATGGG		Myd88
scl00319480.2_263	0.010633	0.000104	-6.81	1.77633	-2.5	NM_176922	GTCCCCTGTCATCTGTTTCATCTGAACAATGTCATCTGTTCCCCTATGCGGTACGACCTTTACTGTCAGA		Itga11
scl00243771.2_198	0.010633	0.000104	6.81	1.77549	2.15	NM_172893	GGCCCGACTTGAAGCCACAATCTTAATCCTTGTCTGATAACAGTTTTAGGTTTTAGGTCCTTTTAGGTTG		Parp12
scl000927.1_10	0.010633	0.000105	6.8	1.77348	2.25	NM_172648	AAACACAGAACACAAGCTATGAAATAAAAGATGGTTCAGGAAGCATAGAAGTGGTGGGGAGTGGACAATG		Ifi205
scl0381380.1_63	0.010646	0.000106	6.8	1.76556	2.25	XM_358561	ACCATCTTCAGTTTTTGGTCCTCTACTGTTGTCTTGAGTCCCAGGAAGACACCTTGGGCTTAGTTCAGGG		#N/A
scl0012048.1_98	0.010646	0.000106	6.79	1.76179	1.89	NM_009743	AGCTCTTCCCCTGAAGGAGACTAGCTTGCCTTGGTTTTGATGTGTGTGGCCTCAGACGTGATCATTTCCC		Bcl2l1
scl00241556.2_5	0.010646	0.000106	-6.79	1.76017	-2.5	NM_183180	TCCCAGAGCAGTGGCCTAAGGGACAGCTGTATCTGACAGGCGAGGAGCTAAGACTGGACCTGTGGCTCAT		Tspan18
scl022038.3_2	0.010646	0.000106	6.79	1.75788	3.08	NM_011636	AAACTGCTGTGGGGCGTCTAGACCTTTCACCTTGAGGATCCTGGATAATCTGGGCCGAGAAGTCATGACT		Plscr1
scl00207686.1_130	0.010646	0.000106	6.79	1.75757	3.75	NM_172447	AGCGGGTGAAAGTGAAGCCACCACTGAATGATCCTAAAAAGAGCATCCCTACATGATGTGTTCCACAGCT		Cfap69
scl28988.1_62	0.010646	0.000107	-6.79	1.75317	-2.63	NM_025817	CCACTGATTCTGTTTACCATCTGCCTTGCCCAACTGTAGACTGTCACCAAAACCCTTTAATGCCTGGACT		Tril
scl42955.2.1_6	0.010646	0.000107	6.79	1.75213	2.98	NM_016767	TGATGTGAGGAAAGTTCAGAGGAGAGAGAAGAATCGCATCGCTGCCCAGAAGAGCCGACAGAGACAGACA		Batf
scl30062.4.1_1	0.010754	0.000109	6.77	1.73658	4.73	NM_023456	CTTGAAGACCCTTCCATGTGGTGATGGGAAATGAAACTTGTTCTCCCGACTTTTCCAAGTTTCCACCCTC		Npy
scl0058182.2_278	0.010754	0.000109	-6.77	1.73629	-2.17	NM_021381	CACTTTCCTAAACTGTCTGTAATTCTTCCAGATATTGGTGTCTCCTTGTGATTTCACAGTGAATGCTTGT		Prokr1
scl0002843.1_9	0.010895	0.00011	6.76	1.72044	3.07	NM_018774	TGTGCTCCCGATGACTGGAAGGAAGTGGTGCCAGCGGAGAAGAGTGTGCCTGTGGCTCGGCCAGGCCCGT		Phc2
scl36554.12_414	0.010946	0.000111	-6.75	1.71292	-4.04	NM_024291	TTTCCTTTCATCTGGAGTAAGTAAAGCCGCAGAGGTGACTATTTCTCCCCGTGTGTGCTGAGTAGTGTGG		Ky
scl18045.2_282	0.01098	0.000112	6.74	1.70702	1.71	NM_008719	GAGTAGCTACAAAGGTGGACTTAGAGCCAAGCACAATCTCACAACGATTCCAGAATTCCCTAGAGACCTC		Npas2
scl38461.7.1_1	0.011002	0.000112	6.74	1.70218	1.89	XM_125814	GGGGAGTTGGCCTACAATGCCTTATTACTAATGCGTGCGGCCTTCTGTGTGTTAACACTTAGACGGAAAG		#N/A
scl45283.8.141_93	0.01104	0.000113	6.73	1.69592	2.23	NM_172488	GGGCTTTAATACTTCTCCCTTGCTCAGTCCTCTCTTTATGTTCCCTTTCTAGTATCAACACCTATATCCA		Lacc1
scl53234.12_152	0.011044	0.000113	6.73	1.69277	2.04	NM_021525	AGTCTGTTGTGCCAGAAGTTGGGGCACTGGTTCCCTCTCTCGTCTTAGGAATAATTTGCTTGCATGGGCA		Rcl1
scl37397.16.1_235	0.011161	0.000115	-6.72	1.67949	-3.42	NM_177615	CTTACGCTGAACTGAAATACAGGGCTCAGAGGGCAGCTAAGGAAAAACTATGTTGCTGAGGACACTCTAG		Slc26a10
scl00320268.2_218	0.011221	0.000116	6.71	1.66866	1.98	NM_177121	CCCACCTCTGATTCAGTGTGGTGGGGATTTTCTTGGGTGGTGAATGCTCAGAATAGATGATCTCATTCGA		#N/A
scl16852.5.1_12	0.011221	0.000116	6.71	1.66856	1.69	XM_129802	GCCTGGAAGAAATAAAGCAGTCCCTCGGGAGTCACGGAGTGGTGCTGGAAATAAACTACTCTTCATCTAT		#N/A
scl40658.10.1_134	0.011266	0.000117	6.7	1.66175	2.34	NM_172949	CCATCAGAGGGCAGCTCAGCCCCACACGTCTTGCTGTAAGGCCCCTTCTGGCTTTGAACTAGGCATTATT		#N/A
scl39291.6_426	0.011325	0.000118	-6.69	1.65228	-3.17	XM_126676	TATACCCACATCTTGTTCTACTTCTTATCACCCCACTGGCCAGAAAGTTCATAGGCTGAGCAGACTTGAG		#N/A
scl24530.11.1_23	0.011325	0.000119	6.68	1.64265	1.69	NM_138952	GAGTTTGCCAAAGTTGTAGTGCAGAAGTTGAAAGATAACAAGCAGCTGGGGCTGCAGCCTTACCCAGAAG		Ripk2
scl20129.2.1_14	0.011325	0.00012	-6.68	1.64049	-3.95	NM_009328	AAAGTGAGGGGTGTAGCCCCGCTCCGAGGGCCTCGGCGATGAACCTGGATCCCTGGTTTTCTCCAAGAAG		Tcf15
scl35143.5_55	0.011325	0.00012	-6.68	1.63572	-3.7	XM_284386	CTGTAGGTGATTTCAGTTCCACAAATCCTGAGCTCAGGAGTCCCCTCAGTAGAATCATACATATAAGGAG		#N/A
scl19453.6.2634_3	0.011325	0.00012	-6.68	1.63481	-3.05	NM_175511	AGTACTGTGAACACGAACCCATGCGTGCACTTACCAGCAGGCGCGAGACTCTTGAAGACAATGTCAAAGA		Fam78a
scl0320417.1_12	0.011325	0.00012	-6.68	1.63452	-2.46		GAAAAGCATTAGACTACTAGATCTATCTAAATACTCTCTGTGACTTTATATGTATAAATGTACAAATTAT	mMC023745	#N/A
scl43396.4.1_25	0.011325	0.00012	6.68	1.63402	1.93	NM_011859	AACTCTGCGGGCAGCGGGAGGGGCTTTCGGGATCTTCCTTCCACAGCAACAAAATCCCTTGGGTCCTTTG		Osr1
scl000762.1_8	0.011325	0.00012	6.67	1.63267	2	NM_023141	CTTCCTCTGTGGGGCCGGCGGTCGCTGGATGTGCTCACTGCATGGCTCTGTCGCTTTCAGGACTGCTGCA		Tor3a
scl0001241.1_2518	0.011325	0.000121	-6.67	1.63195	-2.49	NM_013655	CAACCTCGACGGGCTAGCAGTGTCTAAGCAGCGATGGGTTCAGTGTTGTGTGTGGTGAATACTGTATTTT		Cxcl12
scl33439.9.1_36	0.011366	0.000122	-6.66	1.62198	-2.37	NM_053070	GATGAGAGGATCCATATGGTGGACAACTTCCGGCCACCACAGCCGCTGAAGGGCCGAGTGGTCAAAGCAT		Car7
scl0002116.1_6	0.011366	0.000122	6.66	1.62081	1.86	AK089451	CCAGTAACAGGGGCCAGTCTCAGAAGAACTATGCTCCTCCTTTCCAGGTCCCCAGATGCACATCCAAAGA		Adar
scl28664.4.1_178	0.011366	0.000122	6.66	1.62031	2.25		CTGCTTTCTCTCATTCAAGCTCATCCTCACATCTGATGTCGTATTAGACACAAATGGAAGTGATTTTTTT	mMC005594	#N/A
scl0223920.15_145	0.01139	0.000123	6.66	1.61297	2.95	NM_146064	GCACACCAAAGTCTGACACGTTTGGTTCTTTCTGCTTCTCCCAATGCAACAATAAAAATCTTAGTCTCGG		Soat2
scl37815.13.4_0	0.01139	0.000123	6.66	1.61285	2.59	NM_027890	ACCTATGTCCCAAGCCCTGCGTTGGAAGCTCCCATTTCAGTTCCTCACTCCCCAGAGCCTGATAAACTGA		Susd2
scl0235320.2_1	0.011548	0.000125	6.64	1.59634	1.87	XM_134826	CATGATCAAGCACCTGAGAACACACAACGGTGCCTCGCCATACCAGTGTACCATCTGCACGGAATACTGC		#N/A
scl0227731.1_83	0.01164	0.000127	6.63	1.58326	1.57	NM_146118	TATTTTGCCCTTTGGAACGACAAGGCAGTGAGGTGCTTCACCAGGAATTTGGTTTGAGGGTGAGGACTGA		Slc25a25
scl25672.5_12	0.01164	0.000127	6.63	1.58289	2.19	NM_010276	CACAGTTGTGACTATTTCTGCTCCAGTGAAGAGAATTGTTAGAATTTGCTGGAAACTGAGGCTTACTAAC		Gem
scl00394434.2_40	0.01164	0.000127	6.63	1.5794	3.37	NM_201644	GGTCTTTATTGGTGGGATCAACTGCCTCCAGAAGAAGTCACTTTCCAAGGAATTTGAAGCCTATGTCAAC		Ugt1a9
scl50635.6.1_10	0.01164	0.000127	-6.62	1.57709	-2.02	NM_031254	TACGTGAGAGAATTCTGAGTGGGAGGAGAACTACAGCTTAAGTCCAGCCAGGAGTCAATCCAGCCTGCAT		Trem2
scl069146.11_118	0.01164	0.000128	6.62	1.57351	1.64	NM_026960	AAGGCTGCAGGTAGAATCCCCCCAGGTGCACTGGGAACCAACGTCTCTGATCCCCACAAGTGCGCTCTAT		Gsdmd
scl37891.5.1_172	0.01164	0.000128	-6.62	1.56802	-2.69	XM_125685	ACTCTTGTAGAAACTGGATAAGTGAAAGTCCTTGGAAGCTGTACATATATGCTATTATTAACCTCGTCAT		#N/A
scl00224133.1_32	0.01164	0.000129	6.61	1.56691	2.47		CAGAGAGAGGGATCCACATTGCTGTTCTATCGACACTGAAGCCTTGAGACCTTGGCTGCTGTGTCTAAGT	mMR026533	#N/A
scl0002487.1_316	0.01164	0.000129	6.61	1.56562	2.11		CTTTCCTTTTGGATCCCTGTTCAGACTGCATGAGAAGACCCGTTTCTATCTAGGCTCTGCTTTGCCGACC	mMA035111	#N/A
scl00330828.1_71	0.01164	0.000129	6.61	1.56482	4.97	NM_177903	AATTGTAGGTAAGCTACCTACCCTAACAGTTCTGCCATACTCCATAGCCAACTTACACATTTCTTGCCAG		#N/A
scl30455.5_27	0.012062	0.000134	-6.58	1.52642	-2.02	NM_009876	TCGAAATGGTTCCTGTACTGCCCATACCAACTGCCCAGGGCTCCTCGTCCGCCAGGTTCTAAATAAAGAG		Cdkn1c
scl0001875.1_48	0.012201	0.000136	6.56	1.51238	2.48		TTCTGAAACAAAGCTTTGGACCACTTGATACCGGGTAGGCAGAAGAGGGACCACCGGAGAAGTGAACTCC	mMA032931	#N/A
scl0068040.1_198	0.01223	0.000136	6.56	1.5074	2.67	NM_024215	GTTAGCCACTTGACCATTGAGGTTCTGTAAATTCAACTACCTTGGTGGGAGGGTACACTTCATCTCCACC		Zfp593
scl22405.4_235	0.012467	0.000139	-6.54	1.48552	-2.96	NM_010423	ACCTGCGTAAGCGATCGGAGTCTGAAAGTAGCTTGGTGCCTGTGAAACACAACCCGATTTTCCTAGAACT		Hey1
scl25966.1.1_87	0.012476	0.00014	-6.54	1.48121	-1.65		ACCTTCTTAGAACTACAGAGCATGGGCAATAGTTACTTAGTATTGTAACAAAGTGTCACATCATCACATC	mMC011237	#N/A
scl51902.3.1_179	0.012476	0.00014	6.54	1.47968	1.87	NM_178636	GCGGTACTGGCTACCCTGGTCTTACAATTACAAACTCCTCACAACTGTCTGCTCTAAATGCGAAGGAACT		#N/A
scl0012703.2_226	0.012545	0.000142	6.52	1.46431	4.91	NM_009896	AATTCCACTCCTACCTCTCCATGTTTACATATTCCCAGTATCTTTGCACAAACCAGGGGTCGGGGAGGGT		Socs1
scl39351.4_153	0.012545	0.000142	-6.52	1.46423	-1.87	NM_145437	AGGGGTATACCTGCCAGTCAGTCAGCCACATTCCCACTCATGCTCAGACCAACAATCATGGTTAAACTCT		Cd300ld
scl017858.14_123	0.012545	0.000143	6.52	1.46183	3.99	NM_013606	CTCCTGCCTTTCCTGGTAGCTATACCACCAGCCTTTATGCTCTGATAAGTGCTAGCACTCAGATTTGAAG		Mx2
scl51698.9_140	0.012545	0.000143	6.52	1.46146	2.03	NM_007746	GCCTGATCTGTGTATATTCTGGTGTGTATTGTATGGTAGCTCTTTGAGCCTTGGTTGGTCGACTCTAGTG		Map3k8
scl054123.3_30	0.012545	0.000143	6.52	1.46069	2.34	NM_016850	TCCACCCCACCCCAGCTGCTGGAGCGCAACCGCCACACCCCCATCTTCGACTTCAGCACTTTCTTCCGAG		Irf7
scl0232431.4_71	0.012545	0.000143	6.52	1.45888	2.26	NM_181444	ACACTGATTTCCAAGGGCCACATTTTCATCCCAATCGCCTCCAAACTCACTGCCAACCCCAGACCTCTGT		Gprc5a
scl23381.7.1_35	0.012573	0.000144	6.51	1.45275	3.97	NM_024495	GGCTTTTCGAGAATTTCACGTTTGTGGATTCTACTTGTCCAGCACCTCTGGCACGGCAGAGAAAACCAGA		Car13
scl0003609.1_104	0.012573	0.000145	-6.51	1.44983	-1.99	NM_012043	GCGAGCAATCCAGTCCTTAGATGCTTTGGTTCCATCTTAAAAGCTGTTAAGCTTGACTTCAGAAGAACAG		Islr
scl0002702.1_3805	0.012573	0.000145	-6.51	1.44792	-1.58	AK083781	GGGATCGACCAGCCTGTGCGAATTCTGCTTAATAGTTTGGGGTCTAGAGAGATCAAATGATCAGCTACCA		Runx1t1
scl42057.12_19	0.012573	0.000145	6.51	1.4466	1.74	NM_011710	AGCAGCCGTCCAGGCCGCAGCGTTCTCCCTCTGGGCGGGCTGCATGGAATGAGCCTCCACTCAGAGTCTT		Wars
scl014165.4_77	0.012575	0.000146	6.5	1.44255	2.33	NM_008002	CTGGAAAGCACTTGGGTCATATCATATGCACAACCAAAGGAGCTTTGGGTGTGGCACCATGGAAGAATTG		Fgf10
scl015959.2_49	0.012575	0.000146	6.5	1.44151	2.79	NM_010501	CATTTCACCTGGAATTTATTCAGGGAAGGAAGTATGTCCAGTCATATGGAAGACAGGGTGTGCAACCAGG		Ifit3
scl0001269.1_545	0.012578	0.000146	6.5	1.43876	3.84	NM_010708	CATGTCTTCTCCACAGTGCAGTTCTCTCAGCCAGTCCAGTTCCCACGGACCCCTAAGGGGCGCAAACAGA		Lgals9
scl37976.6.1_275	0.012708	0.000148	6.48	1.42356	2.44	NM_153071	CACAAGTGCTCCCACACACAGGCACGGCAAAGACTATCAAAGCGTCTAAAACTTTGCGTCAGAAAAGAAG		Gprc6a
scl0001712.1_14	0.012708	0.000148	-6.48	1.42322	-1.47	NM_019467	CAGCGGACAGACTGCCAGCCTAAGACAACCAGCGTCTGAGGAGCCATGAGCCAAAGCAGGGATTTGCAGG		Aif1
scl44364.2.1_224	0.012708	0.000149	6.48	1.4188	2.07	XM_127523	AAGAGACAGTCCCTGGTGCAACACAGGAAATGCTGGAATGCCTTTTGCGTATTGTTATAGCTGTTGCAAC		#N/A
scl30929.1.358_44	0.012708	0.000149	6.48	1.41742	2.79	NM_147099	GTTGACTCTGTATTTATTGTCATCTCTTACATCTTGATTTTGAAAACAGTGCTGGGTATCGCCTCAGGAG		Olfr616
scl0070019.1_250	0.012708	0.000149	6.48	1.4161	2.65		CCCCCTTTGAGTTTTACTATATAAGCCTGTGAAAAATTTTGGCTGACCGTCGATTCTCCTCTACACCACT	mMR026532	#N/A
scl000316.1_269	0.012794	0.000151	6.47	1.40689	2.51	NM_023878	TTTGGTGCTCTCGTCGCTGCCACCACATCCAACGAATGGAAAGTGACCACCCGAGCGTCGTCTGTGATTA		Cldn10
scl0014544.2_150	0.012803	0.000151	6.47	1.40373	2.04	NM_010266	ACACACAGTTCTTCTGTTCTCTATGCTAACTCAGCAGTAACTTGTCCAGATCTATTTTCCTGGTAGAAGC		Gda
scl50736.3.1_4	0.012848	0.000152	6.46	1.39775	5.76	NM_023137	CTGGGGGATGACCACGGGGATGCGGTGATGAGAAGCTCAAAGCCGATTTCCTCTGAGCTATTACCAATCA		Ubd
scl43923.16.1_30	0.013007	0.000155	6.45	1.3793	2.26	NM_019813	TTGCAGTGCCAGCATTAGCAGCAGCCCCGCCTGGCTCCCACTCTGGATTCCGGCACTGGCCGGGGACCTG		Dbn1
scl0071898.1_28	0.013007	0.000155	6.44	1.37842	3.85	NM_173743	AAGAGCTGCAGTCAGGTCCGAGAGACCCAGTGTGTAGGCCTGCTGCTGAACACAGCACAATCAGGTGAGA		Apol9b
scl25526.10_573	0.013007	0.000155	6.44	1.37733	1.38	NM_172690	AAGGTAACTTAACAGTAATCAGAGGGGACCAACCCCAAGCCCTGTCTTCCTGTCTACAGCTGCATGATTC		Phf24
scl39273.6_263	0.013007	0.000156	6.44	1.37576	2.69	NM_011150	TTCCGTGTGGTCATACGCCCCTTCTACCTCACTAACTCCACTGACATGGTGTAAATGGTACATCTCAGTG		Lgals3bp
scl0003733.1_336	0.013051	0.000157	6.44	1.36867	2.59	NM_133219	CAGCAGCTCAACAGCTCCAGCGAAAGGACGTCTGTCACCATCTGTGATTACGGCTTGCAAAATCATACGT		Gcnt2
scl36120.9.10_29	0.013051	0.000157	6.43	1.36754	1.65	NM_007388	ACTCTGGCAGAGAGGGAAGGGGAACCAAGGGGCTTACTTACAGGAAAGAAGTATGCCCACACCAACTGAT		Acp5
scl29445.10.1_1	0.013052	0.000157	6.43	1.36506	2.03	NM_007961	GAGGAAACCTGCCCACGGGGACCGCAGGAGGCGTGATGGAAGCAGGCGAGCTAGGGGTGGCTGTAAAGGA		Etv6
scl35081.1_388	0.013173	0.000159	-6.42	1.35341	-1.61		CACTTGCCTGAGCAGACCTTAGCATGGATTTCACACACGGATGGACTTGACGCTCTCTTAATTTGTCTGT	mMC008570	#N/A
scl34064.10_3	0.013207	0.00016	6.42	1.34841	2.67	NM_007972	ATGAAAGCCAGGGTGGGACCCACAGCCGAGACCCCAAGGACAGCAGGTCCGCCCAATTAAAGCAGTCCTT		F10
scl000193.1_228	0.013208	0.00016	6.42	1.34596	2	AF416641	GCTATCCTTAGCCCAGAAACCCACAAATGTCTCCAAAACCACCATAAAGACCTCTCCTTGTTAGGCACCA		Hif3a
scl28110.22_407	0.013218	0.000161	6.41	1.34283	1.9	NM_009152	TCAAGTGCAAGATTTCCCATACAAGTGATGCGGTGGCTTATGTACTACTTAAGGGCAGAGAGGGTGTGCC		Sema3a
scl000812.1_173	0.013263	0.000162	6.41	1.33701	2.49	NM_023141	AACCTGTATCGGGACGGCATGAGGAGTGACTGTGTCAAGATGTTTATTTCTACCTTCCACTTTCCACACC		Tor3a
scl000337.1_47	0.013289	0.000162	-6.4	1.33271	-1.79	NM_145978	TTGCCCACCTCCAGGGCCTTGGCCACTCCACCCAAGCTCCACACCTGTGAGAAATGCAGCGTCAACATCT		Pdlim2
scl0001412.1_13	0.0133	0.000163	6.4	1.32947	2.07	NM_207655	AAGAAGACGCCTTCTTGCAGCGGTACAGCTCCGACCCCACAGGTGCTGTAACAGAGGACAACATAGATGA		Egfr
scl46763.7.1_39	0.013499	0.000166	6.38	1.30896	4.56	NM_172612	AACAAGTAGCCCAAGTGGGCAGTTCCTGAAGACCAGGGAAACGAGGAAGCAAGGTCCCATGAGGAATGTT		Rnd1
scl0012398.2_38	0.013499	0.000167	-6.38	1.30702	-2.26	NM_009824	CTCTCCGGCGTCTCTGTCTTTGTAAAGTCCACATGATCTCTCTGTCATCAGAGAAACCTAGTTGGTAGCT		Cbfa2t3
scl00235312.1_98	0.013499	0.000167	-6.38	1.30417	-1.55	NM_145613	AATATTGTGAATGACTTAGGAAGAGAGGGAGCCACTTCCAGTCCCACTGCTGGCAATGAATGGAGACAGG		C1qtnf5
scl49298.8_323	0.013499	0.000168	6.37	1.2971	3.4	NM_023386	CTAGTGGAATCTTCTGTTAACCAACAATGAGTATTATTGTAAATTTACTGTGGCAGACTGGGTGATGCTC		Rtp4
scl30749.5_442	0.013499	0.000168	6.37	1.2966	1.76	NM_022420	CATCCAAGGATGCAGCGACCATGTGAGCTGATGAGAGCCCTTGGCAGGTGCTTTATTCATAAAGAGCTAT		Gprc5b
scl0219131.1_319	0.013499	0.000169	6.37	1.29352	3.44	NM_172603	CACACTGATACCCTGGGTTTATGCTCACTATCATACCAGATTGCCAATATTTAGCACACTTAATAAATGC		Phf11a
scl35305.4.1_77	0.013499	0.000169	-6.37	1.29331	-2.1	NM_153100	GGTGGAAATGGTAGCAGCTTCTCATTAAAAGCCGCTGAGTTTTCTATCTTCAGATGGTTAGTCTCCTCAG		Rtp3
scl32598.21.1_0	0.013499	0.000169	6.37	1.29096	2.01	NM_009728	GCAGGACCTGCACAGCTTCCAGGGACAAGTCACGGGCTACTTATAGTATCACCTCCGAAGGGCCACAGCC		Atp10a
scl00257632.2_203	0.013499	0.00017	6.36	1.28871	1.79	NM_145857	ATGACAATGCTTTAGGACATGGAGTTGGGGCTTGGAGGCTTGCAGGGGACAAAACCAAGCCTTTCTTTCT		Nod2
scl16877.6.1_1	0.013499	0.00017	6.36	1.28729	2.72	NM_153408	TTTACACCCAGTTTTATAAACCTGTGGCCAGAGGAGGTCAGAGAACCTCCAACCAGTGAGTCCTGGAAGG		Neurl3
scl015019.3_96	0.013499	0.00017	6.36	1.28721	2	NM_023124	AGACACAGATCGCCAAGGGCCATGAGCAGAGTTTCCGAGGGAGCCTGAGGACCGCACAGAGCTACTACAA		H2-Q8
scl0073042.1_36	0.013499	0.00017	6.36	1.28543	4.74		GTAGCAGTGAAGGTTGCTTCCTGAAGCTGAACTACAGTAAACAAATCCAGTGGACACAGGAGTTTCTGGT	mMR029115	#N/A
scl28139.11_347	0.013499	0.00017	6.36	1.2844	2.81	XM_284053	CCTGACGAGCCCCTAATGGCCACACAGTTAGGAAACCCATGAAAACCACTTTGAGTAGCAAGGATCTAAA		#N/A
scl072940.1_30	0.013572	0.000172	6.35	1.2758	2.24		GTGATTCTTTAAATCTCTGGAAGCTGTCATAGATAATTCTGAAAATCCCCCCAAAGATTTCCTAAGGTCC	mMC022369	#N/A
scl0320160.2_30	0.013572	0.000172	6.35	1.27334	2.33		CAGAGCATGTGTTAGGGAGACACTATTCACTCCTTGCAGGTCTGCTTCACTATGCTTGTCTCTCTGTGCT	mMC024495	#N/A
scl0068659.2_62	0.013572	0.000172	-6.35	1.27211	-1.9	NM_133187	CTGTCCTGAGAGAATTTGCCAGGCCATCACTTATCCTTCTTATACGGAACCTTTGAATCTAGAGCAAATT		Gask1b
scl48725.21.1_175	0.013635	0.000174	6.34	1.26519	1.44	NM_146068	GTGTCTTCATTTTGCAGCTACTTGGGCTTAGGAAATGTGCTTTGTTGTAGCTTTAAAGTAGTTACAATTT		Spidr
scl00230073.2_277	0.013677	0.000175	6.34	1.25961	2.43	NM_172689	CGTCGTGGAAGATATTGTGAGCGGAGTTCAGAACCGGCACTCAAAGTGGAAGGACTTTCATTTTGAAAGG		Ddx58
scl0081910.2_167	0.013677	0.000175	6.34	1.25754	1.62	NM_024281	CCTGTATGAAGGCCTTCGATATCATTCTCCTTGGTGCAAGGCCACATGGGACACAAATCCTAATGAGATG		Rrbp1
scl47615.4.1_0	0.013822	0.000177	6.33	1.24466	2.99	NM_009713	CGAAATCAACAGAGTAAACTCGTATGAAATCTGGAACATTCACCACACCAGGATCTTAAAATCTGGGGTT		Arsa
scl069985.1_46	0.013827	0.000178	-6.32	1.24075	-1.37	NM_011438	GAAAACGTCATGTGAGTGAAGAGATGTCACTGTCTGTGGTCTTTGGAGAACTAGTCTCGTAGCTGAGGGG		Sox12
scl17359.5_60	0.013827	0.000178	6.32	1.23983	1.93	NM_011267	GAGCTGCTGCCTGATCACGCCTCCTCCCTACCAGACTCTACCTCTGCAAGCCTTGGGAATCACTGAGGGC		Rgs16
scl39302.1.75_87	0.013944	0.00018	6.31	1.22911	3.96	NM_011451	AGGCGAGTCCAAGAGGAAAACGAACCCAGATAAGAAAGGATTGCAGTGAACTAGGTCACGCCTTGAAGGT		Sphk1
scl22234.12.440_43	0.014019	0.000182	-6.3	1.22022	-2.19	NM_019510	GAGCTAATTGAAAGTACGGTTACACTACATATTTAAATTTCATGGGGTTGTTCAAAAATTATCATTAAAG		Trpc3
scl016822.21_5	0.014019	0.000182	6.3	1.21838	2.89	NM_010696	CTTTTGTCAGGCCGAGGCATGTTCTGTTTTTTACACAACTTAAAATGATTAAAATTCATTTTGGAGCAGC		Lcp2
scl0018854.2_223	0.014019	0.000182	6.3	1.21699	2.6	NM_008884	GCCTAGGGTGTTTTCCAGATAGCCCAGAGTTCCAGCTTTGACAGCCTGATGACCTCCATTTTCATATGAA		Pml
scl52114.2_187	0.014037	0.000183	6.3	1.21351	2.57	NM_007913	CAAAGTAACCTGTTTGGCTTATAAACACATTGAATGCGCTCTATTGCCCATGGGATATGTGGTGTGTATC		Egr1
scl37681.14_50	0.014046	0.000183	6.3	1.21064	1.46	NM_177388	CACCTAGTGTGGACCAACTGTGAACTCTCCCCGTTCCTAAGGTCAGAGAGACTGTATATGAACATTTACC		Slc41a2
scl27379.6_65	0.014094	0.000185	6.29	1.20352	2.49	NM_011854	CAAGTTTCTTTTCCTAACAGTCAATTAAGCTGAACCCTGCTTAGTCCCCGACCCCCAACTCTAAACACTC		Oasl2
scl0320154.1_194	0.014094	0.000186	6.29	1.1985	1.44		CAAAATAGGAAGCACATGGGGTGTTTAGGAACAAATTCTCAGATGGACAAGTTAACTGTACTCAGTGCAG	mMC024904	#N/A
scl00240725.2_185	0.014094	0.000186	6.28	1.19754	1.48	NM_172294	TCCTAGGAAGGACAAAGGAATAGACCCCCGGCAAGGACACACAGTATGGATCACATATTGTTTAGCGTAC		Sulf1
scl35213.3_207	0.014094	0.000186	-6.28	1.19673	-3.63	NM_009987	TTGCTCACGGCGGCATGTCTGATATCTCCTTGGCAGTCTGTATGTTTGTGTCGAGGATGACAGACAGACT		Cx3cr1
scl057783.1_1	0.014094	0.000186	6.28	1.19618	1.82	NM_021327	GAACCTCAAAGACTTGGTTCCAGGCTCTCCAGAGACCATACCCAACTCATGTGCATGTGCCGTTTTTGCT		Tnip1
scl00170659.1_16	0.014218	0.000188	6.27	1.18515	2.16		TCCTACATTCCCTGTGACCTGTGGTAAGGCCAACGGGACTTTGTTCCAAGAGAAACTGAAGCAAGGAGTC	mMR027684	#N/A
scl46617.10.1_4	0.014309	0.00019	6.27	1.17656	1.72	NM_008369	TGTGGGAACCAGCTCTTGAAGACTGCGAGGTGACGCCTGTGACAGACGCCTGAGAACTGTGTGGGGGCTG		Il3ra
scl0001215.1_7	0.014369	0.000191	6.26	1.17015	1.64	NM_178045	GCTTCACCCCAGGACAGCAAGGTCCCCACTGAAGAGCCTGGCACTCAACCTGCAAACAAGGCAGAGGTTT		Rassf4
scl0055989.2_71	0.01452	0.000194	6.25	1.15558	1.8	NM_018868	GAAGTGAAGACTTACGATCCCTCTGGTGACTCCACACTTCCAACTTGTTCTAAAAAACGCAAAATAGAAG		Nop58
scl080876.2_10	0.01452	0.000194	6.25	1.15476	1.69	NM_030694	GTGCCTGACCATGTGGTCTGGTCCCTGTTCAATACACTCTTCTTCAACGCCTGCTGCCTGGGCTTCGTTG		Ifitm2
scl38668.4.1_30	0.01452	0.000194	6.25	1.15308	2.3	NM_008655	TCCAAACATCTAAAGCAACTGTCGAGTTGCTGTCCCCTAAAAAAAGTAAATAAAATACATATTTGACAGC		Gadd45b
scl52827.12.1_151	0.014595	0.000195	-6.24	1.14569	-2.17	NM_007854	TGTGAGGCCTTTGGAACAAGCTGGGCAGGGATCATCCCCAGGTGGGATTCGACTGTCTATGGAAGAGTAA		Slc29a2
scl18536.1_176	0.014602	0.000196	6.24	1.14091	4.65	XM_485076	TAGGGTTAAGACTCACCATGGATCCCAACTGTCTCTGTGTTACCTCCAAATAGAACAATGGCCTCCAGGG		#N/A
scl47086.3_589	0.014602	0.000197	6.23	1.13846	2.87	NM_018790	ATACTCATTTGGCTGGCATAGGGTGTGTAGGTAGGCCCTGGGGACTAGGGAGACCCTGGAGATCTCAAGA		Arc
scl0020452.1_241	0.014602	0.000197	-6.23	1.13677	-1.55	NM_009183	CTGAGCCTTTCTTATACCATCTGTGGAAAGGAAGGATGAAGCTTACTCTGTAGGTTCATTCTGATCAACA		St8sia4
scl21672.12_48	0.014602	0.000197	6.23	1.13666	1.95	NM_007778	CTGAGAAAGCTCAGAGGGAGCACTGCCTCACAAACTGTGAGACTGCGTTTTTTATACTTGGAAGTGGTGA		Csf1
scl18949.1_10	0.014611	0.000198	6.23	1.13389	4.82	NM_010218	TCCAGACCCTGACAGTTTGTCTCACCCATTCCTGAACTCCTATCATTTTGGCCTGAAGGCTATGAATTCA		Fjx1
scl000402.1_135	0.014726	0.0002	6.22	1.12384	1.9	NM_029495	CCAAGCTGTTGTGGGTGGCCAGTTTCTCTCCATCATTAGTGATGTGTAGTCTCTCAGAGACTGATTACTG		Epsti1
scl18719.12.1_11	0.014814	0.000201	6.21	1.11539	3.14	NM_008230	CTGTCGTCCTTTCTGTTCAGTTACTTGTCCGTCCAGAACAGGAGGAAGACAACGCGGTCCCTCAGCTGCA		Hdc
scl38416.13.1_1	0.014814	0.000202	-6.21	1.11354	-2.45	NM_029928	TGCAATCTACTCGAGACATTAAGAATTCACCTGAAGATCCCCTGGATAAAAGCGTTTCACTGTGTGACTT		Ptprb
scl20285.3.1_87	0.014895	0.000203	6.2	1.10592	2.53	XM_355391	TCCCCTCTCTCCAACAAAGATGGCCTCGGGACTGCTCAGCCTGCAGGATGCGCTGCTCCTGCTGTTCCTG		#N/A
scl0003597.1_94	0.014923	0.000204	6.2	1.1019	2.64	NM_010809	CAAGTCCTCCACAGACTTGTCCCGTTTCCATCTCTCTCAAGATGATGTAGATGGTATTCAGTCCCTCTAT		Mmp3
scl49035.10.1_1	0.014981	0.000205	6.2	1.0959	1.73	XM_358863	GATTTTCAACTTGAAGCCTTAGTTTGCACTGAATTGTCTCATCTGGTTTTAAAATGTCTCAAATGGACTG		#N/A
scl0001612.1_9	0.015016	0.000206	6.19	1.09141	4.16	NM_020581	GGGACTGCCAGGAACTCTTCCAAGAAGGGGAGCGGCACAGTGGACTTTTCCAGATCCAGCCTCTGGGGTC		Angptl4
scl00330941.1_294	0.015104	0.000208	6.19	1.0834	1.75	NM_177907	CTGATGTCCCGTCAAACTAATTGCTCCAACCTTCTATAGCTACAGCTCAGCTCCTGCACTTGCTATTCAG		AI593442
scl45868.1.1_122	0.015316	0.000211	6.17	1.06725	1.56		CCTTATAACATGAAGATCCTGCCATAACCTTTGACTGCTCTGATAGCTGACCTCTTGACTACCAGGAGGG	mMC010114	#N/A
scl50268.2.1_13	0.01539	0.000213	6.17	1.06025	5.36	NM_013521	TTCGTTTGACCACAGTCCCTAATAGTAGACTTGGACCAGGGAAAACAGCCTGTACTTTCGACTTCTCCCC		Fpr1
scl47012.4_666	0.015416	0.000214	6.16	1.05649	2.05	NM_177820	CTTGTGATGGCTTAACGGGGTGGGATAAGGTCCTGAGATAACAATTCCTTCACTTTCTGGTATTCCTCTT		Apol10b
scl53461.8_48	0.015475	0.000215	6.16	1.04956	3.31	NM_134164	ACCAGAATCGTTCTTTGGTCAGAGTTATTGAGGGGATCGCATCATACGTGAGGTGCTGGCTGTCACTTGA		Syt12
scl0381413.1_190	0.015475	0.000215	6.15	1.04842	2.41	NM_201367	TGTACCTGAGAAGAACCTGTGAAATAAACCTGTGTTGCTGTCACCGTCCTGACATGTGTATGTATGACTT		Gpr176
scl22366.7.1_2	0.015548	0.000217	6.15	1.04041	2.87	NM_007825	GAAGCCTATAGGGCTAAATCACAGTCGGATGTTTTTAGGTATTCAGCACCCCGATTCTGCCGTCTCCTTT		Cyp7b1
scl30657.16.1_159	0.015548	0.000218	6.14	1.03466	1.66	NM_080638	TGCTTTACCAGGTCCTCTGAAGCAGCCACTCTGTGCCTTAGGTAGACACTGACTACACTGACAATGGATA		Mvp
scl0246710.1_114	0.015548	0.000218	-6.14	1.03326	-1.52	NM_153514	TGGGGAGCAGGAGAGAGCTCAGAGCTCGGATATTTTCTCTCTGGACTTGACAATAGAGCCAGTGGAGGAA		Rhobtb2
scl28635.3.1_18	0.015548	0.000218	-6.14	1.03321	-2.35	XM_149772	CTGGAGTAAGATGAGCAGAGTCACCTAGAACAGCAAGCTCAGAGCTGGAGGCCATTTCACGAACAGTGCA		#N/A
scl0001536.1_33	0.015548	0.000219	6.14	1.03203	2.28	NM_010708	TGCTTTCCACCTGAACCCCCGTTTCAATGAGAATGCTGTTGTCCGAAACACTCAGATCAACAACTCCTGG		Lgals9
scl0017472.1_81	0.015548	0.000219	6.14	1.03014	3.03	NM_008620	CAACCCTGAGTTAGATTGGGAACAAATTTTATATGACTTTGTTCTTGAAGTACTGTATAGTCAAGAAACA		Gbp4
scl0001548.1_1	0.015548	0.000219	-6.14	1.02923	-3.06	NM_147220	TGTGTTTCGTGCTGAGCATCCTGGGGAACCCTCCTGTGGTACTTCTGGATGAGCCATCGACTGGGATGGA		Abca9
scl22519.12.1_40	0.015608	0.000221	6.13	1.0233	2.13	NM_145545	CTCTAAGTATAGCTTTCCCCCACCTCCCTGAGACTTACTTTTGAAGTCCATCTCACTTTAATTTCATTTA		Gbp7
scl18413.5.1_0	0.015832	0.000224	6.12	1.00683	1.9	XM_149251	GTTCTGTCCCCGTGACCATCATCTAGTGCCTGGAAAGACTAGTGACAAGAACTTGTTGCCAACTTCCTAT		#N/A
scl26111.12.1_164	0.015896	0.000226	6.11	1.00067	1.67	NM_145227	TCAAATCTCATGCCGAGTGATGGAACCCGACATCCCTAGGTGCTAAGGCCCCACCAAATTCTCTGGATAA		Oas2
scl39384.39.1_1	0.015902	0.000226	-6.11	0.99827	-2.84	NM_153145	ATTTTTACCTATGGCTGGTTTCTACTCTCTAGTGGCTCAAAGCAATTTTGTCTTTAACATTACATATCCA		Abca8a
scl20917.35_21	0.015962	0.000227	6.11	0.99243	2.77	XM_288949	TAGTATTTAACCACCAAATCTGTGTTCATGTGAACCCCTTGGTGAAGGCCCCCTTTTCATGGATGTGTAG		#N/A
scl000782.1_16	0.015971	0.000228	-6.1	0.98986	-2.17	NM_172516	TGTGGACGTCTATGCTTTTGGGATCCTTTTTTGGTATATCTGCTCCGGCTCTATCAAGCTCCCTGAGGCA		Dstyk
scl017857.1_53	0.015988	0.000229	6.1	0.98673	5.12	NM_010846	GGAAGACATGACCCTCTCAAAGCCTAGGAGGATGGCACCTCTCAGGATCCTGCTCCTGTCTTTTCTTTGT		Mx1
scl0066102.2_212	0.016039	0.00023	6.1	0.9815	2.08	NM_023158	TAGAGATGGATGATGACATGGGAGAGGTGGTAGGGCAGCAGGCTCGTCTCCATCAGTGAATGGAACCTGA		Cxcl16
scl32740.6.1_76	0.016174	0.000232	-6.09	0.971	-2.02	NM_008940	AACCCGAGAAACCTGGAGTCTACACCAAAATCTGCCGCTACACTACCTGGATCAAGAAGACCATGGACAA		Klk8
scl29113.12_219	0.016223	0.000234	6.08	0.9659	2.04	NM_172893	TTTGTCAGAGTAGCATAGTGGCCTTTGTGGAAGGGGACTACAGGGGAGGCCTCGGCATCACTGTCACTTT		Parp12
scl26011.2.1_185	0.016269	0.000235	6.08	0.96102	2.71		ATCCACTACAAAAATTAAATACAGCAGGGATAGACTGATCGTGGCTGATCTCATCCATCGGGGCTGCAGC	mMC003034	#N/A
scl41084.12.1_14	0.016318	0.000236	-6.08	0.956	-2.62	NM_011129	GGAGATGTTACACAAAATCCAAAGACAGATGAAGGAGACTCACTAACTGGCTTTTGGACCTGAATATTTA		Septin4
scl46149.1.1_123	0.016365	0.000237	-6.07	0.94957	-1.71		CACTGACCCCTCACTGAGGAGAGCAGATGACTTTGTCTTATGGTTGGGACGATGGTTCTTCCCATCCTTC	mMC008951	#N/A
scl0001421.1_23	0.016365	0.000237	6.07	0.9491	3.59	NM_176938	ATGGAAGCACGCTGCTAAGCACGGCTGGGACATCAACAAGGATGCCTGTCTGTTCCGGAGCTGGGCCATT		#N/A
scl000304.1_6	0.016367	0.000238	6.07	0.94695	1.93	NM_008394	CTCAGGCAAAGTACGCTGCACCCGAAAGCTGCGGAGCTGGATCGTGGAGCAGGTGGAGAGTGGCCATTTC		Irf9
scl0058186.2_323	0.016484	0.00024	6.06	0.93612	1.64	NM_021385	GCCCACAACAGACTCGCCGCACTAGAGCCAGTGAATGTGTTGAGATTGAACCAAGAAACAAGCGGAATAA		Rad18
scl0056722.2_11	0.016484	0.000241	6.06	0.93577	2.14	NM_019980	TGCTGGTTAAGATGCAGCCTAGCCATTGCCTGAGCTGTTCATACAATGATCCGGAAGTGCTAGCCATTAT		Litaf
scl070507.1_62	0.01669	0.000244	6.05	0.92121	1.5		AGAAGGGCTGATGCCGATAATCAGATCAAACACGGCTGTGCCAGTTAGGAACGACCTGGAAGGAATTAGG	mMC023903	#N/A
scl28066.5_14	0.016723	0.000245	-6.04	0.91723	-3.45		CACAGAGATCACCCAGCAAAGAAGCACAGAGTGAGAATCACCATTGTGGGGTAGTTAACTACCGAACCGT	mMC008973	#N/A
scl30503.2.1_167	0.016746	0.000246	6.04	0.91389	1.89	XM_133956	GGACTCCATGCACTGTCAAAGTCAATGGACTACTAAATTCTTCCATGCACTGTCTTCGTGAAGAAAGCAT		#N/A
scl0002071.1_0	0.016763	0.000247	-6.04	0.90925	-1.92	NM_007753	GGAGAAGGTATTCCGTGTGAAACTCCAGAATGAAAAGCACGCCAGTGTCTTGAAGAACTTGACCCAAAGC		Cpa3
scl37065.9_216	0.016763	0.000247	6.04	0.90893	1.5	NM_133733	GAGAGATAAGGCACTGAAGTCTTAGTAACGACAGAGCCTCAGCATCAGCCATTCGCGGTTAAATAAGACA		Clmp
scl0071566.2_189	0.016935	0.00025	6.03	0.89659	1.27	NM_133733	TAGACTCCAAGAGACTTGGAAGGAGTAAACTGCCATTAGGGAGTAGGTGGTGAGCAAAACAAGGGGTGGT		Clmp
scl22697.4_102	0.016946	0.000251	6.02	0.894	1.87	NM_027193	AAAATGTTAATGCTACAAAGAACGTGTGGGGTAGAGAAAATGGACTCCTAGAAATGTTTCTGAGTTGGTA		Dph5
scl066412.2_22	0.017014	0.000252	6.02	0.88799	2.36	NM_025549	AAATGGTTGGCTGTTGGCTTTTCACCTCTGGTCCTGTGTCACTGAGCGTCAAGATCGAGAGAAAGGGCTA		Arrdc4
scl000758.1_29	0.017107	0.000254	6.01	0.88051	1.72	NM_009283	ACCTGCTTCCCATGTCTCCAGAGGAGTTTGATGAGATGTCCCGGATAGTGGGCCCCGAATTTGACAGTAT		Stat1
scl16316.3_152	0.017107	0.000255	6.01	0.87818	2.42	NM_145508	GCAGTGTTGGATGTTGGGCAGTTCATTGTGAATGTGCTTTTAATGAGGACCGTGGGGCCCTGATCTCATT		Dyrk3
scl0019419.1_154	0.017107	0.000255	6.01	0.87663	1.52	NM_011246	GATCCTGTCTGTGAACAGCAATGTCTCTGCTCTTCTTCTCTGTGGAGTGACTCACCCATTTACTGACCAC		Rasgrp1
scl0216161.1_6	0.017145	0.000256	6	0.87243	3.19	NM_183426	GCTTGCCAAGGTGCGAGCGCTGGGCCGGGAGCTGCCAGTCAACACGTTGGACCAGCTCATCCACCAACTT		Sbno2
scl0210710.1_48	0.017448	0.000261	-5.99	0.85249	-2.69	NM_153073	AAGCAGGAATGGACTGATGAGAGGCAATCCAAAGTGTGAGAAGTGTGGGCTTGGGTGTGATTTTAGCCTT		#N/A
scl37600.5_524	0.017448	0.000262	-5.98	0.84889	-2.21	NM_013508	GTTCTACTGTAACACTCTGAAGGCAAGGCACTTTAAATTCAAGATCAGGTGAGCTGAAACACCACTCATC		Elk3
scl30597.2_2	0.017448	0.000262	5.98	0.84812	2.52	NM_031185	GATGCTTAACTCTGTGGGCTCGTAGTCCTCTGAAAGTGGTTGTTTTCCTATGCACAGTGAGCTCAGAAAT		Akap12
scl16744.12_327	0.017448	0.000263	-5.98	0.84697	-1.68	XM_129814	CCGGGAAAGACTCGTCTTGTACAGAACAGGGGCCTTCATTTAGGTATGAAAGACTGACCTCCAAAAGAAC		#N/A
scl42959.4_58	0.01753	0.000264	5.98	0.84028	3.08	NM_010234	GCTATATCCATGTACTGTAGTCCTTCAGCGTCAATGTTCATTGTCATGTTACTGATCATGCATTGTCGAG		Fos
scl0011504.2_146	0.017553	0.000265	5.97	0.83664	2.79	NM_009621	TTAATGGACACCCTGCTTCCGAATGTGCAAAGGAAGTGAAGCCAGCCAGTACCAGACCTTGTGCAGACCT		Adamts1
scl27752.9.1_0	0.017553	0.000266	5.97	0.83485	1.37	NM_011670	GATGCTGCCAAGGTCTGCAGAGAATTCACTGAGCGCGAGCAGGGGGAGGTCCGCTTCTCTGCCGTGGCTC		Uchl1
scl50578.1.100_30	0.017553	0.000266	5.97	0.83319	1.6	NM_009404	TACCCGAGAGAATAATGCAGACCAGGTCACCCCTGTTTCCCACATTGGCTGCCCCAACACTACACAACAG		Tnfsf9
scl067138.11_4	0.017649	0.000268	5.97	0.82555	3.48	XM_355768	GCTGGAGAGAATAATCTCATTGATGTGGACTTAAAACTGGCAAGAGATGTCTTCAAGAAGTTAACAACAG		#N/A
scl34233.12.11_15	0.017649	0.000269	5.96	0.82335	2.31	NM_011404	CTGGGTCCATCTGCTGTGCCACCTGAGATAGTGCTGTGGTTATAATGTCTTTTACTATTGTATTAATGGC		Slc7a5
scl25867.6_686	0.017649	0.000269	5.96	0.82192	2.25	NM_153510	GAATATGGGCTTTCAGGTCACACTTGGATTCTAGCCTTGGGTCAGCTATGTATTCAGCATGGGTGGTCAA		Pilra
scl40571.19_50	0.017805	0.000272	-5.95	0.81115	-2.02	NM_080595	TGATGGCAGCCTATAACATGACAGACTAAACAGGGACTGGGCCTCAAAAAGTCAGGCCTCACTTGCACCC		Emid1
scl19916.25_60	0.017862	0.000273	5.95	0.80594	1.21	NM_020333	ATGCTCCCACTTAATGCTTTAAGGCTTTTACTGTGTTAATTTTTTAGATACCTGTCTGCACACAATGCAA		Slc12a5
scl16753.12.1_7	0.017862	0.000274	5.95	0.80408	2.29	NM_175508	GGGGTTGATTTGTCATGGAAAGCTGAGCTGTTACCAACAATTAAGGTAAACAATAGCTTTAGAGTTTTAT		Pgap1
scl022256.8_10	0.01796	0.000276	-5.94	0.79511	-1.41	NM_011677	GAAGTCTGGCTTACAACTGAATGAGCTTCCTGATCACAAAGGGGGCGGGGTTCTCCCTGGGTTCACAGTG		Ung
scl26911.1.1_139	0.01796	0.000277	5.94	0.79413	1.99		TCCTTGGGCAGCCATTAACCATGCTTCTTTTCCATCCCACGAAGTGTTCCAGTTAGTTAATAGTTTATAT	mMC016390	#N/A
scl30429.2.1_68	0.01796	0.000277	-5.94	0.79291	-1.42	NM_025331	GGGCAGCTGTGTCATTTCATAAGTAACTCTGGGGGAGGGAAATTCTGTTCTTTTGTTTAATTTTCCCCCA		Gng11
scl43274.3_464	0.017986	0.000278	-5.93	0.78954	-2.48	NM_008584	CTCTTATATCTTGAAAGACATTAGGATCATAGGCAAATCAGTTACCTTGCAGAACGAGTCTTGTGCGGCA		Meox2
scl016362.11_28	0.018007	0.000279	5.93	0.78647	3.42	NM_008390	TCCTGTGAAGGTTGGCTCCCTTAGCCTCAGAGGGAATCTGCCTCACTACCTGCTCCAGCTGTGGGGCTCA		Irf1
scl069700.1_259	0.018117	0.000281	5.92	0.77676	2.53	XM_193814	TGTCAGGGCCCTCTATGAACAAGCTGGTGCTGAAGAAGAGTTCCCAGGTGTGACTTCACTTCTAACTGTG		#N/A
scl000264.1_32	0.018117	0.000282	5.92	0.77656	1.98	NM_206856 XM_355948	AGCTGCTCCTGTTGACCCGGGACACCCACCCTTAGCTGACTCGTCCCACCATGGTGACGCTGTCAGCTCA		#N/A
scl38879.8_20	0.018163	0.000283	-5.92	0.76982	-1.95	NM_028732	CTTCCCAAAAGATTTCCACGTGTGTTCTTGTTTATTTGACATCTGTCTCCATATCAGTCTTGAAAGCCTT		Vsir
scl27024.7_349	0.018163	0.000283	5.92	0.76974	1.38	NM_007984	AAATGTTACTGTTGAAAGGCCCTAGGCAAGCCTGCCCTGTTGGTTGTAGTCGTGAGTGGTCTTGGGGGGA		Fscn1
scl47124.10_349	0.018163	0.000284	5.92	0.76623	1.52	NM_009192	GCTCAGCCTGCAGATGGTACAAGCATACGCCTTGACATGACGTGACATATCGTCAGATCTGGTGTTTTTA		Sla
scl34577.17.6_7	0.018163	0.000286	-5.91	0.76201	-1.61	NM_011925	AAGAGTACTGGAAATGGGCCTGCATGGTCACTGGGAGCAAGTACACAGAGTTCAACTCTTCCACAACAGG		Adgre5
scl40472.8_474	0.018163	0.000286	5.91	0.76131	1.4	NM_018861	CTCAGAGAAGTTGATGGAGTTTCGGAACAGGGAAGACACCACCACAACTGACTGAAATATCTCCTGGCTA		Slc1a4
scl0001240.1_5	0.018163	0.000286	5.91	0.7613	1.71	NM_011609	AGAAAAATGAGGAGTGTATGAAGTTGTGCCTACCTCCTCCGCTTGCAAATGTCACAAACCCCCAGGACTC		Tnfrsf1a
scl40185.1.378_189	0.018163	0.000286	5.91	0.76104	1.7	NM_146878	GACAGTCGTCAATCTCTTCTATGGGCCCCTTGTCTACACCTACATGTTACCTGCTTCCTATCACTCGCCG		Olfr30
scl23340.5.1_148	0.018209	0.000287	5.91	0.75663	2.54	NM_009425	CGAGAGACTTGCTTTCTTTCCGCAAAATGAGATCACTGTAGCCTTTCAATGATCTACCTGGTATCAGTTT		Tnfsf10
scl0001336.1_35	0.018353	0.00029	5.9	0.74529	3.1	NM_008390	GAGTGGCATATGCAGATGGACATTATACCAGATAGCACCACTGATCTGTATAACCTACAGGTGTCACCCA		Irf1
scl0013184.1_146	0.018353	0.00029	5.9	0.74494	1.89	NM_019910	CGACCAACCAGCCTCGCCAGCTAATGGTGGGGTATTATGTGGGCAGTTCTGAGTACTCTAAAATAGCTTC		Dcpp1
scl0070747.2_23	0.018364	0.000291	-5.9	0.74248	-2.97	NM_027533	AGTCTAGAAACCCATGTCCTGTGTGATTACCTCTCTGAGGGTGAAGCTTTCCAAAGAATGTGCTGGGTAA		Tspan2
scl39383.39_205	0.018371	0.000292	-5.89	0.74029	-3.28	NM_147220	CCAAGTCTGTGAATGCTACAACCTCTCTACTGCAACATCAGTACAGTTACCTGGACTCTTATCTAGGAGA		Abca9
scl0216225.15_54	0.018392	0.000293	5.89	0.73581	4.5	NM_145423	CAAACGAGTTTGTCAACTTCCTGTAAGACAAAGTATATCCTTGTGAGATTTGGAAATACCACTGTCTTAT		Slc5a8
scl0246727.1_72	0.018392	0.000294	5.89	0.73356	3.05	NM_145226	ACATCTCTAGATCTTCTAGTCTGCTGTTCATCTACCATGGGCTCTGCCCCAACTTCCACAGCCCCACCCA		Oas3
scl53120.9.1_116	0.018392	0.000294	5.89	0.7313	5.4	NM_020033	TGAGACACCTCAGCCTATACCAGCCCAGTAAATACCTACCCGGAGCTGGGCACCCAACCCCCTACTATGA		Ankrd2
scl0014003.1_288	0.018392	0.000294	5.89	0.73087	2.73		TATTTACCCAGTCCCATGAGAGCACCCATGTCTCCATCAGACGGAGTGTTCAGCATCAAGTTCTGTCCAT	mMR027636	#N/A
scl0110279.7_217	0.018392	0.000296	5.88	0.72655	3.85	XM_125706	CAAGCCTGCGGACAAGGGAAAAGAGGCGGAGAAGAGAGTGGTTTTTACGAATCTAATTTATCAGAGTTTT		#N/A
scl071310.7_27	0.018392	0.000296	5.88	0.72654	2.42	NM_027758	CTGTATCCATAGTAAGAAAATATCTCTGTTCAATGCTAATAAAGACAGCCGTGCTCTGAGGTAAAATTAG		Tbc1d9
scl0240168.18_64	0.018392	0.000296	-5.88	0.72639	-1.58	NM_207246	GAGAACGAGAACTCATTAATGGTCGAGCGCCTCGGGCAGTGCTGTTGGATCTATGTATATAGACTGTTAC		Rasgrp3
scl0083924.2_168	0.018447	0.000297	-5.88	0.72157	-1.74	NM_031999	TTTCACCGCCACTCAAGCATTCCAAGTTAAGGGGAAGCAGAGTACCACGGTCTGTACGTAACAGGCTCAA		Gpr137b
scl077774.1_73	0.018458	0.000298	5.88	0.71919	1.45		CTCATCTTAATGGGCAAACAGTGTTTCCAGCCCAACGCTAGCCTTTTAGGAAAAGGGCCAACTGATTGTC	mMC019949	#N/A
scl060533.6_136	0.018574	0.000301	5.87	0.71014	3.78	NM_021893	AACCCCCGGTGGAACCCCCTCTGTTACCTGTTCACACAAGCTTATTGATGAGTCTCATGTTAATGTCTTG		Cd274
scl000592.1_8	0.018574	0.000301	5.87	0.70923	4.05	NM_017370	GAGCTGTTGTCACTCTCCTGCTCTGGGGTCAGCTTTTTGCTGTGGAGTTGGGCAATGATGCCATGGACTT		Hp
scl0213391.1_158	0.018665	0.000303	5.86	0.70062	1.87	NM_178045	TTAAATATTCAACCCACTCTGGGTAAGTGGCCCCTGTGGTGCAGATCTCCAGAGAAGCTACAGTCACTGA		Rassf4
scl15915.6.1_231	0.018665	0.000304	5.86	0.69907	2.97	XM_129596	TCAAGGGCCATCAAAAGTAAATTGAGATTACAGATGATGAGGGGTTGGTAGCTAATGTGCCATGTTGGGA		#N/A
scl53402.1.1_64	0.018665	0.000304	-5.86	0.69749	-1.66	XM_484769	GGATTAAAAATCAGCATGGGCTGGAGGAGACAGGGCCCAAGCTTCTGGCTACATAAGTTAGTGGTCTTGT		#N/A
scl0020315.1_134	0.018665	0.000304	-5.86	0.69713	-2.39	NM_013655	CAACCTCGACGGGCTAGCAGTGTCTAAGCAGCGATGGGTTCAGTGTTGTGTGTGGTGAATACTGTATTTT		Cxcl12
scl34132.19.1_1	0.0187	0.000306	5.85	0.69346	1.44	NM_011503	CTCTTCTCACATCCTTACTCCAACCCGCTTCCTCGATGACCTCAAGACACTGGATCAGAAGCTGGAGGGT		Stxbp2
scl23830.6_4	0.018908	0.00031	5.84	0.67878	2.08	NM_153159	AGAAGGACAAGTGAAGCAGGCAAGGGAATCCTCAAACCAAAGATACCATAGGATTGGTTCTGGCCCCGCG		Zc3h12a
scl0269610.10_41	0.018908	0.00031	5.84	0.67869	2.78	XM_196334	ACAGGCCCAGGCTGGCTGCGCAAGAGTCCAGAAGTGCCACCTCATCGTAGTTGAAGCCTTCTTCCACACG		#N/A
scl39819.5_328	0.018982	0.000312	5.84	0.6729	1.47	NM_011338	GACATGACCATCTTGAGCTACAGCCATCCTAACTGCCTCAGAATCACTCAAGTTCTTCCACTCGGTTTCC		Ccl9
scl25678.6_114	0.019294	0.000318	5.82	0.65277	1.2	NM_021897	GATGGACTTGTAAAAACCAAACCGTGATTTGTGAGGTTAGAAGTGTGTATTTGGGGGCCTCAGGTGTGTG		Trp53inp1
scl22940.2.1_25	0.019294	0.000318	5.82	0.6524	4.28	NM_013650	GCCGTCTGAACTGGAGAAGGCCTTGAGCAACCTCATTGATGTCTACCACAATTATTCCAATATACAAGGA		S100a8
scl32504.5.336_28	0.019294	0.000319	5.82	0.65111	2.92	NM_020583	AAGATGCCAGGGCCACAATGGAGCTCTACAAAATCTCTCAGCGACTCAGAGCCCAGCGAGGGCTGCCTTG		Isg20
scl14554.2.1_4	0.019413	0.000321	5.81	0.6431	1.86		CAGGCTCTGGTGGTTCACTGTCAAGAAACTAGATGGATTCTGACACATGTGATCTAAGTTCCTTCCTTTA	mMC018777	#N/A
scl2900.1.1_157	0.019474	0.000323	5.81	0.63665	2.15		GCACTTTAATGAAAAGCAGCTGAGCTCCAGATCCTCTCTGTAAACTTGCACTGTTTGATTCCTCAACATT	mMC010003	#N/A
scl31019.5_264	0.019474	0.000323	5.81	0.63639	1.37	XM_485965	AACGTACACATTTCCCCCAGGGACCCTGTCTTACGATGCTTTTCTACGTCAATGCAATTGTGGCCATCTG		#N/A
scl0110385.17_14	0.019599	0.000326	-5.8	0.62813	-1.58	NM_201607	CTCTTCTTAGATATCAGGAGGCCGGTGACCCTCCTAGAAGACCACTGCAGGCCTCAGTCCTCCCATCAAT		Pde4c
scl52660.16_323	0.019697	0.000328	5.8	0.62134	1.79	NM_010266	TCCTGCCCATCTCCAGCACTGAGATGCAGTGTTGTGGGCCTAGTCCATGTTTAGTGAAATGCAATGTCAA		Gda
scl35010.1.1_22	0.019836	0.000331	-5.79	0.61245	-1.37	NM_026931	TGTGGGTCATTATAACATTAATATCTCTCTCCTTATTCCAGTATAATTTATAATAAAGCATTTCTAAAAA		Tcim
scl51376.2_283	0.019865	0.000332	5.78	0.60825	1.54		CACCACAGCTTGCCTGTATCCTGCCTTGTGCCTCTTGTAGAATTCAGAGCAATAAATGCGTTCTGCATTC	mMC016864	#N/A
scl20066.1.1_266	0.019865	0.000334	5.78	0.60409	2.13		AGCTGTGGGAGTAAATACACGGATGTCAGGGTGTCATTCCACGGCTGTTGCAGAATGAAGCTGGCAGTCT	mMC000893	#N/A
scl28665.23.1_62	0.019865	0.000335	5.78	0.60113	2.32		AGCTTTCCAAGACCAAAGAGATTAGGAAAACCCTGACAGTATTCCCCAACTCCACAGAAATGCCAGAGCA	mMC014825	#N/A
scl012983.13_141	0.019865	0.000335	5.78	0.60103	2.21	NM_007780	TCAAAAAGTTTCCCTATCAGCCCATGCCCCAGGCGCCAGCCATTCAGTTTTTCAAGTCCCTAAAGCATCA		Csf2rb
scl0016869.2_138	0.019865	0.000335	5.78	0.60086	2.35	NM_008498	CACCTTTCTCATCTCTGTCGGTCAATGGTGGAGCCAGCTACGGGAACCATTTGTCTCACCCTCCTGAAAT		Lhx1
scl0353156.8_65	0.019865	0.000335	-5.78	0.6004	-2.33	NM_178444	TTCCAGCAGCTGGACCGAATTGATTCACTGAGTGAGCAGGTGTCCTTCTTGGAGGAACATCTGGGGTCCT		Egfl7
scl0003298.1_1	0.019865	0.000336	5.77	0.59684	1.92	NM_008358	TGGCCTCGCCGCAGCTCCGGGGCTATGGAGTCCAGGCCATTCCTGTGTTGCTGCTGCTGCTGTTGCTACT		Il15ra
scl29555.5_307	0.019865	0.000336	-5.77	0.59597	-2.52	NM_017379	AAAGTGAACAGGTCACGAACATGGGGTTAAGAAACTTAATTCTAGTTTAGACTGAGTTGCCCTAAGACAG		Tuba8
scl37185.9.1_30	0.019865	0.000337	-5.77	0.59481	-1.64	NM_026189	CACCTTAGAGCCAAGTGAAGCCAACATTAAACATGAGCGATGATGACATCACTCTTTCCCGCCTCTGACT		Eepd1
scl50565.20_286	0.019865	0.000338	5.77	0.5922	1.22	NM_008549	ATGAAGAGAGGGTGTCTTTTGCTTTGGGTTATGGTCAGAAACTGGTTTCTCTGGCACACGTGGGCAGTCA		Man2a1
scl28046.4_215	0.019865	0.000338	5.77	0.59197	1.4		TCAATAATTGAGCTGTTCTCCGAAACAGTATCCTAGGGTAGAAACATAGATTTAGCGGTGAAGATGACCA	mMC005218	#N/A
scl000413.1_254	0.019967	0.00034	5.76	0.58364	1.86		GGAGAGATGGTGCCACACAACTGCATTCAAAAGGAATCCAGGCCACTCAGACAGTAAGGAAAATCACGTT	mMA033735	#N/A
scl0003211.1_18	0.019967	0.000341	5.76	0.58337	2.65	BC048004	TCACTAAATTTCCAAATGTTCACTCGAGGGTAAGGATTTCTTCTAGCACACCGGTGGTGGAGGATACACA		Fmnl2
scl00241520.2_184	0.019978	0.000342	-5.76	0.57961	-3.23	NM_175514	GCGACCTTAGTTGACAGCTGGGCGGAGGCTTTGACTTTTAAGGTTCACGAATCCATAAAGGCTGGAATTG		Fam171b
scl0233230.1_139	0.019978	0.000343	5.76	0.5765	2.13	NM_205795	ATCTGCTGGTTCCTCTTATCAAGGATTATGGAGTTTGATAGCATTTTCTTTAACAATGTTTATGAAATAA		Mrgprb4
scl34861.7.1_55	0.019978	0.000343	-5.76	0.57552	-1.77	NM_026278	AGATCTACAAGCCATTGCTTTGGCTCATCACATGATGAAACTCCTGAGGAGGAAAACTTTCTTCTAAGTG		Lrp2bp
scl48151.12.1_9	0.019978	0.000344	5.76	0.57458	3.61	NM_010846	AAACCCTGCTACCTTTCAAAATAACTCTCAGTTTCCTCAAAAGGGGTTGACTACCACTGAGATGACCCAG		Mx1
scl25278.23_305	0.019978	0.000344	-5.76	0.57273	-2.26	NM_013690	CTCACCTGCAGAAGCCAGTTTGTTTGGCCATGTGACAATTGTCCTGTGTTTTTATAGCACCCAAATCATT		Tek
scl37649.7_307	0.019978	0.000345	5.75	0.57099	1.58	NM_027878	TGTGAACTATTCTCGTTTCCACCTGTTCCAGCTGTGTGAGCTTCATGATTGTGTGACAACTCTCTCCTGG		Dram1
scl18113.5.1_180	0.019978	0.000345	5.75	0.57092	2.42	NM_153601	TGGAGTATTTTATATAGGATGGGACTCTGCCCTGTAGAGATATGATGAGTAGCTAGTTTATCAGAAAGAA		Lgsn
scl18415.15_295	0.020006	0.000347	5.75	0.56555	1.48	NM_009373	GGAAGAATCAAACTGATGCATTTAACGTGTTCTGCTTTACACAGAGGATCGCACCGTGAGCCGTGCTATC		Tgm2
scl18209.11_224	0.020006	0.000347	5.75	0.56546	1.95	XM_485132	CTTCCTGGCACCATCATCCTTTTCTACTGGACTAAGCAGGTGAAATCTCTCCCAGCATGTCTCCCTCTTA		#N/A
scl30727.6.1_169	0.020006	0.000347	5.75	0.56448	1.64	NM_030691	GTGGGGGCTTGACATGGATTGTTCTTTGAATATAAGTACCAACAAGGACACACTGCTCACTAACTTGATC		Igsf6
scl19220.16.1_2	0.020116	0.000349	5.74	0.55724	2.14	NM_027835	TAATTGTTGTTTTCGCTACACTACTGAGCTAACTCTAGAATATGTAGAGGATGCTTTTGTTTGGCTTTCA		Ifih1
scl0071719.1_495	0.020241	0.000352	5.74	0.54928	2.3		CTGTGGCTAAAAGAAATCAGATGGCAAATCTAACCACCAAACAGGCATCCTAAAGAGCAATGATCCTGAC	mMR031038	#N/A
scl51486.3_298	0.020275	0.000353	5.73	0.54589	1.64	NM_011898	AATTTATGCATTTGGTGAGTAGCTCCGTGCCCTTCCCCGCTCTGTAATGGTGGATGTCGATCCTGTGTTT		Spry4
scl32997.11.1_24	0.020403	0.000357	5.73	0.53592	1.35	NM_007948	CACGAACCCTTCCTCAAAGTGCCTCGATGACCTGCTGCCACCTAGGCCCAGTGTCACAATAAAGAATTTT		Ercc1
scl00214855.2_166	0.020403	0.000358	5.72	0.53286	2.17	NM_145996	GAGTTTTAAACCGAATGGCTGGGAATTTTCCTTTGAAGACCTTGCGAATGGCTACAGGAGGTGATGGAGA		Arid5a
scl32963.15.1_15	0.020403	0.000359	-5.72	0.53077	-1.83	NM_028047	AGCCCCTCCCTCAAATGGGGGGCTGCTCACAGGGTGACTAAGAGATCCCACCCCGAGCCTGGTATGAGCA		Smg9
scl45049.16_187	0.020403	0.000359	5.72	0.52856	2.68	NM_008130	TCAGTTCTATGACCAAACCATGGGCTTCAGTCAGCAAGACAGGAAAGCTGGCTCGTTCTCCCTCTCAGAT		Gli3
scl0080708.1_141	0.020403	0.00036	-5.72	0.52626	-1.77	NM_028733	CACAGGAGGAAGTCTCAGGGCCCATGAAGGGCAGGGGTCTGTGTCTAGAGTTGGAGGTTGGAATGATGGA		Pacsin3
scl22665.7.1_92	0.020403	0.00036	5.72	0.52618	1.64	NM_153806	AAAGTTTACAAGCAAACTATAGCATTTTATACATCTTGATTTGCTGAAGGTTATCACATAATTTCTATAA		Dnttip2
scl0258455.1_77	0.020403	0.000361	5.72	0.52527	3.19	NM_146463	TCATTTGTCTGTTAAATTTCCTCTTACTGCTTGTGTCCTACTTGGTCATCCTTAACTCCCTAAGGACCCA		Olfr1204
scl0002491.1_21	0.020403	0.000361	5.72	0.52503	1.92	NM_009177	ATGGCACAGACTACCCTCGTGTGCCACACAGCAATGTCGAGAACACAAACCTAGGCGTGTCTCCAACAGG		St3gal1
scl43911.4.1_38	0.020403	0.000361	5.72	0.52459	1.6	NM_019568	AGCACTGCCTGCACCCTAAGCTGCAGAGCACCAAACGCTTCATCAAGTGGTACAATGCCTGGAACGAGAA		Cxcl14
scl34562.1_198	0.020418	0.000362	5.71	0.5222	2.76	NM_010499	GGGACCTCGAAGACACCTTATTACTGAGGGAATGATGGGTGGGTAAAGCTTACAGTTTGAGAAGAACTGC		Ier2
scl077616.1_186	0.020437	0.000363	5.71	0.5196	2.06		CCTTACAGACTACCTTTCCACTATTTATGGTGCCTTTTGTCTCCAGTGAAGTGCATATCAAAATATCTTT	mMC021906	#N/A
scl17488.7_66	0.020494	0.000364	5.71	0.5149	1.85	NM_145977	AGCCATAAGATGTTCCTGCTCAAGGATTGGGACCCAAGGTCTCCACAGCATACCAAATCCCAATTCTCTC		Slc45a3
scl0002855.1_1056	0.020494	0.000365	5.71	0.51299	1.83	AK081365	GCCCTCCAAAGATGGCCATCTGTTTCCTAGCTTTCCTCCCTGACAGTTCTAGTGCATTCTATTAAGATGG		Pakap
scl22202.5_66	0.020494	0.000366	-5.7	0.51094	-2.18	NM_130448	CCAGTCGCAAAATATCTACTTATAAACGAAACTAAACGGTGAATCTGATTTGATCCTTGCCCTATGAAAT		Pcdh18
scl38747.8.1_5	0.020494	0.000366	5.7	0.51022	3.03	XM_483921	CACAGTACGCCCCAGAGATTTTAAAGATGGCTCAAGTGTGTGAGCGGCCAATCCACAGAGTCCATGAAAC		#N/A
scl34690.3_61	0.020817	0.000372	5.69	0.49269	2.77	XM_134227	GCTAGTGTGGGCAGCCGCGCCAGCTTCCTGCAAGACTGGGGCCTGTGCACCATGATGGATCGGCCAGAGG		#N/A
scl9414.1.1_197	0.020904	0.000375	5.68	0.48587	1.43	NM_147102	TAGCCTTCTATACACCTGTAGTCATCTCCTCAGTCATGCATCGTGTGGCTCGTCGGGCTGCTCCTCATGT		Olfr552
scl38695.24.1_79	0.020904	0.000375	-5.68	0.4852	-1.26	NM_027521	TGCAGATTCCCATGATGGCCTCATCTCTCCCATGGTCCCCATCAGTCTGGATGTGTCTGAGCGGGTACAG		Arhgap45
scl55051.5.1_194	0.020925	0.000377	5.68	0.48092	1.57	NM_173414	TGTGCTGATCACTGTGAAAAGGTCACTCTTTGTATATCATATCTAAAAAATGGTCATGTTTGGGTGTGGT		Lancl3
scl39576.8.1_163	0.020925	0.000377	5.68	0.47866	2.11	NM_010665	CAGCTTAGTTGGCCCTGACCAGAACCAGGAAGTGGACACTAGCAACATGTCCTGATAATACATTGCTTCA		Krt32
scl47776.8_377	0.020925	0.000378	5.68	0.47695	2.17	XM_484487	CACCCAGGGACCCTCCGTCCTAGTGCACTGTAGAATTGAGCCCCTTATCTCTAACCCTTGATAATTCCTC		#N/A
scl0013874.1_241	0.020925	0.000378	5.68	0.47607	3.72	NM_007950	CTGAATTGTATCAATTTGTTTGCAGTTAATATCAGCTTTGATAGTCATGTACCTTGACATAGTGAAGGAC		Ereg
scl18037.10.1_70	0.020925	0.000379	5.68	0.4752	5.24	NM_010555	ATGGATGCGCAGACGGTGTAAACGCAGGGCTGGAAAGACATATGGACTGACCAAGCTACGGACTGACAAC		Il1r2
scl00234395.2_105	0.020925	0.000379	-5.67	0.47362	-2.52	NM_181418	GCCTGGGGCACCCCAGCCAGCCCAGACTTTCCTGTAGGGCCCGGACCACGTTTGCATGTGACACAGAGGT		Ushbp1
scl00319294.1_71	0.020925	0.00038	5.67	0.47288	2.52	NM_175689	AAAAAACTGTCCCAGGATGAACTACACGTATGTGCCCGTCAACCATTCCACCCTTGTCCCAGCTAGAATG		#N/A
scl0068395.1_77	0.020944	0.000381	5.67	0.46977	1.71		TGAGGACCGCACAGAGATACTACAACCAGAGCAAGGGCGGCTCTCACACACTCCAGTGGATGTATGGCTG	mMR026752	#N/A
scl17480.9.1_6	0.020944	0.000382	5.67	0.46787	1.37	NM_028778	TTTTTCAAATGTATGTCTTGAGCACTGTCTGGATTGAGTCTCCAGTCCCTTCACACCCAAGGCTGGCCAC		Nuak2
scl38708.12_196	0.020944	0.000382	-5.67	0.4672	-2.63	NM_023128	CATACCCCCATACCCTAGAAGTCAGTGGGTATGTCTGCCAGCGCCACAAAACCTAGCATATCCAGGCAGG		Palm
scl030785.1_83	0.021023	0.000384	-5.66	0.46177	-1.73	XM_289703	GCCATCTGGTTGCATCATGTATATATATATTTACTCTTCTGAGTTTGCATTTATGACTTGTAAAATATAA		#N/A
scl33378.5_599	0.021062	0.000385	-5.66	0.45826	-1.85	NM_008217	AAGTCCTGACACAAAATGCAGACAATTTTGGGTGACAAGGCAGCCGCTATCCTGTTGCTGGCAACCATGA		Has3
scl28741.20.2224_6	0.021198	0.000388	-5.66	0.45015	-1.45	NM_054041	GACCGACAGTTCAGGCGCAAAGGGAATTCATGCTGTGTAAAGTGGGTGGAATTCGTTTGCAAGCTATGCA		Antxr1
scl093717.1_212	0.021214	0.000389	5.65	0.4478	2.84	NM_033592	TGTGGGAAGAGTGAACCTCTGTGCAGTTCAGTTGAGCCCAAGTTTCCTATTGATGACACTCCTTTGGTTC		Pcdhga9
scl094242.1_71	0.021227	0.00039	5.65	0.44482	1.55	NM_023476	AAGGCAGAATCCCACCTAGGAGACAAAGATGCACCAGGCTGGCGGAAGCCCCCAGATATCACAGCCGGAA		Tinagl1
scl28068.2_468	0.021227	0.000391	5.65	0.4425	2.21	NM_008013	CTTAGGAATCCAGTTGATTTGCCTGTCACGAAACGAGAAAGCCATCTCTCTGAAAAGTAGTAACGCAGCA		Fgl2
scl30758.8.1_56	0.021227	0.000391	-5.65	0.44239	-2.66	NM_138649	ACATCATTCTTACGAGGCACAATTGATCCTTTTTACAATGAATCCTTCAGCTTCAAAGTTCCCCAGGAAG		Syt17
scl012583.1_32	0.021421	0.000395	5.64	0.43158	2.48	NM_033037	TTCAGCCTTAGGAAACACTCTGGTCTCTGAACTCTAATAATCAATAAGTAAAAATAAGAAACCTCAAACT		Cdo1
scl29214.5.1_304	0.021476	0.000397	-5.64	0.42739	-3.42	XM_149840	CCTAACGATGGAGCTGTGGCCCAACAGACTTTATCGCAACTGATTGGGAAATGAGCGTTTTCAGAGTCAA		#N/A
scl31620.20_1	0.021488	0.000398	5.63	0.42494	1.29	NM_009465	CCATGTTGCCCCTTGAGCCAGTCCCCTATGCCTGTTCTGAAGTGTGGACTCTGGTGCCTCCAGAGAGGCT		Axl
scl0214639.2_15	0.021488	0.000398	5.63	0.42366	1.36	NM_178098	ACCTAAACCATGCTGTTCTGGTGGTCGGCTATGGTTTTGAGGGAGAAGAATCAGATGGCAACAGTTATTG		4930486L24Rik
scl0021461.1_196	0.021525	0.000401	5.63	0.41675	2.35	NM_011553	CCAGGTTCAAGCGGAAGGAATTCCCAGATGGCACCACCAAGACTGTGTATTGCAATGGCTGCCAGGAGAC		Tcp10a
scl0055991.2_6	0.021525	0.000402	5.63	0.41496	1.67	NM_019482	AGAAGAACTCTCGCCAGAGGCTGTGTGAATCCGTCCTGCTAATGGTTTCCTTCTTGAATTTCAAGCCTGT		Panx1
scl053871.15_94	0.021525	0.000402	-5.63	0.41473	-1.36	NM_016927	AATGTGGAACAGCTTTCCTTGCCTACTGGAACCACAAACAAGCACACAATGGGACTCTCTGAGTGCCTGA		Pkd2l2
scl36070.13.1_39	0.021525	0.000402	5.63	0.4143	3.04	NM_011176	TCATCAACCAGACCACCTGTGAGGACCTCATGCCGCAGCAGATCACCCCACGAATGATGTGTGTGGGTTT		St14
scl00319468.2_49	0.021525	0.000402	-5.63	0.41412	-1.44	NM_176919	GGAAGCCCTAGAAGAAAGCAGCTCTGGCAGGAAAGTTTCAGCTACTACACCGAGAAATGATGTGTTGTGG		Ppm1h
scl0075909.2_73	0.021565	0.000404	5.62	0.41024	2.15	NM_029478	TTGCCCCCTGTCGTGGTCGTGACATCGCATGGCTGTACCACCTTGTCGGATAGCTTATCAGACTGATGTT		Vmp1
scl30650.2_250	0.021565	0.000404	-5.62	0.40911	-1.62	NM_146202	GTGGAGAATAGAAGGACGAAATATTCTAGAAGATGGGTCAGGGTGCAGGAAGTCACATGCCCTCAAGAAG		Zfp768
scl35215.8_496	0.021576	0.000406	5.62	0.40548	2.76	NM_153287	GCCAGTTGGCAACTGGTGGCTCTTGAGAGCTCTTACGCCCTTCATTAGCTGATGTTGGATTTTATATGCA		Csrnp1
scl42532.6_0	0.021576	0.000407	-5.62	0.40229	-3.46	NM_025359	GTGTGTAACATCTTCAGCTCTCAAAATGGGATGAATTTGAGGAAGATAGAGCATATATCTACATAATCTG		Tspan13
scl38058.2.1_88	0.021576	0.000407	5.62	0.40142	6.42	NM_175449	AGATGTTTCTTTGAGTGCTCGAAGCCGAAGGAATGCAACACTCCAAGCAGTAAAGACTGGCAGGAAATCT		Calhm6
scl0015926.2_189	0.021576	0.000407	-5.62	0.40109	-1.48	NM_010497	AGCTCAGGCCAAACTTTAAGGTCAAACCTGGGCTTAGAATGAGTCTTTGCGGTAACTAGGTCCACAGGTT		Idh1
scl50733.5.1_21	0.021576	0.000408	5.61	0.40004	1.81	NM_013819	TCGTCATCATGGTCATCGTTGCTAGTCTGGTTCTCCTGGGAGGTGTGATCACTATTGTTGTGGTGTGCAA		H2-M3
scl018751.17_49	0.021576	0.000408	-5.61	0.39931	-1.41	NM_008855	GCACTGTTCCTGGAACCACATGGTCACTCTAGCCAGGTCCCAAAGGACCCTGATTCTACATTACATTTCA		Prkcb
scl0001939.1_45	0.021625	0.00041	5.61	0.39547	2.25	NM_010196	CCCCTAGATTAAGTTAACCATTACTGCGAAGTGCTTACCAGGCACGCTGCACCCGTTTCCTAACCTCCTT		Fga
scl068955.1_4	0.021962	0.000417	-5.6	0.37819	-2.92	NM_026886	TGCTGATGCCACCATGAGAGGCCGGATAGCAGGTGTCTGGCACAGGAGTAGGCGCCCTGGGAGGGCATGT		Srrm4
scl30157.1.2_318	0.022081	0.00042	5.59	0.37117	1.48	NM_175528	GAGGATCATCAATGACTGCCTACCCACAGCTGCTGCTAGTTCCAAATATGTGACTCACGCCTTAACAGTA		Dennd11
scl47072.5_281	0.022198	0.000422	5.59	0.36408	1.3	NM_010738	TTGCTGCTCATGACCCTGGAGGCACACAGCCAGCACAGTGAAGAGGCAGAATTCCAAGGTATTATGCTAT		Ly6a
scl30176.1.2_1	0.022198	0.000423	5.58	0.36269	1.57	NM_175221	TACAAAAATGTAATAAAATGGGATTAGAGTAGACCAATTGGCAAACCCTGGAACCCAGTGAGAGATTCTG		#N/A
scl25963.1.1_27	0.022308	0.000426	-5.58	0.35616	-1.37		CCAGTTAAGCGCCTACAGATGTCAACTGTTAGCTTTGTACCTAATCACTCAATGAAACGGAGAAAGTTCA	mMC014891	#N/A
scl17458.10.1_1	0.022353	0.000427	5.58	0.3526	4.27	NM_007695	CTCTAACCTCCCTTTACCCAGCCTGACCAAAGGACACCACTTGGATCAAGTAGGCAAATATCTTACAGGA		Chil1
scl0319476.2_26	0.022367	0.000429	-5.57	0.34955	-1.44	NM_176920	AATATCTGAGTGAGCTTGATGTGTTCGATGCTCCTGTCCCATGTTTTATCTTCCAAAACAACTAAGGAAA		Lrtm1
scl30578.11_47	0.022367	0.000429	-5.57	0.34889	-1.57	NM_175268	AGCATAGTCTCATTGGCAAATGAACTGCATCGTCAGTGTTTGGGGGCACCCAGGGGTCAGGGACAGATGA		Fam53b
scl0002569.1_91	0.022388	0.00043	5.57	0.34641	2.32	NM_011241	AGAGGGCGTTTGTGTATTGACCGTTTGTGCCTGCTCTCTCCCAGGCCGTCTGCTGACCTTGGATAGCTCA		Rangap1
scl0320777.1_163	0.02242	0.000432	5.57	0.3426	1.38		AATCAAAAACATTATTGCTGAGAGGTTAGGCAGACACAATGTCTGTATACCCCGGTGAGCTTCTGTAAAG	mMC026477	#N/A
scl000383.1_1	0.02242	0.000432	5.57	0.34193	1.39	NM_178846	CACTTTCCGGCAGGTCCTGGAGCGCGTGACGTTGAACCGCAGTTCCAGTTCGCACGTGGCGCCCGAGAAG		Gnl3
scl00100532.2_66	0.02244	0.000433	5.57	0.3388	2.09	NM_145923	TTATGCGTGTGGTAGATGCAGTTTGATGTGAACCCACACTGGCAGCTAGTGACTTGGTATGTGTGTTGTG		Rell1
scl23887.17.1_103	0.02244	0.000433	5.56	0.33802	2.01	NM_016748	CACGGAATTTTAGGGTAACCGGTTCTAAAGCCCTCTCTTGTGTGTGCACCGTTGGCTTGAAGGTATTTTT		Ctps
scl21044.5.1_1	0.022529	0.000436	-5.56	0.33248	-1.62	NM_011923	TCACTCAAGAAGGTGGTGATGATGATTCGGCCCAACCCCAACACCTTCCACTAAGCTCTCCCTGCCTGGC		Angptl2
scl34857.4.1_84	0.022842	0.000443	-5.55	0.3169	-1.16	NM_173789	ATTATCTCAATCTGATCGGCCATGGCCACCCCAACGGCCTCAACCTGCACACGCCCCAGCACCCTCCGGT		Helt
scl38324.4.1_0	0.023258	0.000451	-5.53	0.29705	-1.27	NM_007837	GTCACACGCACATCCCAAAGCCCTCGCTCTCCAGATTCCAGTCAGAGTTCTATGGCCCAGGAGGAAGAGG		Ddit3
scl22201.1.665_48	0.02358	0.000458	5.52	0.28155	3.59		TACCCTGTGTTCTCTGCGTTCCTCACGTCTGGCTAAGTTCTTTACCATGGCATTGCGATGTTGAACCTTG	mMC018331	#N/A
scl098952.11_256	0.023636	0.00046	-5.52	0.27761	-1.54	NM_153560	CCAGGTTACCACTGCACCCCATTCCGTGGGCTGTTCATATCTGTCTCAGCTTATAATAGAAAATTATGTC		Fam102a
scl0329173.1_142	0.023855	0.000465	-5.51	0.26596	-1.67	NM_177836	CTATTGGCTGCCTGTGAACGGAGATTCTGTCATCCTTACACGCATCTTTTAGTTGACTGTGCATTAAAAG		#N/A
scl0012986.1_67	0.023855	0.000466	5.51	0.2652	2.8	NM_007782	AGTACATGGAACAGGAGTGTGAACTTCGCTACCAGCCACAGCTCAAAGGAGCCAACTGGACTCTGGTGTT		Csf3r
scl32106.2.1_14	0.023855	0.000466	5.51	0.26372	2.52		TGATCTTTCAGAGTTTATAGGCCTTATTCACGCCGCAGCTCTCTGTGATGCCGGGCTTCCTCTATGGAAC	mMC003348	#N/A
scl4804.6.1_2	0.023892	0.000468	-5.5	0.26054	-1.69		TCACAGCAGCCACCCATGTTCACGAGGCCAGCAGCAGATCCCATGCCATCTTCACTATCCACTGCACACA	mMC009047	#N/A
scl30862.1.1_59	0.023892	0.000469	5.5	0.25841	2.72	NM_146599	CAACACAATGCATTATTCTTTCTGCAAATCGAGGCATATCAGACACCTCTTCTGTGAGATCCCTCCCTTG		Olfr697
scl50897.17.1_8	0.023892	0.000469	-5.5	0.25768	-1.84	NM_013710	AATTCATCCTGACTCTGTATCCAGCAGACACAGGCCCTTTCCTTCAGGAAGATACCACCAAGTGTCCCAG		Fgd2
scl064292.1_65	0.02392	0.000471	5.5	0.25396	1.71	NM_022415	ATCCTCTGGGAGGTGGCCCACCATCTGTGACCAGCAGCTGAAGCCTCCTCAGCTACCACAGTGGGGACAG		Ptges
scl00108100.2_211	0.02392	0.000471	5.5	0.25331	1.23	NM_130862	TTGAGCATTAACTGCCGGGTGGGGGCCTGCCGGCTGAGTGGCAAAGCAGCGTTGGCACCTGCTGCCCTAG		Baiap2
scl23584.10_188	0.02392	0.000472	5.5	0.25204	2.34	NM_023544	GCTCTGCATCGAGTTGGTGGGAATGCAGACCTTGCCCTTCTTGTTTTGTTAGCAAAGAACATTGTAGTCC		Rsc1a1
scl014462.3_30	0.023927	0.000473	-5.49	0.24931	-2.2	NM_008091	GGCCTACATGCTCTGTGAATCAGTCCCTGTAATTGTTGTTTGTATGTATAATTCAGAAGCACCAAAATAA		Gata3
scl48193.7_228	0.023927	0.000474	5.49	0.24628	3.19	NM_019466	GTGGGAGGCCATCCCGTTGCCGCCGGCCCAGTGTTTCTAGTTCTGCACTTTGAACCGGAGAGGCTAACCT		Rcan1
scl0080285.2_59	0.023927	0.000475	5.49	0.24539	3.18	NM_030253	ACAGGTTACCTGTTCAGAATGATGGGGTCACTAAAGGCACCGACCACACACTAGCATCATAGTGCCTTTG		Parp9
scl0078781.2_278	0.023927	0.000475	5.49	0.24487	2.43	NM_028864	GGTGTTAGATTTAATCGACTTGTAATCATTGTACCCATGGGGCATTTCAAGGTGGGTTTTGCTGTGGGGA		Zc3hav1
scl21244.1.24_190	0.023927	0.000475	5.49	0.24436	2.29		CATAAACTGTCGCCTGACCTCAGAAAAGAGTCTATCTAAACCAATTTTCATAGCTTGCCCACAGGCATCC	mMC010358	#N/A
scl25353.1_541	0.024125	0.00048	5.48	0.23319	1.89		TGTTGTAAGAACTGGCAAGGGGCCCATGCTCCTTAACCCTCTGTCCAAGCTCATTGAAGCAAACCTCATT	mMC012440	#N/A
scl00214854.2_165	0.024125	0.00048	5.48	0.23307	2.71	NM_153408	TCACAGGTTAGGAATAGTTCTGAGATCACAAAAAAGAGACCGCCATTATAATTGTGAGGGTTTGTATATG		Neurl3
scl021922.2_0	0.024141	0.000482	-5.48	0.23075	-1.56	NM_011606	ATTTGGTGAGCTCAAAGATGTTCGAGGAACTCAAGAACAGGATGGATGTCCTGGCCCAGGAGGTGGCCCT		Clec3b
scl022337.1_17	0.024141	0.000482	5.48	0.22945	2.36	NM_009504	CGGCATGCAGAAGGCTTTATTTTAAAGTCATTCCATCAGAGGTGTTCTCAGAATTAGACCCCACCTGTAC		Vdr
scl020208.3_20	0.024307	0.000488	5.47	0.21756	2.32	NM_009117	GGTCTTCTGCTCCCTGCTCCTGGGAGTCTGCCATGGAGGGTTTTTTTCATTTGTTCACGAGGCTTTCCAA		Saa1
scl18944.17_277	0.024307	0.000488	5.47	0.2172	2.1	NM_009851	GATGTACTGTGTCTTTGTGTAAGTCCTATGTGTTGACTTTTCAAATATAGCCAATTGCTTAGGTATGTAC		Cd44
scl51521.7_200	0.024307	0.000488	5.47	0.21665	2.01	XM_128954	TTACCTGTGTTACGTCATCTTCCATATCTTCCATACGTCTTCCATCTTCCATACGTCTCTCTCCCCTGCT		#N/A
scl40776.5_573	0.024307	0.000488	5.47	0.21664	1.71	NM_010303	AGGGTGCCAGAGCTGGGCCCTAGTGTATGTATACTTGAGAGACCTGACTTGTCCTGGATTTGAGCTTTCA		Gna13
scl0020848.1_188	0.024324	0.00049	5.47	0.21319	1.8	NM_011486	TTTTTCAGCAGCTCGGGGTTGGTTGTTAGACAAGTGCCTCCTGGTGCCCATGGCATCCTGTTGCCCCACT		Stat3
scl3082.1.1_295	0.024324	0.000491	5.46	0.21176	2.59		TCCTTGCTTGTAACAGCTAAGGTTGATGTCACTGTCCCTCTTAACAGCCTTTTCCGTTCCTTTCTGTTTC	mMC012151	#N/A
scl49144.8.1_51	0.024324	0.000492	5.46	0.20794	2.86	NM_170599	ATAAGACTCTGGTAGTTACAGCCAACAGAGGGTCATCACCTCAGGTCTTGCCCAGGAACAATGGTTCAGT		Igsf11
scl36056.10_126	0.024324	0.000493	-5.46	0.20768	-1.52	NM_008026	TAAACTCAGATTCGCAAACGCTGTGCGTTTGTCAGACCACCAGACCAAGGTCAAACAATCAGAAGGCAAC		Fli1
scl00319526.1_5	0.024324	0.000493	5.46	0.20678	2.5	NM_176935	ATCTCAGGCTTTCAGGTTTTGTTACGGACGATGACTGCTTTTCCATCCCTCAAGAAGAGGTGATGCACTG		Dennd4a
scl23564.6_587	0.024324	0.000493	5.46	0.2064	1.38	NM_010329	GTAAAGGTTTGCGGTTAATAGAAGATATTTCCAGTCTTCGTGACACGGGGACTCAGTGTTGCTGGGACAG		Pdpn
scl0013058.2_128	0.024324	0.000494	5.46	0.20574	2.01	NM_007807	CCCCAAATAACTGGGTTAAGAGTAAAATTACATCCGATATTTTATGGGCATCCAGAAATGCAAGACAGAG		Cybb
scl0014221.2_140	0.024324	0.000494	5.46	0.20436	3.99	NM_010218	TGTGGGACAAGTATAACGAACCGCTGCTACAGTCGGTGTGTGTATTCCGAGAGCGGACTGCTAGGCGCGT		Fjx1
scl23444.10.4_45	0.024324	0.000495	5.46	0.20296	2.21	NM_178931	TTTGCTGAGACCGAGGAGGAGACAGCCTCCAACTGAACAAATTCTGGGTGACAAGACACCGAGGAGACGT		Tnfrsf14
scl38034.5_53	0.024453	0.000498	-5.45	0.19613	-1.47	NM_144821	CTGCTGTAGACCTGGGTCACAGCATGCCAGAGTGACAAAGACCGATTTCAGATTTTTACTGCTACAAAGG		Mfsd4b1
scl067539.1_109	0.024753	0.000505	-5.44	0.18229	-1.98	XM_486200	ATAGCTGCCCCGAGTCGAAGTCCTAGGAGATGAGCCCCCTGTCTGTCTGCACTGATGGATTCTAAATTTT		#N/A
scl28971.3_6	0.024784	0.000506	-5.44	0.17958	-2.97	NM_009349	CCCAAGGTTCTCTATTTTCAGCACCAACATCCATCCCCTTTGCTCTTATTGTACCCTGTTGAAAGTTCAT		Inmt
scl51828.10_167	0.024848	0.000508	-5.44	0.17549	-1.44	NM_053261	CTCCAACATTCTCCAAACAGCTACAGTGCGGTGTCCTGTACAAATTCTCCCCTGTAGTTCCGTTGTCACT		Impa2
scl011988.11_16	0.02497	0.000513	5.43	0.16669	3.36	NM_007514	GCCATGCAAGCAAATGACCATCACCAAAGAAACCTCAGCTTACCTTTCATACTTCATGAAAAGACAAGTG		Slc7a2
scl0207683.7_143	0.02497	0.000513	5.43	0.16654	2.89	NM_170599	CACTCGGGAAGTCACTGCTGTGACCGTTTCGATGTTGATAAGAAGGTGAATTTACTGTAGTGTTACCACC		Igsf11
scl0014455.1_87	0.02497	0.000513	5.43	0.16624	1.45	NM_013525	TTGAGGCTGGATAGACAGTTTGAAAGTTAACTGGTTGCATGCTTGTTCATTTGGCTGGCTTGCTTGGGTA		#N/A
scl015024.2_236	0.024988	0.000515	5.43	0.16262	1.77	NM_010395	CACTCTGGGTCCTACCCCCAATGCTTCAGGGACATTTAATCAGGTCAAATTGGGATCAATGGCTTTGATG		H2-T10
scl35725.2_527	0.024988	0.000515	5.42	0.16182	1.23	NM_025721	CTGTCTAGCCCTATGCTACCCCACTTCCTGTATGCTCAACTGGATCCTCAAGACCATTTCATCTCTAGCT		Spesp1
scl070449.1_41	0.024988	0.000516	-5.42	0.1611	-2.42		GAGCTTTGAGTGGGTAGATAATGACCTTCGTTGGTATTGTATACACTGATTAAGCAAACAACAGTCTCAG	mMC024317	#N/A
scl00109032.1_121	0.024988	0.000517	5.42	0.15861	1.88	NM_175397	CCTGTGACCTGTGGTAAGGCCAAAGGGACTTTGTTCCAAGAGAAACTGAAGCAAGGAGCCTCAAAAAAGT		Sp110
scl00212168.2_86	0.024988	0.000517	5.42	0.15845	1.41	NM_172503	TTAGTTTCCCCATGTCTGCATCTCTCTCAAGTCCCAGCTGCTGACAGGCCTTCCTGTATCCCAGGCCTTG		Zswim4
scl21215.2.1_31	0.025083	0.000521	5.42	0.15064	1.66	NM_183102	GCACCTGAAGAAGTCTCCTGCTTAGTACATCATGACTTCCATCGCCTCCTCTGTCATATTTGTCACATCT		1700092C17Rik
scl0227929.1_2	0.025083	0.000521	5.42	0.15038	1.96	NM_139200	CATAGGTATCACCTCAGCTCGAAGTTCCTTGTTAGCTGTGCTTGTATTGTACTCTCACCTGTCAATCATG		Cytip
scl083921.9_127	0.025083	0.000521	5.42	0.15034	2.33	NM_031997	GCCTGGTCATGTGCTCTTTTTATTCACTTGTATACTGATTACTTTTGAGGGTTCACCTTTCAAAGAGGGA		Cemip2
scl0002652.1_12	0.02522	0.000525	-5.41	0.14339	-1.67	NM_025455	CCTTCGAGCAGCTGGAGCATGTTCGGGAGATGCAGGAGAAGTTGGCCAGACTGCACTTCAGCCTGGATGT		Ccdc28b
scl43090.8_531	0.025356	0.000528	5.41	0.1365	1.73	NM_023275	TATGGTATGGGTCGTCTTAAGTCCTTCATGACACCCCTTCAGTCTTTGGGGGCTTTGGTTGTTTGTCTGT		Rhoj
scl54760.5_0	0.025385	0.00053	-5.4	0.13393	-1.48	NM_010110	AGGTGGGAGAGGGAGCAAAACAGCCAGCCCCTTCCAGGTGGCAGTCGGAAGGGATTTTTGTTTTTGATTC		Efnb1
scl056480.1_127	0.025517	0.000533	5.4	0.12727	1.55	NM_019786	TTAACCACAGTCGGTTCCCTGACAAGGATAAAGTGGCATTATCTCATTTGACCGGGTGCCCAAATCTCAG		Tbk1
scl32896.3_171	0.025651	0.000537	5.39	0.12051	1.34	NM_018820	GAAAGGCCACCAGGGCCTGGGCGCTGACCCTTAGGACCCAGGGAGAATTGACTTGGATCTGAGTTGAGCC		Sertad1
scl26910.29.1_183	0.025749	0.000539	5.39	0.11522	1.37	NM_011075	CAAGCCATAGTTAAACAGGGCCATGTTTTTAATTGCATTACGTGATTCATAAGAGAACATATAGTTTTTT		Abcb1b
scl37048.5.1_29	0.026008	0.000547	5.38	0.1015	1.6	NM_021424	AGGAACCTACATCTGTGAGGCCACCAACCCTATTGGCACCCGATCGGGCCAGGTGGAGGTCAATATCACA		Nectin1
scl0020677.2_120	0.026008	0.000547	-5.38	0.10105	-1.78	NM_009238	AAACTTTGAGAGCATGTCCCTGGGCAGTTTCAGCTCCTCATCGGCGCTCGATCGGGACCTGGATTTTAAC		Sox4
scl011641.2_236	0.026008	0.000547	5.38	0.10086	1.7	NM_009649	TTTCCATAATTGCCCCAAAGAGGGGAAGTGGGGATTCAATCGCTCTTACATGTAGTCATTTGAAGTTGGG		Pakap
scl22801.5.1_50	0.026038	0.000548	5.38	0.09828	1.71	NM_013609	TTCAGACACTCTGGATCTAGACTTCCAGGCCCATGGTACAATCCCTTTCAACAGGACTCACCGGAGCAAG		Ngf
scl0002686.1_6	0.02609	0.00055	5.37	0.09485	1.86	NM_030014	ACTAACAGAAGTCCATGAAGAATTACAGAAGAAACAGGAGCTCATTGAAGACCTTCAGCCAGATATAAGT		Hook1
scl17216.11_651	0.026168	0.000553	5.37	0.08968	2.15	NM_030710	AGGCATGATTAACACTATGGAGGTGGCTATGGGGATGGAGTTACTCTTCTGAGGTGGTGACTTCTTGTTT		Slamf6
scl29767.12_42	0.026168	0.000554	-5.37	0.08791	-1.68	NM_011844	GCGCCCAGTCACTCCCCACGTATACTCCTAGTGGGGAACCTGTATCGGCTTAGAATTACTAAAGAAGCCA		Mgll
scl000913.1_4174	0.026168	0.000554	-5.37	0.08766	-1.3	NM_009741	TTCAATCCGCTATAGACATCTGTGCACTGTGCATCTCTCCAGGCATGAAGAAAACCAGGTAGAGGGCAGA		Bcl2
scl45359.10.52_9	0.026528	0.000563	-5.35	0.07235	-2.2	NM_145978	ATGCTGCAGGAGAACCGCCAGGGACGGGCCGCCCCAAGGCAGTCCAGCTCTTTTCGACTCTTACAGGAAG		Pdlim2
scl42059.4_41	0.026588	0.000565	-5.35	0.06748	-1.72	NM_181328	CCTGGCACTAAGTCCGTTGAGGATCACGCCAGTGTAGGGTCTGGGTGGGAGCAGACAGGCCACCGGCCTC		Slc25a29
scl00223881.2_140	0.026588	0.000565	5.35	0.06731	3.21	NM_172612	TCTTGTTCTACTTCTCTGAATCCCACCTGCATCCTGCTAAGCCAAGAAAGAGGTCCTTGGCCCTGGAGTA		Rnd1
scl48626.2.1_273	0.026639	0.000567	5.35	0.06398	1.8		GCATCCTAAATTTCTAAGTTGTCGTTTGCTGAGCCCCGAGGAGTTCCAGTTATGGGTTGAGCCATGACTA	mMC010551	#N/A
scl43023.1.1_325	0.026656	0.000568	5.35	0.06195	1.58		GAACCAGTTAGACACAGTCTATAGAGCGCCAAGAGTCAGTCAGAAGGTCTGAGGGACTTACTACTCAATG	mMC018185	#N/A
scl072462.6_25	0.026714	0.00057	5.34	0.05837	1.7	NM_028244	TAAGAGGTCACAAAAGAAGACAGCATCCAGCACCCTTGACCCCTGTGATCCGTCCAGTCAAAAACCAGCA		Rrp1b
scl41826.1.1_224	0.026852	0.000574	5.34	0.05177	2.94		TGCCAGGAATGTCTTATGTTCTTGGTAACTGAGGACTGTCACCTTCTGGCGGGAAAGATGGTGTGGTCAT	mMC002858	#N/A
scl00226419.2_84	0.026939	0.000577	5.34	0.04709	3.72	NM_145508	CCTAATGTCCGAAACCAGTGGTAGTATACCTCTGTGCAGTGTATTGCCAAAGCTGATTAGCTAGTGGACC		Dyrk3
scl21382.3.1_56	0.026952	0.000578	5.33	0.04522	2.17		CCGTGATGATTTAACTTCAAAGCAAGAGTGTAGTTGGTGCCCACTGCACTAAGCAGATATGGTGGATCGG	mMC011908	#N/A
scl32171.20.103_51	0.027017	0.00058	5.33	0.0414	1.96	NM_007489	TGACTCCATAAAAGCCACCTCAGAGCCATTGATACAAGTCAATCTACCATGTGTAACTTCAGACAAAGTG		Arntl
scl0207818.1_83	0.027033	0.000581	-5.33	0.03945	-1.09	NM_174992	AGACACGGAGAAAGCTGTTCATGATGCTGGGCCTTGATAAGGACAGTGCTCGAAACCGACCACCAAAGAG		Smagp
scl000882.1_25	0.027061	0.000582	5.33	0.03677	2.67	AB034730	TGGGGAAGGGTACTCTAGAGATGCCACCTGCAACTGTGATTATAACTGTCAACACTACATGGAGTGCTGT		Prg4
scl0078507.1_160	0.027061	0.000583	5.33	0.03569	1.62	XM_358383	GGCAGGGTTGAGTGATAGCAACAGAACCCACATGCCTCCAAAGCTCTAAGATATTCAGATTTATTATGGG		#N/A
scl00224794.1_18	0.027089	0.000584	5.32	0.03328	1.3	NM_199016	AACCATGCTAACAGGCCTCATGATATTCATGCGGAGCAGAGCATCCACATCCCGTCCATTCTCCCGTCTT		Enpp4
scl0213573.7_85	0.027183	0.000587	-5.32	0.0284	-1.67	XM_486022	CTAAGTGTGTGGCTCTACCCAGAAGGCATCCCATGCCTGAAGGAGCTAACCTCAGAGTAGTCAAGGCCTT		#N/A
scl47487.1.1186_63	0.027197	0.00059	5.32	0.0245	1.44	NM_007395	CCCACGCCACTGGACAACTCCCAGGAGACCTGTGCGCTCCGTGCAGCTCAGCTCAGCCGCCTCTCAGGAA		Acvr1b
scl00170439.1_29	0.027197	0.00059	5.32	0.02439	2.67	NM_130450	ATCATTTCCCCAATGCTTGGTGGCACTTCAGACTTTTGTTCTCCTGGTTGATCAAGGTGTTGCCTGGTGG		Elovl6
scl48613.5_237	0.027197	0.00059	5.32	0.02381	2.26	NM_016674	CCCTTCCTACTGTTACACCCTAGTTTCAGTTGTTTGGCCTGGAACTTCTGTTGCTAAGCAAATGTAATGG		Cldn1
scl0011717.2_283	0.027249	0.000592	5.31	0.02052	1.37	NM_009667	TACATGTCTCTCTCTCTACCGATGACCCCATGCAGTTTCACTACACAAAGAAGCGCTCATGGAGGAGTAC		Ampd3
scl39327.21_224	0.027265	0.000593	-5.31	0.01857	-1.47	NM_080643	TCTATCTATTAACTGCCTGAGAGGATGCAGTAGGGGAAGGCCTTCGGGCCACAGAAGAACCGTCTACCCA		Caskin2
scl16035.21_615	0.027367	0.000596	5.31	0.01344	1.84	XM_148990	GGGTTTTGTCACATTGGCCTTCTTACTAAGTCACTGTCGCCCAACTGTTTTGTATATTCTAACCTTAAGT		#N/A
scl34457.2_232	0.027393	0.000597	-5.31	0.01111	-1.29	NM_024467	GTATCTGCTGTTTGCCAGGCATAAGGCACGAGCGTCACACGAGAGAGTGAAGAGTTTCAGAATTGAGTAG		Zfp319
scl53360.9.1_13	0.027625	0.000603	5.3	0.00115	1.29	NM_027209	CACTGGTGTGAATAAACAAGGGACCTGCAATGAAGTCTGAAGAAGTTTCCATGTTGTTGGTTCAAAATAA		Ms4a6b
scl00319476.1_249	0.027639	0.000604	-5.3	-0.00077	-1.71	NM_176920	AACTTATGGACAGTTCATCAGCCTGAGAGCCTTCATTTCCAAGGTCCCCTCGATCACTGAGGGCCCGGAA		Lrtm1
scl23756.5.1_305	0.027639	0.000605	5.3	-0.00202	3.86	NM_198959	AGAAAGCAGTGTTGCAAACCGTCTAGTGCTGTGGGCGTGGTTACTGTCATCCCTGTCTCATATGGCTCTA		Hcrtr1
scl42956.7_401	0.02764	0.000606	5.3	-0.00368	1.11	NM_030887	CTATGGTCTGTTATGGACATCCACCCACCAGTTAAGGCCATTGTAATTCCTAAGTACTGTAGGCTCTGGG		Jdp2
scl50829.9.1_2	0.02764	0.000607	5.29	-0.00471	3.01	NM_013683	CCACCTGCAGCTCATGAAGAGAGGAGGGTGCTACCGGGCCATGGTAGAGGCTCTTGCGGCTCCTGCAGAC		Tap1
scl0021826.1_238	0.027861	0.000613	-5.29	-0.01521	-1.5	NM_011581	GGAAAACATTTGGATGAGATATGAGGCTCACCGTGGAGCGAAGACCGAGCATTCCGCTGTGTTGCCTTTT		Thbs2
scl00108673.2_110	0.027861	0.000613	5.29	-0.01552	1.34	NM_023731	TTTAACTGTCCCCATCTCCTTTCCCGCCTGTTCCAAAGTGCCTTATAGTCATAAACTGTTGCTGGGTGGT		Ccdc86
scl47673.9_482	0.027933	0.000615	5.28	-0.01947	3.05	NM_054088	CTTGACTTGTAAGCCCCTTAGCAAGGCTGGTTCATTTGTTTATTAAAAGCAGGTGTGGGTGAATTTATGC		Pnpla3
scl21816.1.35_40	0.02817	0.000622	-5.28	-0.02942	-1.35	NM_054045	AGGGGATAATCTTACGGAGGGTTGGGGCTTGGTGGATACTATGTAATGTTCCTACCCAGCTGGAGCAGAG		H3c15
scl30900.1.175_144	0.028255	0.000624	5.27	-0.03422	2.71	NM_146820	GGTACGCCTCAACTCTCGAGATGCCACCTTCAAAGCCCTCAATACATGCTCAGCCCACCTCTTTGTTATT		Olfr655
scl28435.4_51	0.028255	0.000625	5.27	-0.03513	2.58	NM_019948	ATATAATTCACTTTTAATGAACCCATCCTTACTCTCCTCACTACAACCTGCTCCTATCCACCTCACTGAT		Clec4e
scl00171543.2_231	0.028394	0.000629	5.27	-0.0418	1.67	NM_138313	TACTGTCTCCATTTTGGGCCAAGCCGGGACCAAACTTACTAACTCAGGCAAGCCAGGGTGAAACTTAAAC		Bmf
scl0319613.1_56	0.028394	0.00063	-5.27	-0.04278	-1.58	NM_178765	GTGCCGTTTGAAAATGTGTAATTGTTCCAGCATTCCAATGCTCTTGTGCATAGCAGGGGACTGTAACCAA		Sybu
scl51251.1.72_30	0.028407	0.000631	5.26	-0.04523	2.52	NM_008602	TAAGCCAAGTAAGGGTGATGTGGAAACCGTTGTTCCAAGTTAATGGTGATCGCGGATAAGAATTGTTTTG		Pias2
scl0170826.1_122	0.028407	0.000632	-5.26	-0.04587	-2.25	NM_133249	AGTTTCCATGCTGTTGATGTTCCACTGCCACGTTAGCGTCGTCCTCGCTTCCAGCGGATCGTCCTGGGTG		Ppargc1b
scl070673.1_286	0.028414	0.000633	-5.26	-0.04746	-1.91	NM_027504	CAATGATTTTTATAATGAGAATCACATGATTAAGCCTTTTGGTAATCTTATTGACTATAGAGTCTATTTA		Prdm16
scl00140486.1_282	0.028467	0.000635	5.26	-0.05069	2.01	NM_009951	ATAATTACAGTATGTACCGATCCACGTTTAAAGGGAGTCCTTGGGCTAAGGATAGAGCTCGCCGGGCACA		Igf2bp1
scl23142.2.172_159	0.028537	0.000637	-5.26	-0.05447	-2.36	NM_008772	AAGAGGTTCATGTCCTGTAAAAGCACAGTATTGTTTGGCTGGAGGGAGCTGCAGAATCGCCCATGTTTCT		P2ry1
scl1733.1.1_289	0.028945	0.000647	5.24	-0.07028	2.03	NM_181275	GTCTACCCAGCTGGCCATTCAGTTTTACTAATTCAGAACAACCCTGGATTAAGAAGAACATGGAAGCATC		Tas2r139
scl37158.1.378_126	0.029135	0.000652	5.24	-0.07827	1.41		CAAGATAGAGTTCCAAACATGTTCCACCTGACCAGCGTCTTCCTGCTAAGCCCTAATCTTCACCATCTCT	mMC018711	#N/A
scl064385.1_89	0.029249	0.000655	-5.23	-0.08357	-2.02	NM_022434	GCGTGGGTGAGAGAGGCCTGCTCCATAAGGTGCATTCTCCTCCAACCAACCTGGACTATTCTCTGAACAA		Cyp4f14
scl0020444.2_43	0.029302	0.000658	-5.23	-0.08727	-1.55	NM_009179	GTCCTTCCTTCGAGTGGACAAAGAGAAGGTCCAGATTTACAACCCAGCCTTCTTCAAGTACATTCACGAC		St3gal2
scl0239719.19_44	0.029302	0.000658	5.23	-0.08804	1.71	NM_153588	TTCTTGGATGGCACTTTGCCCTCGGCCACTGACACTGGCCCACTGCAGAACAGCAGTGAAGATAGAGAGT		Mrtfb
mmu-miR-330.miRNA-Tagged-Template	0.029389	0.000661	-5.23	-0.093	-2.06		AAATCTTCTGAACCTCGCATGAAGCATATAACACGTCAAACCGTGCTTCTCTGCAGGCCCTGTGCTTTGC	mMO036067	#N/A
scl000854.1_75	0.029389	0.000663	5.23	-0.09488	2.13	AK087931	GAACCTTTAGGAACTGATATAAAAAAGGATGAAGATTGCCTCCAGACTCCTCCTAAGCCTCCACCAACAC		Mndal
scl29243.5.1_44	0.029389	0.000663	5.22	-0.09587	2.61	XM_133029	TTAATTTTATTATTGTAAATATTTCCATTGTGTCGTTTCTGCCGTCTCAAAATGCCTGCTGATCGTTTAT		#N/A
scl070337.5_268	0.029389	0.000664	5.22	-0.09624	2.11	NM_027391	ATGGATGTAGCTGGCAATTATCTGAACATGAGTTGCATGGAGTGTGCCGGAGCTGGCTTGTGCTAGCACA		Iyd
scl5798.1.1_76	0.029393	0.000664	5.22	-0.09769	2.52		CTAACATCTTTCGATAACTGCTCAAGTTCATAGGCAAGAATCTTTCACCACTAATGTATTACGCTATCAC	mMC001949	#N/A
scl00104368.1_2	0.029424	0.000667	5.22	-0.10112	1.44		TTAAGCCGACCAAGTCCCCTTTTCCCATGGGGACTTTGGTGTGCAATGGTTGCAAACAGCAGCCTCCTTG	mMR028683	#N/A
scl018950.7_181	0.029424	0.000667	5.22	-0.10133	2.23	NM_013632	TATGGAGAGCATTCCACTCCCGGATCGTGGCAGCTGACCTGCAATGGAGTGCTCCGCTGCTCCCCTGGTG		Pnp
scl000816.1_87	0.029431	0.000668	5.22	-0.10287	1.37	NM_008362	GGGGACTATATATGCCGTATGTCCTATACGTTCCGGGGGAAGCAATATCCGGTCACACGAGTAATACAAT		Il1r1
scl014313.3_29	0.029477	0.00067	5.22	-0.10574	2.49	NM_008046	CTGCCACCTGAGAAAGGCCACCTGCTTGCTGGGCAGATCCATTGGATTAGCCTATGAGGGAAAGTGTATC		Fst
scl0020965.2_225	0.029585	0.000674	5.21	-0.11173	1.64	NM_013681	AGTCTGGTGCAGTTCGAGTGTGTGTGAATAAGCTGGCTGTGCCTGTAGAGCTCTTGTGTTTTTAGTGACG		Syn2
scl48880.2.1_4	0.029585	0.000674	-5.21	-0.11206	-2.67		CCTTATGTCTACTTCACTCAATGCTTGTAACTTCGTTCCAATAAGAGACTGAGCTAACTTGTGTTATGGC	mMC015272	#N/A
scl46660.3_175	0.029691	0.000677	5.21	-0.11698	2.52	NM_030720	TATGTGCTTCGCAGTGTTCCTCTGCTTCGCCCTCAGCTACATCCCCTTCCTGTTGCTCAACATTCTGGAC		Gpr84
scl013447.1_264	0.029728	0.000679	5.21	-0.11954	2.22	NM_007873	GAATACATCCTCAAACTGCAGCGCCACGAAACAATTTTTGTAATCTTGTCTGACCTTCCCAAAGGTGTCC		Doc2b
scl18330.13_7	0.029733	0.00068	5.2	-0.12147	1.66	NM_054055	AGAAAACGGGGGCAAAGTGTCTTAGGCCAGAAGTACGCTGTAGCATTGTAACATTGTGCAGATGGAGACA		Slc13a3
scl21067.3.1_16	0.029733	0.000681	-5.2	-0.12311	-1.51	NM_145521	TCTGGGCAGAGCTGGCCCCAGAGAGGTGGCTAGAGGTGGGTCAGTGAGTGGGGACGGACCGACTCAACTT		Plpp7
scl2166.1.1_61	0.029733	0.000682	-5.2	-0.12428	-1.68	NM_011067	CCCCCCATGGGGGTCATACCCAGTGGAAACTCAAGCTCACTGACTTGTGTATTAATAACTAGAGAATTGG		Per3
scl293.2.1_91	0.029733	0.000682	5.2	-0.12481	2.19		GAAGAGGAAAAGCTGTTATGTAAAATGAACTTTAAACTCACTTCTAGTCTGAGATCGTATACTACATGAG	mMC012009	#N/A
scl0056045.1_160	0.029764	0.000684	5.2	-0.12715	2.36	NM_018851	CACAACTGCTGCCAGAGAAATTTGCAGAGCAGCTCATTCGGGTGTACTGTAAGAAGAAAGACGGGAAGAG		Samhd1
scl37812.5_586	0.02981	0.000686	-5.2	-0.13	-2.38	NM_133994	CTCCGGCTCCAAACTGTCAAGCTACTTAATCTTGTGCCATAAGACGTCTTTTATGTGCCTTACCTAATAA		Gstt3
scl012978.19_21	0.029982	0.000691	-5.19	-0.13811	-1.27	NM_007779	CCCATTTTAAAAAACCCGTCCCAAACTCTCGTGTTTCAATGGAAAGACTGATTTATGTCTCAAAAGACAA		Csf1r
scl51631.2_461	0.029982	0.000692	5.19	-0.13842	2.72		ATATGCCAAATGCCCTCCAGGGTGTCCTACTTCTTTGGATCTTCTCCTGTGTCAGGGCTCCTGAAACTAT	mMC017759	#N/A
scl0014584.2_231	0.029989	0.000693	5.19	-0.13992	1.73	NM_013529	CCCAGGCAGCACTTTGGTCCCGGCTCCCAGCCTGAGATGCCCCACACAAGAGGGTGGTTTCGTGGGGCTG		Gfpt2
scl00319202.1_96	0.030001	0.000694	5.19	-0.14159	1.82	XM_489305	GTTCCTTGATAGGACATGACTCCTTAGTTACATAGATTCCTTTGGCAGAACTCCCTAGTGATGTAAACTT		#N/A
scl38891.1_427	0.030054	0.000696	5.19	-0.14467	1.17	NM_172939	GTCCTCCAGGTACGCTTGAAACTATGAATGTCAGTTTGCTTTTATGGTATGTAAAGTGCAGCTAACGGGG		Sowahc
scl0002494.1_23	0.03012	0.000698	5.18	-0.14817	2.58	NM_009270	AGAAACGACATTAACAGGAGCAGCTACCTCAGTGTCGACCTCGTTCGTGACGGACCCGGAAGTGATCATC		Sqle
scl49075.17_609	0.030152	0.0007	5.18	-0.1505	2.36	NM_144550	TGTTTTCAGTTTGTCTCAGTGATAACTGCCATGCTATGTTAGTAATTTTCAACTTGAGTGAGTTGGGAGG		Spice1
scl16098.8_1	0.030186	0.000701	5.18	-0.15292	2.44	NM_023141	TGAGGGTCAGGAAGCCAGTGGAACGGAAGGTCCAAGTACCAAAGGATCCTCAGAACACTCCCTACAGTCT		Tor3a
scl34607.9_25	0.030219	0.000703	5.18	-0.15528	1.59	NM_008539	CCTCTAACTGTGAGAGCAGATGAGTAATTCCTTCTGTTCGCAAATCAACTGGCTTCGTGTTTCAGTACCC		Smad1
scl0019700.2_46	0.030224	0.000704	-5.18	-0.15673	-1.65	NM_009047	ACCAGAGCTTTGGGAACCCTTCCTGCCGGGCGAAAGGATGAATAGGCAGACTATGGGGCTATAAACCCAA		Rem1
scl000734.1_26	0.030244	0.000706	5.18	-0.15912	1.86	NM_011369	GAATTCACAGTCAGCTTCTTGGAAAAGGTCCTTGAACCATCTGGATGGTGGGCAGTCTGGCACACTAATG		Shcbp1
scl37550.2_173	0.030244	0.000706	-5.18	-0.1599	-1.61		GTCCAGTATTGTAAGTAGGTCTGAAAATCACATCTTGCAGGAAGTTGGGAAGGGCCCATCTCTTCTTTCT	mMC007847	#N/A
scl28388.6_630	0.030542	0.000714	-5.17	-0.17118	-1.56	NM_177003	TGGTTTCAGTAATACGCTGCGTATTTGCAGTGATCCAAAGTGTTCAGAGTGAAGCTTCAGATCAGTGTTC		Tigar
scl31928.9_451	0.030575	0.000716	5.16	-0.17461	2.44	XM_486019	GTAGCCAAGGACCACCAGGCTGTTTCAGCTCCTTTCACTAACGGACTTTTTTACCTGCTTGTGTAGCTGA		#N/A
[truncated: 388 more rows]
