# Supplementary material for: Identification and Validation of Ferroptosis-Related Biomarkers in Septic Cardiomyopathy via Bioinformatics Analysis
Source: Front Genet. 2022 Apr 13;13:827559. doi: 10.3389/fgene.2022.827559 (PMC9043284; doi:10.3389/fgene.2022.827559)
Supplement: Supplementary file 6 [file Table1.XLSX]

## Sheet: 442 FRGs
Gene Symbol	Gene set
AIFM2	Ferroptosis-Related Gene
GPX4	Ferroptosis-Related Gene
TP53	Ferroptosis-Related Gene
ACSL4	Ferroptosis-Related Gene
HMOX1	Ferroptosis-Related Gene
NFE2L2	Ferroptosis-Related Gene
BECN1	Ferroptosis-Related Gene
SLC7A11	Ferroptosis-Related Gene
TFRC	Ferroptosis-Related Gene
MAP1LC3B	Ferroptosis-Related Gene
VDAC2	Ferroptosis-Related Gene
VDAC3	Ferroptosis-Related Gene
ALOX15	Ferroptosis-Related Gene
LINC00336	Ferroptosis-Related Gene
PRKAA1	Ferroptosis-Related Gene
ATG5	Ferroptosis-Related Gene
ATG7	Ferroptosis-Related Gene
NCOA4	Ferroptosis-Related Gene
LAMP2	Ferroptosis-Related Gene
SLC3A2	Ferroptosis-Related Gene
PARK7	Ferroptosis-Related Gene
PCBP1	Ferroptosis-Related Gene
MDM2	Ferroptosis-Related Gene
BAP1	Ferroptosis-Related Gene
HMGB1	Ferroptosis-Related Gene
VDAC1	Ferroptosis-Related Gene
TF	Ferroptosis-Related Gene
NF2	Ferroptosis-Related Gene
YAP1	Ferroptosis-Related Gene
CBS	Ferroptosis-Related Gene
PRDX6	Ferroptosis-Related Gene
IDH1	Ferroptosis-Related Gene
PTEN	Ferroptosis-Related Gene
TNFAIP3	Ferroptosis-Related Gene
SREBF1	Ferroptosis-Related Gene
WWTR1	Ferroptosis-Related Gene
PEBP1	Ferroptosis-Related Gene
AHCY	Ferroptosis-Related Gene
STYK1	Ferroptosis-Related Gene
SESN2	Ferroptosis-Related Gene
PVT1	Ferroptosis-Related Gene
MIR214	Ferroptosis-Related Gene
IDH2	Ferroptosis-Related Gene
JUN	Ferroptosis-Related Gene
HNRNPA1	Ferroptosis-Related Gene
MDM4	Ferroptosis-Related Gene
ARNTL	Ferroptosis-Related Gene
CISD1	Ferroptosis-Related Gene
PROM2	Ferroptosis-Related Gene
LONP1	Ferroptosis-Related Gene
HDDC3	Ferroptosis-Related Gene
POR	Ferroptosis-Related Gene
AKR1C2	Ferroptosis-Related Gene
AKR1C3	Ferroptosis-Related Gene
CCL5	Ferroptosis-Related Gene
AKR1C1	Ferroptosis-Related Gene
ABCB10	Ferroptosis-Related Gene
CYB5R1	Ferroptosis-Related Gene
MIR326	Ferroptosis-Related Gene
ABCB6	Ferroptosis-Related Gene
NEDD4	Ferroptosis-Related Gene
PLIN2	Ferroptosis-Related Gene
PANX1	Ferroptosis-Related Gene
GABPB1	Ferroptosis-Related Gene
GABPB1-AS1	Ferroptosis-Related Gene
CA9	Ferroptosis-Related Gene
DNAJB6	Ferroptosis-Related Gene
SAT1	Ferroptosis-Related Gene
ELAVL1	Ferroptosis-Related Gene
TNF	Ferroptosis-Related Gene
FBXW7	Ferroptosis-Related Gene
ATG16L1	Ferroptosis-Related Gene
ZFP36	Ferroptosis-Related Gene
CD44	Ferroptosis-Related Gene
ATF4	Ferroptosis-Related Gene
ITGA6	Ferroptosis-Related Gene
PRKAA2	Ferroptosis-Related Gene
FANCD2	Ferroptosis-Related Gene
ALOX12	Ferroptosis-Related Gene
MAPK1	Ferroptosis-Related Gene
MYC	Ferroptosis-Related Gene
EGLN1	Ferroptosis-Related Gene
MAP3K5	Ferroptosis-Related Gene
GOT1	Ferroptosis-Related Gene
FH	Ferroptosis-Related Gene
HELLS	Ferroptosis-Related Gene
SOCS1	Ferroptosis-Related Gene
OTUB1	Ferroptosis-Related Gene
CARS1	Ferroptosis-Related Gene
MIR9-1	Ferroptosis-Related Gene
MIR137	Ferroptosis-Related Gene
HSPB1	Ferroptosis-Related Gene
HSPA5	Ferroptosis-Related Gene
NFS1	Ferroptosis-Related Gene
RB1	Ferroptosis-Related Gene
G3BP1	Ferroptosis-Related Gene
LINC00472	Ferroptosis-Related Gene
MT1G	Ferroptosis-Related Gene
EPAS1	Ferroptosis-Related Gene
HIF1A	Ferroptosis-Related Gene
G0S2	Ferroptosis-Related Gene
HILPDA	Ferroptosis-Related Gene
PLA2G6	Ferroptosis-Related Gene
PRC1	Ferroptosis-Related Gene
TGFBR1	Ferroptosis-Related Gene
UCHL1	Ferroptosis-Related Gene
GSTP1	Ferroptosis-Related Gene
VIM	Ferroptosis-Related Gene
FASN	Ferroptosis-Related Gene
ANXA1	Ferroptosis-Related Gene
MYH9	Ferroptosis-Related Gene
YWHAE	Ferroptosis-Related Gene
YWHAG	Ferroptosis-Related Gene
ENO2	Ferroptosis-Related Gene
ALDOA	Ferroptosis-Related Gene
HSPA9	Ferroptosis-Related Gene
GNB3	Ferroptosis-Related Gene
PGK1	Ferroptosis-Related Gene
YWHAB	Ferroptosis-Related Gene
YWHAZ	Ferroptosis-Related Gene
TUBA1A	Ferroptosis-Related Gene
RPL5	Ferroptosis-Related Gene
ACVR1B	Ferroptosis-Related Gene
DLST	Ferroptosis-Related Gene
CFL1	Ferroptosis-Related Gene
HSP90B1	Ferroptosis-Related Gene
HADHA	Ferroptosis-Related Gene
LDHB	Ferroptosis-Related Gene
GPI	Ferroptosis-Related Gene
PRDX2	Ferroptosis-Related Gene
MYH10	Ferroptosis-Related Gene
UBA1	Ferroptosis-Related Gene
XRCC6	Ferroptosis-Related Gene
DPYSL2	Ferroptosis-Related Gene
CKB	Ferroptosis-Related Gene
RPL10	Ferroptosis-Related Gene
RPA2	Ferroptosis-Related Gene
RUVBL1	Ferroptosis-Related Gene
PDIA3	Ferroptosis-Related Gene
TUBB4A	Ferroptosis-Related Gene
EIF4A1	Ferroptosis-Related Gene
SMC3	Ferroptosis-Related Gene
VAPB	Ferroptosis-Related Gene
EWSR1	Ferroptosis-Related Gene
CCT5	Ferroptosis-Related Gene
HP	Ferroptosis-Related Gene
RPL15	Ferroptosis-Related Gene
RPSA	Ferroptosis-Related Gene
VAPA	Ferroptosis-Related Gene
XRCC5	Ferroptosis-Related Gene
CBX3	Ferroptosis-Related Gene
FSCN1	Ferroptosis-Related Gene
TRIM28	Ferroptosis-Related Gene
BANF1	Ferroptosis-Related Gene
ACTC1	Ferroptosis-Related Gene
DUT	Ferroptosis-Related Gene
CNBP	Ferroptosis-Related Gene
KHDRBS1	Ferroptosis-Related Gene
LRPPRC	Ferroptosis-Related Gene
HNRNPD	Ferroptosis-Related Gene
RPL26	Ferroptosis-Related Gene
RPS7	Ferroptosis-Related Gene
RPL13A	Ferroptosis-Related Gene
RPL7	Ferroptosis-Related Gene
RPS13	Ferroptosis-Related Gene
PDIA4	Ferroptosis-Related Gene
PTBP1	Ferroptosis-Related Gene
CCT3	Ferroptosis-Related Gene
MAP4	Ferroptosis-Related Gene
HMGN1	Ferroptosis-Related Gene
PDIA6	Ferroptosis-Related Gene
RPS3A	Ferroptosis-Related Gene
RPLP0	Ferroptosis-Related Gene
RPLP2	Ferroptosis-Related Gene
PFN2	Ferroptosis-Related Gene
CCT4	Ferroptosis-Related Gene
DHX9	Ferroptosis-Related Gene
HNRNPM	Ferroptosis-Related Gene
ITIH3	Ferroptosis-Related Gene
KSR2	Ferroptosis-Related Gene
MYL6B	Ferroptosis-Related Gene
RPL30	Ferroptosis-Related Gene
RPL34	Ferroptosis-Related Gene
SNRPA	Ferroptosis-Related Gene
SNRPD2	Ferroptosis-Related Gene
PLXNA4	Ferroptosis-Related Gene
SSBP1	Ferroptosis-Related Gene
CCT6A	Ferroptosis-Related Gene
CCT8	Ferroptosis-Related Gene
HNRNPL	Ferroptosis-Related Gene
RPS4X	Ferroptosis-Related Gene
SNRPD1	Ferroptosis-Related Gene
SLC25A31	Ferroptosis-Related Gene
YBX1	Ferroptosis-Related Gene
WTAP	Ferroptosis-Related Gene
HNRNPA3	Ferroptosis-Related Gene
NACA	Ferroptosis-Related Gene
NOLC1	Ferroptosis-Related Gene
NAP1L1	Ferroptosis-Related Gene
NGB	Ferroptosis-Related Gene
RUFY1	Ferroptosis-Related Gene
SNRPC	Ferroptosis-Related Gene
SNRPF	Ferroptosis-Related Gene
USP44	Ferroptosis-Related Gene
ALYREF	Ferroptosis-Related Gene
ERH	Ferroptosis-Related Gene
CNTNAP4	Ferroptosis-Related Gene
FAM120A	Ferroptosis-Related Gene
MUC16	Ferroptosis-Related Gene
RPL38	Ferroptosis-Related Gene
RACK1	Ferroptosis-Related Gene
TBC1D5	Ferroptosis-Related Gene
ATP5F1A	Ferroptosis-Related Gene
RPL36A	Ferroptosis-Related Gene
TEX264	Ferroptosis-Related Gene
PCBP3	Ferroptosis-Related Gene
YTHDF3	Ferroptosis-Related Gene
WBP11	Ferroptosis-Related Gene
ACTBL2	Ferroptosis-Related Gene
RUFY3	Ferroptosis-Related Gene
ATP5F1B	Ferroptosis-Related Gene
SNU13	Ferroptosis-Related Gene
IGKC	Ferroptosis-Related Gene
RTL1	Ferroptosis-Related Gene
KBTBD3	Ferroptosis-Related Gene
KIAA1614	Ferroptosis-Related Gene
SRSF8	Ferroptosis-Related Gene
H2AC1	Ferroptosis-Related Gene
ABRAXAS2	Ferroptosis-Related Gene
IGHG4	Ferroptosis-Related Gene
H2AC21	Ferroptosis-Related Gene
TUBA4B	Ferroptosis-Related Gene
IGKV1-5	Ferroptosis-Related Gene
IGLV3-19	Ferroptosis-Related Gene
FTH1	Ferroptosis-Related Gene
CP	Ferroptosis-Related Gene
FTL	Ferroptosis-Related Gene
SLC11A2	Ferroptosis-Related Gene
GSS	Ferroptosis-Related Gene
CYBB	Ferroptosis-Related Gene
PRNP	Ferroptosis-Related Gene
SLC40A1	Ferroptosis-Related Gene
ACSL1	Ferroptosis-Related Gene
GCLC	Ferroptosis-Related Gene
STEAP3	Ferroptosis-Related Gene
MAP1LC3A	Ferroptosis-Related Gene
SLC39A14	Ferroptosis-Related Gene
SLC39A8	Ferroptosis-Related Gene
ACSL5	Ferroptosis-Related Gene
GCLM	Ferroptosis-Related Gene
ACSL3	Ferroptosis-Related Gene
PCBP2	Ferroptosis-Related Gene
ACSL6	Ferroptosis-Related Gene
SAT2	Ferroptosis-Related Gene
FTMT	Ferroptosis-Related Gene
LPCAT3	Ferroptosis-Related Gene
MAP1LC3C	Ferroptosis-Related Gene
MAP1LC3B2	Ferroptosis-Related Gene
SIAH2	Ferroptosis-Related Gene
TIGAR	Ferroptosis-Related Gene
AURKA	Ferroptosis-Related Gene
CASP8	Ferroptosis-Related Gene
RIPK1	Ferroptosis-Related Gene
CDKN2A	Ferroptosis-Related Gene
MIR4715	Ferroptosis-Related Gene
CFTR	Ferroptosis-Related Gene
MIF	Ferroptosis-Related Gene
MUC1	Ferroptosis-Related Gene
ALOX15B	Ferroptosis-Related Gene
DECR1	Ferroptosis-Related Gene
ANO6	Ferroptosis-Related Gene
RNF113A	Ferroptosis-Related Gene
GUCY1A1	Ferroptosis-Related Gene
MIR7-1	Ferroptosis-Related Gene
RPL8	Ferroptosis-Related Gene
IREB2	Ferroptosis-Related Gene
ATP5MC3	Ferroptosis-Related Gene
CS	Ferroptosis-Related Gene
EMC2	Ferroptosis-Related Gene
ACSF2	Ferroptosis-Related Gene
NOX1	Ferroptosis-Related Gene
NOX3	Ferroptosis-Related Gene
NOX4	Ferroptosis-Related Gene
NOX5	Ferroptosis-Related Gene
DUOX1	Ferroptosis-Related Gene
DUOX2	Ferroptosis-Related Gene
G6PD	Ferroptosis-Related Gene
PGD	Ferroptosis-Related Gene
PIK3CA	Ferroptosis-Related Gene
FLT3	Ferroptosis-Related Gene
SCP2	Ferroptosis-Related Gene
NRAS	Ferroptosis-Related Gene
KRAS	Ferroptosis-Related Gene
HRAS	Ferroptosis-Related Gene
TFR2	Ferroptosis-Related Gene
SLC38A1	Ferroptosis-Related Gene
SLC1A5	Ferroptosis-Related Gene
GLS2	Ferroptosis-Related Gene
ALOX5	Ferroptosis-Related Gene
KEAP1	Ferroptosis-Related Gene
ALOX12B	Ferroptosis-Related Gene
ALOXE3	Ferroptosis-Related Gene
PHKG2	Ferroptosis-Related Gene
ACO1	Ferroptosis-Related Gene
G6PDX	Ferroptosis-Related Gene
ULK1	Ferroptosis-Related Gene
ATG3	Ferroptosis-Related Gene
ATG4D	Ferroptosis-Related Gene
GABARAPL2	Ferroptosis-Related Gene
GABARAPL1	Ferroptosis-Related Gene
WIPI1	Ferroptosis-Related Gene
WIPI2	Ferroptosis-Related Gene
SNX4	Ferroptosis-Related Gene
ATG13	Ferroptosis-Related Gene
ULK2	Ferroptosis-Related Gene
EGFR	Ferroptosis-Related Gene
MAPK3	Ferroptosis-Related Gene
BID	Ferroptosis-Related Gene
ZEB1	Ferroptosis-Related Gene
DPP4	Ferroptosis-Related Gene
CDO1	Ferroptosis-Related Gene
MYB	Ferroptosis-Related Gene
MAPK8	Ferroptosis-Related Gene
MAPK9	Ferroptosis-Related Gene
CHAC1	Ferroptosis-Related Gene
MAPK14	Ferroptosis-Related Gene
ABCC1	Ferroptosis-Related Gene
MIR6852	Ferroptosis-Related Gene
IFNG	Ferroptosis-Related Gene
LPIN1	Ferroptosis-Related Gene
TLR4	Ferroptosis-Related Gene
ATF3	Ferroptosis-Related Gene
ATM	Ferroptosis-Related Gene
YY1AP1	Ferroptosis-Related Gene
EGLN2	Ferroptosis-Related Gene
MIOX	Ferroptosis-Related Gene
TAZ	Ferroptosis-Related Gene
MTDH	Ferroptosis-Related Gene
SIRT1	Ferroptosis-Related Gene
BACH1	Ferroptosis-Related Gene
PTGS2	Ferroptosis-Related Gene
DUSP1	Ferroptosis-Related Gene
NOS2	Ferroptosis-Related Gene
NCF2	Ferroptosis-Related Gene
MT3	Ferroptosis-Related Gene
UBC	Ferroptosis-Related Gene
ALB	Ferroptosis-Related Gene
TXNRD1	Ferroptosis-Related Gene
SRXN1	Ferroptosis-Related Gene
GPX2	Ferroptosis-Related Gene
BNIP3	Ferroptosis-Related Gene
OXSR1	Ferroptosis-Related Gene
SELENOS	Ferroptosis-Related Gene
ANGPTL7	Ferroptosis-Related Gene
DDIT4	Ferroptosis-Related Gene
LOC284561	Ferroptosis-Related Gene
ASNS	Ferroptosis-Related Gene
TSC22D3	Ferroptosis-Related Gene
DDIT3	Ferroptosis-Related Gene
JDP2	Ferroptosis-Related Gene
SLC1A4	Ferroptosis-Related Gene
PCK2	Ferroptosis-Related Gene
TXNIP	Ferroptosis-Related Gene
VLDLR	Ferroptosis-Related Gene
GPT2	Ferroptosis-Related Gene
PSAT1	Ferroptosis-Related Gene
LURAP1L	Ferroptosis-Related Gene
SLC7A5	Ferroptosis-Related Gene
HERPUD1	Ferroptosis-Related Gene
XBP1	Ferroptosis-Related Gene
ZNF419	Ferroptosis-Related Gene
KLHL24	Ferroptosis-Related Gene
TRIB3	Ferroptosis-Related Gene
ZFP69B	Ferroptosis-Related Gene
ATP6V1G2	Ferroptosis-Related Gene
VEGFA	Ferroptosis-Related Gene
GDF15	Ferroptosis-Related Gene
TUBE1	Ferroptosis-Related Gene
ARRDC3	Ferroptosis-Related Gene
CEBPG	Ferroptosis-Related Gene
SNORA16A	Ferroptosis-Related Gene
RGS4	Ferroptosis-Related Gene
BLOC1S5-TXNDC5	Ferroptosis-Related Gene
LOC390705	Ferroptosis-Related Gene
EIF2S1	Ferroptosis-Related Gene
KIM-1	Ferroptosis-Related Gene
IL6	Ferroptosis-Related Gene
CXCL2	Ferroptosis-Related Gene
RELA	Ferroptosis-Related Gene
HSD17B11	Ferroptosis-Related Gene
AGPAT3	Ferroptosis-Related Gene
SETD1B	Ferroptosis-Related Gene
MAFG	Ferroptosis-Related Gene
IL33	Ferroptosis-Related Gene
HAMP	Ferroptosis-Related Gene
DRD5	Ferroptosis-Related Gene
DRD4	Ferroptosis-Related Gene
SLC2A1	Ferroptosis-Related Gene
SLC2A3	Ferroptosis-Related Gene
SLC2A6	Ferroptosis-Related Gene
SLC2A8	Ferroptosis-Related Gene
SLC2A12	Ferroptosis-Related Gene
GLUT13	Ferroptosis-Related Gene
SLC2A14	Ferroptosis-Related Gene
EIF2AK4	Ferroptosis-Related Gene
TFAP2C	Ferroptosis-Related Gene
SP1	Ferroptosis-Related Gene
HBA1	Ferroptosis-Related Gene
NNMT	Ferroptosis-Related Gene
PLIN4	Ferroptosis-Related Gene
HIC1	Ferroptosis-Related Gene
STMN1	Ferroptosis-Related Gene
RRM2	Ferroptosis-Related Gene
CAPG	Ferroptosis-Related Gene
HNF4A	Ferroptosis-Related Gene
PRDX1	Ferroptosis-Related Gene
MIR30B	Ferroptosis-Related Gene
HSF1	Ferroptosis-Related Gene
SQSTM1	Ferroptosis-Related Gene
NQO1	Ferroptosis-Related Gene
SCD	Ferroptosis-Related Gene
FADS2	Ferroptosis-Related Gene
SRC	Ferroptosis-Related Gene
STAT3	Ferroptosis-Related Gene
PML	Ferroptosis-Related Gene
MTOR	Ferroptosis-Related Gene
TP63	Ferroptosis-Related Gene
CDKN1A	Ferroptosis-Related Gene
ENPP2	Ferroptosis-Related Gene
CISD2	Ferroptosis-Related Gene
MIR9-2	Ferroptosis-Related Gene
MIR9-3	Ferroptosis-Related Gene
ISCU	Ferroptosis-Related Gene
BRD4	Ferroptosis-Related Gene
MIR17	Ferroptosis-Related Gene
TMBIM4	Ferroptosis-Related Gene
MIR212	Ferroptosis-Related Gene
Fer1HCH	Ferroptosis-Related Gene
CHMP5	Ferroptosis-Related Gene
CHMP6	Ferroptosis-Related Gene
CAV1	Ferroptosis-Related Gene
GCH1	Ferroptosis-Related Gene
