# Supplementary material for: Identification and Validation of Ferroptosis-Related Biomarkers in Septic Cardiomyopathy via Bioinformatics Analysis
Source: Front Genet. 2022 Apr 13;13:827559. doi: 10.3389/fgene.2022.827559 (PMC9043284; doi:10.3389/fgene.2022.827559)
Supplement: Supplementary file 7 [file Table5.XLSX]

## Sheet: GEO2R-GSE44363—45101 mRNA
ID	adj.P.Val	P.Value	t	B	logFC	Gene.symbol	Gene.title	GO.Function	GO.Process	GO.Component
1450826_a_at	3.1e-08	1.36e-12	54	16.0472	9.04	Saa3	serum amyloid A 3	Toll-like receptor 4 binding///chemoattractant activity	I-kappaB phosphorylation///acute-phase response///cell chemotaxis///cellular response to interleukin-1///response to stilbenoid	extracellular region///extracellular space///high-density lipoprotein particle
1419100_at	3.1e-08	1.37e-12	54	16.0438	6.95	Serpina3n	serine (or cysteine) peptidase inhibitor, clade A, member 3N	peptidase inhibitor activity///serine-type endopeptidase inhibitor activity	acute-phase response///negative regulation of peptidase activity///response to cytokine///response to peptide hormone	blood microparticle///extracellular exosome///extracellular region///extracellular space///extracellular space
1422953_at	5.42e-07	3.61e-11	37.4	14.5887	4.52	Fpr2	formyl peptide receptor 2	G-protein coupled receptor activity///N-formyl peptide receptor activity///RAGE receptor binding///receptor activity///signal transducer activity	G-protein coupled receptor signaling pathway///chemotaxis///phospholipase C-activating G-protein coupled receptor signaling pathway///signal transduction	integral component of membrane///membrane///plasma membrane
1427747_a_at	7.03e-07	6.23e-11	35.2	14.2823	9.28	Lcn2	lipocalin 2	iron ion binding///protease binding///protein binding///protein homodimerization activity///small molecule binding///transporter activity	apoptotic process///cellular response to hydrogen peroxide///extrinsic apoptotic signaling pathway in absence of ligand///immune system process///innate immune response///ion transport///iron ion homeostasis///positive regulation of cell projection organization///positive regulation of gene expression///protein homotrimerization///response to drug///response to herbicide///response to virus///sid…	cytosol///extracellular exosome///extracellular region///extracellular space
1455393_at	1.05e-06	1.17e-10	32.8	13.9072	3.31	Cp	ceruloplasmin	chaperone binding///copper ion binding///copper ion binding///ferroxidase activity///metal ion binding///oxidoreductase activity	cellular iron ion homeostasis///copper ion transport///ion transport///oxidation-reduction process///response to copper ion///transport	anchored component of plasma membrane///blood microparticle///extracellular exosome///extracellular region///extracellular space///extracellular space///lysosomal membrane
1417494_a_at	1.26e-06	1.81e-10	31.2	13.6318	2.86	Cp	ceruloplasmin	chaperone binding///copper ion binding///copper ion binding///ferroxidase activity///metal ion binding///oxidoreductase activity	cellular iron ion homeostasis///copper ion transport///ion transport///oxidation-reduction process///response to copper ion///transport	anchored component of plasma membrane///blood microparticle///extracellular exosome///extracellular region///extracellular space///extracellular space///lysosomal membrane
1424923_at	1.26e-06	1.96e-10	31	13.5797	6.34	Serpina3g	serine (or cysteine) peptidase inhibitor, clade A, member 3G	cysteine-type endopeptidase inhibitor activity///peptidase inhibitor activity///serine-type endopeptidase inhibitor activity	adaptive immune response///apoptotic process///immune system process///negative regulation of peptidase activity///response to cytokine///response to peptide hormone	cytoplasm///extracellular space///nucleus
1417495_x_at	1.61e-06	2.86e-10	29.7	13.3325	2.99	Cp	ceruloplasmin	chaperone binding///copper ion binding///copper ion binding///ferroxidase activity///metal ion binding///oxidoreductase activity	cellular iron ion homeostasis///copper ion transport///ion transport///oxidation-reduction process///response to copper ion///transport	anchored component of plasma membrane///blood microparticle///extracellular exosome///extracellular region///extracellular space///extracellular space///lysosomal membrane
1448632_at	1.81e-06	3.91e-10	28.7	13.1185	2.97	Psmb10	proteasome (prosome, macropain) subunit, beta type 10	endopeptidase activity///hydrolase activity///peptidase activity///threonine-type endopeptidase activity	T cell proliferation///cell morphogenesis///proteolysis///proteolysis involved in cellular protein catabolic process	cytoplasm///nucleus///proteasome complex///proteasome core complex///spermatoproteasome complex
1417290_at	1.81e-06	4.01e-10	28.6	13.1027	4.54	Lrg1	leucine-rich alpha-2-glycoprotein 1	transforming growth factor beta receptor binding	brown fat cell differentiation///positive regulation of angiogenesis///positive regulation of angiogenesis///positive regulation of angiogenesis///positive regulation of endothelial cell proliferation///positive regulation of transforming growth factor beta receptor signaling pathway	extracellular exosome///extracellular space///extracellular space
1419394_s_at	2.02e-06	4.94e-10	27.9	12.9575	4.84	S100a8	S100 calcium binding protein A8 (calgranulin A)	RAGE receptor binding///Toll-like receptor 4 binding///antioxidant activity///arachidonic acid binding///calcium ion binding///metal ion binding///microtubule binding///zinc ion binding	activation of cysteine-type endopeptidase activity involved in apoptotic process///apoptotic process///astrocyte development///autophagy///chemotaxis///immune system process///inflammatory response///innate immune response///leukocyte migration involved in inflammatory response///neutrophil aggregation///neutrophil chemotaxis///peptidyl-cysteine S-nitrosylation///positive regulation of inflammato…	cytoplasm///cytoskeleton///extracellular exosome///extracellular region///extracellular space///membrane///nucleus///plasma membrane
1448734_at	3.96e-06	1.05e-09	25.6	12.4089	3.01	Cp	ceruloplasmin	chaperone binding///copper ion binding///copper ion binding///ferroxidase activity///metal ion binding///oxidoreductase activity	cellular iron ion homeostasis///copper ion transport///ion transport///oxidation-reduction process///response to copper ion///transport	anchored component of plasma membrane///blood microparticle///extracellular exosome///extracellular region///extracellular space///extracellular space///lysosomal membrane
1427381_at	4.63e-06	1.33e-09	25	12.232	3.37	Acod1	aconitate decarboxylase 1	aconitate decarboxylase activity///aconitate decarboxylase activity///lyase activity	cellular response to interferon-beta///cellular response to interferon-gamma///cellular response to interleukin-1///cellular response to lipopolysaccharide///cellular response to lipopolysaccharide///cellular response to molecule of bacterial origin///cellular response to progesterone stimulus///cellular response to tumor necrosis factor///defense response///defense response///embryo implantation…	mitochondrion
1448756_at	5.96e-06	1.85e-09	24	11.9819	4.86	S100a9	S100 calcium binding protein A9 (calgranulin B)	RAGE receptor binding///Toll-like receptor 4 binding///antioxidant activity///arachidonic acid binding///calcium ion binding///metal ion binding///microtubule binding///zinc ion binding	actin cytoskeleton reorganization///activation of cysteine-type endopeptidase activity involved in apoptotic process///apoptotic process///astrocyte development///autophagy///chemotaxis///immune system process///inflammatory response///innate immune response///leukocyte chemotaxis///leukocyte migration involved in inflammatory response///neutrophil aggregation///neutrophil chemotaxis///peptidyl-c…	cytoplasm///cytoskeleton///extracellular exosome///extracellular matrix///extracellular region///extracellular space///membrane///nucleus///plasma membrane
1423754_at	6.5e-06	2.44e-09	23.3	11.7666	2.1	Ifitm3	interferon induced transmembrane protein 3		defense response to virus///defense response to virus///immune system process///innate immune response///negative regulation of cell proliferation///negative regulation of viral entry into host cell///negative regulation of viral entry into host cell///negative regulation of viral genome replication///negative regulation of viral transcription///receptor-mediated endocytosis///response to biotic …	apical part of cell///cell surface///cytoplasm///cytoplasmic, membrane-bounded vesicle///endoplasmic reticulum///endosome///extracellular exosome///integral component of membrane///lysosome///membrane///nucleus///plasma membrane///plasma membrane
1451335_at	6.5e-06	2.56e-09	23.2	11.7271	4.29	Plac8	placenta-specific 8	chromatin binding///protein binding	brown fat cell differentiation///defense response to bacterium///negative regulation of apoptotic process///negative regulation of apoptotic process///negative regulation of multicellular organism growth///positive regulation of cell proliferation///positive regulation of transcription from RNA polymerase II promoter///positive regulation of transcription from RNA polymerase II promoter///respons…	nucleus
1451642_at	6.5e-06	2.57e-09	-23.2	11.7261	-1.86	Kif1b	kinesin family member 1B	ATP binding///ATPase activity///microtubule binding///microtubule motor activity///nucleotide binding///protein binding	anterograde axonal transport///cytoskeleton-dependent intracellular transport///embryo development///microtubule-based movement///mitochondrion transport along microtubule///neuromuscular synaptic transmission///neuron-neuron synaptic transmission	cell///cytoplasm///cytoplasmic vesicle///cytoplasmic vesicle membrane///cytoskeleton///intracellular///kinesin complex///microtubule///microtubule associated complex///mitochondrion///mitochondrion///neuron projection
1417268_at	6.5e-06	2.59e-09	23.1	11.7176	2.28	Cd14	CD14 antigen	lipopolysaccharide binding///lipoteichoic acid binding	cellular response to diacyl bacterial lipopeptide///cellular response to lipopolysaccharide///cellular response to lipopolysaccharide///cellular response to lipoteichoic acid///cellular response to triacyl bacterial lipopeptide///immune system process///inflammatory response///innate immune response///lipopolysaccharide-mediated signaling pathway///positive regulation of cytokine secretion///posi…	Golgi apparatus///anchored component of external side of plasma membrane///anchored component of membrane///cell surface///external side of plasma membrane///extracellular exosome///extracellular region///extracellular space///lipopolysaccharide receptor complex///membrane///membrane raft///membrane raft///plasma membrane
1441799_at	1.16e-05	4.91e-09	21.5	11.2034	2.52	6030422H21Rik	RIKEN cDNA 6030422H21 gene
1434776_at	1.23e-05	5.47e-09	21.3	11.1132	2.73	Sema5a	sema domain, seven thrombospondin repeats (type 1 and type 1-like), transmembrane domain (TM) and short cytoplasmic domain, (semaphorin) 5A	axon guidance receptor activity///chemorepellent activity///chondroitin sulfate proteoglycan binding///heparan sulfate proteoglycan binding///semaphorin receptor binding///syndecan binding	axon extension///axon guidance///axonal fasciculation///blood vessel endothelial cell proliferation involved in sprouting angiogenesis///branching morphogenesis of an epithelial tube///cell chemotaxis///cell differentiation///detection of light stimulus involved in visual perception///diencephalon development///multicellular organism development///negative regulation of axon extension involved in…	extracellular exosome///integral component of membrane///membrane
1460125_at	1.24e-05	5.78e-09	-21.1	11.0682	-1.96	Ccdc141	coiled-coil domain containing 141	protein binding	centrosome localization///cerebral cortex radially oriented cell migration	centrosome///cytoplasm
1435040_at	1.28e-05	6.22e-09	21	11.0072	2.53	Irak3	interleukin-1 receptor-associated kinase 3	ATP binding///ATP binding///kinase activity///magnesium ion binding///magnesium ion binding///nucleotide binding///protein binding///protein heterodimerization activity///protein homodimerization activity///protein kinase activity///protein serine/threonine kinase activity///protein serine/threonine kinase activity///transferase activity	MyD88-dependent toll-like receptor signaling pathway///apoptotic process///cytokine-mediated signaling pathway///interleukin-1-mediated signaling pathway///interleukin-1-mediated signaling pathway///negative regulation of MAP kinase activity///negative regulation of MAP kinase activity///negative regulation of NF-kappaB transcription factor activity///negative regulation of cytokine-mediated sign…	cytoplasm///cytoplasm///nucleus///nucleus
1453196_a_at	1.3e-05	6.65e-09	20.8	10.9514	4.01	Oasl2	2'-5' oligoadenylate synthetase-like 2	2'-5'-oligoadenylate synthetase activity///ATP binding///RNA binding///double-stranded RNA binding///metal ion binding///nucleotide binding///nucleotidyltransferase activity///transferase activity	defense response to virus///immune response///immune system process///innate immune response///purine nucleotide biosynthetic process///response to virus	cellular_component
1460227_at	1.41e-05	7.68e-09	20.5	10.8308	4.32	Timp1	tissue inhibitor of metalloproteinase 1	cytokine activity///enzyme inhibitor activity///growth factor activity///metal ion binding///metalloendopeptidase inhibitor activity///metalloendopeptidase inhibitor activity///peptidase inhibitor activity///protease binding///protease binding	cell activation///negative regulation of apoptotic process///negative regulation of catalytic activity///negative regulation of catalytic activity///negative regulation of endopeptidase activity///negative regulation of membrane protein ectodomain proteolysis///negative regulation of membrane protein ectodomain proteolysis///negative regulation of peptidase activity///negative regulation of troph…	basement membrane///extracellular exosome///extracellular matrix///extracellular region///extracellular space///extracellular space///proteinaceous extracellular matrix
1418612_at	1.41e-05	7.79e-09	20.4	10.8185	2.29	Slfn1	schlafen 1	protein binding	cell cycle arrest///negative regulation of G1/S transition of mitotic cell cycle///negative regulation of G1/S transition of mitotic cell cycle///negative regulation of G1/S transition of mitotic cell cycle by negative regulation of transcription from RNA polymerase II promoter///negative regulation of T cell proliferation///negative regulation of cell proliferation///negative regulation of prote…	cytoplasm///nucleus
1456084_x_at	1.65e-05	9.49e-09	-20	10.6516	-2.51	Fmod	fibromodulin	heparin binding	axonogenesis	extracellular matrix///colocalizes_with extracellular matrix///extracellular region///extracellular space///extracellular space///intracellular///proteinaceous extracellular matrix
1422962_a_at	1.79e-05	1.07e-08	19.7	10.5469	3.55	Psmb8	proteasome (prosome, macropain) subunit, beta type 8 (large multifunctional peptidase 7)	endopeptidase activity///hydrolase activity///peptidase activity///threonine-type endopeptidase activity	antigen processing and presentation///cell differentiation///fat cell differentiation///fat cell differentiation///immune system process///proteolysis///proteolysis involved in cellular protein catabolic process///regulation of endopeptidase activity	cytoplasm///extracellular exosome///nucleus///proteasome complex///proteasome core complex///spermatoproteasome complex
1417314_at	1.97e-05	1.22e-08	19.4	10.4341	3.89	Cfb	complement factor B	hydrolase activity///peptidase activity///serine-type endopeptidase activity///serine-type peptidase activity	cell proliferation///complement activation///complement activation, alternative pathway///complement activation, alternative pathway///immune system process///innate immune response///proteolysis///response to thyroid hormone	blood microparticle///extracellular exosome///extracellular region///extracellular space
1427102_at	2.05e-05	1.36e-08	19.2	10.3443	3.56	Slfn4	schlafen 4	molecular_function	biological_process	cellular_component
1424921_at	2.05e-05	1.39e-08	19.1	10.3249	3.58	Bst2	bone marrow stromal cell antigen 2	metalloendopeptidase inhibitor activity	defense response to virus///immune system process///innate immune response///negative regulation of intracellular transport of viral material///negative regulation of intracellular transport of viral material///negative regulation of viral genome replication///regulation of actin cytoskeleton organization///response to interferon-alpha///response to interferon-beta///response to interferon-gamma/…	Golgi apparatus///anchored component of membrane///apical plasma membrane///cell surface///cell surface///cytoplasm///endosome///integral component of membrane///intracellular///membrane///plasma membrane
1417244_a_at	2.05e-05	1.41e-08	19.1	10.3117	4.86	Irf7	interferon regulatory factor 7	DNA binding///RNA polymerase II core promoter sequence-specific DNA binding///protein binding///regulatory region DNA binding///transcription factor activity, RNA polymerase II core promoter proximal region sequence-specific binding///transcription factor activity, RNA polymerase II core promoter proximal region sequence-specific binding///transcription factor activity, sequence-specific DNA bind…	immune system process///immunoglobulin mediated immune response///innate immune response///interferon-alpha production///interferon-beta production///positive regulation of interferon-alpha production///positive regulation of interferon-alpha production///positive regulation of interferon-beta production///positive regulation of interferon-beta production///positive regulation of transcription fr…	cytoplasm///nucleoplasm///nucleus
1443832_s_at	2.13e-05	1.51e-08	-19	10.2507	-2.17	Sdpr	serum deprivation response	lipid binding///phosphatidylserine binding///protein kinase C binding	positive regulation of transcription from RNA polymerase II promoter	caveola///cytoplasm///cytoplasm///cytosol///membrane///membrane raft
1460256_at	2.15e-05	1.58e-08	-18.9	10.2135	-3.08	Car3	carbonic anhydrase 3	carbonate dehydratase activity///lyase activity///metal ion binding///nickel cation binding///phosphatase activity///zinc ion binding	one-carbon metabolic process///response to oxidative stress	cytoplasm///cytosol///cytosol
1426971_at	2.25e-05	1.73e-08	18.7	10.1334	2.87	Uba7	ubiquitin-like modifier activating enzyme 7	ISG15 activating enzyme activity///ISG15 activating enzyme activity///ubiquitin activating enzyme activity///ubiquitin-protein transferase activity///ubiquitin-protein transferase activity	ISG15-protein conjugation///ISG15-protein conjugation///ISG15-protein conjugation///cellular protein modification process///modification-dependent protein catabolic process	cytosol///nucleus
1424067_at	2.25e-05	1.74e-08	18.6	10.1245	3.2	Icam1	intercellular adhesion molecule 1	integrin binding///integrin binding///protein complex binding	T cell activation via T cell receptor contact with antigen bound to MHC molecule on antigen presenting cell///T cell antigen processing and presentation///acute inflammatory response to antigenic stimulus///adhesion of symbiont to host///cell adhesion///cell adhesion///cell adhesion mediated by integrin///cellular response to glucose stimulus///establishment of Sertoli cell barrier///establishmen…	cell surface///external side of plasma membrane///extracellular exosome///extracellular space///focal adhesion///immunological synapse///integral component of membrane///integral component of plasma membrane///membrane///colocalizes_with membrane raft///plasma membrane
1422046_at	2.38e-05	1.93e-08	18.4	10.0354	2.47	Itgam	integrin alpha M	glycoprotein binding///heparan sulfate proteoglycan binding///heparin binding///metal ion binding///opsonin binding///opsonin binding///protein heterodimerization activity	activated T cell proliferation///cell adhesion///cell adhesion///cellular extravasation///integrin-mediated signaling pathway///leukocyte cell-cell adhesion///leukocyte migration involved in inflammatory response///microglia development///neutrophil chemotaxis///single organismal cell-cell adhesion	cell surface///cell surface///external side of plasma membrane///extracellular exosome///extracellular space///integral component of membrane///integrin complex///membrane///nucleus
1417009_at	2.38e-05	1.98e-08	18.4	10.0123	2.59	C1ra	complement component 1, r subcomponent A	calcium ion binding///hydrolase activity///peptidase activity///serine-type endopeptidase activity///serine-type peptidase activity	complement activation///complement activation, classical pathway///immune system process///innate immune response///proteolysis	blood microparticle///extracellular exosome///extracellular region
1445897_s_at	2.38e-05	2.06e-08	18.3	9.97923	2.56	Ifi35	interferon-induced protein 35	molecular_function	biological_process	nucleus
1448380_at	2.38e-05	2.06e-08	18.3	9.97918	3.12	Lgals3bp	lectin, galactoside-binding, soluble, 3 binding protein	protein binding///scavenger receptor activity///scavenger receptor activity	cell adhesion	blood microparticle///extracellular exosome///colocalizes_with extracellular matrix///extracellular region///extracellular space///membrane///proteinaceous extracellular matrix
1418536_at	2.38e-05	2.11e-08	18.2	9.95839	3.14	H2-Q9///H2-Q7	histocompatibility 2, Q region locus 9///histocompatibility 2, Q region locus 7	peptide antigen binding///receptor binding///beta-2-microglobulin binding///peptide antigen binding///peptide antigen binding///peptide binding///poly(A) RNA binding///protein heterodimerization activity///receptor binding	antigen processing and presentation of endogenous peptide antigen via MHC class Ib///antigen processing and presentation of peptide antigen via MHC class I///cellular response to interferon-gamma///defense response to virus///positive regulation of T cell mediated cytotoxicity///positive regulation of interferon-gamma production///antigen processing and presentation of peptide antigen via MHC cla…	MHC class Ib protein complex///cell surface///external side of plasma membrane///MHC class I protein complex///integral component of membrane///membrane///plasma membrane
1416125_at	2.75e-05	2.5e-08	17.9	9.80775	3.25	Fkbp5	FK506 binding protein 5	FK506 binding///heat shock protein binding///isomerase activity///peptidyl-prolyl cis-trans isomerase activity///peptidyl-prolyl cis-trans isomerase activity///protein binding	chaperone-mediated protein folding///chaperone-mediated protein folding///protein folding///protein peptidyl-prolyl isomerization	cytoplasm///endoplasmic reticulum membrane///extracellular exosome///membrane///nucleoplasm///nucleus
1417185_at	2.77e-05	2.62e-08	17.8	9.76565	1.95	Ly6a	lymphocyte antigen 6 complex, locus A			anchored component of membrane///external side of plasma membrane///intracellular///membrane///plasma membrane
1459740_s_at	2.77e-05	2.76e-08	17.7	9.71724	1.65	Ucp2	uncoupling protein 2 (mitochondrial, proton carrier)	structural constituent of ribosome	mitochondrial transport///negative regulation of apoptotic process///negative regulation of insulin secretion involved in cellular response to glucose stimulus///positive regulation of cell death///regulation of mitochondrial membrane potential///response to hypoxia///response to superoxide///translation///transport	cytoplasm///integral component of membrane///membrane///mitochondrial inner membrane///mitochondrial membrane///mitochondrion///mitochondrion///mitochondrion
1421326_at	2.77e-05	2.78e-08	17.7	9.7118	1.78	Csf2rb	colony stimulating factor 2 receptor, beta, low-affinity (granulocyte-macrophage)	cytokine receptor activity///protein binding	cytokine-mediated signaling pathway///regulation of cell growth	integral component of membrane///membrane
1450034_at	2.77e-05	2.82e-08	17.7	9.69908	3.14	Stat1	signal transducer and activator of transcription 1	CCR5 chemokine receptor binding///DNA binding///RNA polymerase II core promoter proximal region sequence-specific DNA binding///RNA polymerase II core promoter sequence-specific DNA binding///cadherin binding involved in cell-cell adhesion///double-stranded DNA binding///enzyme binding///identical protein binding///nuclear hormone receptor binding///protein binding///protein homodimerization acti…	JAK-STAT cascade///activation of cysteine-type endopeptidase activity involved in apoptotic process///blood circulation///cell-cell adhesion///cellular response to cytokine stimulus///cellular response to insulin stimulus///cellular response to interferon-beta///cellular response to lipopolysaccharide///cellular response to organic cyclic compound///cytokine-mediated signaling pathway///interfero…	axon///cell-cell adherens junction///cytoplasm///cytoplasm///dendrite///nuclear chromatin///nucleolus///nucleoplasm///nucleus///nucleus///perinuclear region of cytoplasm
1455399_at	2.77e-05	2.83e-08	17.6	9.6942	1.98	Cnksr1	connector enhancer of kinase suppressor of Ras 1	protein binding, bridging	Ras protein signal transduction///Rho protein signal transduction	cell cortex
1417460_at	2.77e-05	2.91e-08	17.6	9.67104	1.4	Ifitm2	interferon induced transmembrane protein 2	molecular_function	defense response to virus///immune system process///innate immune response///negative regulation of viral entry into host cell///negative regulation of viral entry into host cell///negative regulation of viral genome replication///response to biotic stimulus///response to interferon-alpha///response to interferon-beta///response to interferon-gamma///response to virus///response to virus	cellular_component///integral component of membrane///membrane///plasma membrane
1438676_at	2.77e-05	2.96e-08	17.6	9.65539	5.59	Gbp6	guanylate binding protein 6	molecular_function	adhesion of symbiont to host///cellular response to interferon-beta///cellular response to interferon-gamma///cellular response to lipopolysaccharide///defense response to Gram-positive bacterium///defense response to Gram-positive bacterium///defense response to protozoan	cytoplasmic vesicle///extracellular exosome///symbiont-containing vacuole membrane
1435749_at	2.77e-05	3.08e-08	17.5	9.61926	1.52	Gda	guanine deaminase	guanine deaminase activity///guanine deaminase activity///hydrolase activity///hydrolase activity, acting on carbon-nitrogen (but not peptide) bonds///metal ion binding///protein binding///zinc ion binding	guanine catabolic process///guanine metabolic process///positive regulation of microtubule polymerization	extracellular exosome
1424496_at	2.77e-05	3.11e-08	17.5	9.61094	1.74	Idnk	idnK gluconokinase homolog (E. coli)	ATP binding///gluconokinase activity///kinase activity///nucleotide binding///transferase activity	carbohydrate metabolic process///cellular carbohydrate metabolic process///phosphorylation
1431008_at	2.77e-05	3.15e-08	17.4	9.59925	2.86	H2-Q6///LOC68395///H2-Q8	histocompatibility 2, Q region locus 6///histocompatibility 2, Q region locus 6-like///histocompatibility 2, Q region locus 8	beta-2-microglobulin binding///peptide antigen binding///peptide antigen binding///peptide binding///poly(A) RNA binding///protein heterodimerization activity///receptor binding///peptide antigen binding///receptor binding	antigen processing and presentation of peptide antigen via MHC class I///antigen processing and presentation of peptide antigen via MHC class I	plasma membrane///plasma membrane
1460337_at	2.77e-05	3.19e-08	-17.4	9.58709	-2.33	Sh3kbp1	SH3-domain kinase binding protein 1	SH3 domain binding///protein binding	apoptotic process///cell migration///cytoskeleton organization///endocytosis///regulation of cell shape	cell junction///cell-cell junction///cytoplasm///cytoplasmic vesicle///cytoskeleton///endocytic vesicle///membrane///neuron projection///synapse
1434976_x_at	2.86e-05	3.41e-08	17.3	9.52753	1.48	Eif4ebp1	eukaryotic translation initiation factor 4E binding protein 1	eukaryotic initiation factor 4E binding///eukaryotic initiation factor 4E binding///protein binding///protein phosphatase 2A binding///translation initiation factor binding///translation repressor activity///translation repressor activity	G1/S transition of mitotic cell cycle///IRES-dependent translational initiation///TOR signaling///cellular response to dexamethasone stimulus///cellular response to hypoxia///insulin receptor signaling pathway///negative regulation of protein complex assembly///negative regulation of translation///negative regulation of translational initiation///negative regulation of translational initiation///…	cytoplasm///cytoplasm///cytoplasm///cytosol///nucleoplasm///nucleus///protein complex
1420697_at	2.86e-05	3.44e-08	17.3	9.51933	3.36	Slc15a3	solute carrier family 15, member 3	symporter activity///transporter activity	oligopeptide transport///peptide transport///protein transport///transport	integral component of membrane///intracellular membrane-bounded organelle///lysosomal membrane///lysosome///membrane
1421812_at	2.86e-05	3.53e-08	17.2	9.49761	2.16	Tapbp	TAP binding protein	TAP1 binding///TAP2 binding///protein binding	antigen processing and presentation of endogenous peptide antigen via MHC class I///antigen processing and presentation of exogenous peptide antigen via MHC class I, TAP-dependent///defense response///peptide antigen stabilization///regulation of gene expression///regulation of protein complex stability	Golgi membrane///MHC class I peptide loading complex///colocalizes_with TAP complex///endoplasmic reticulum///endoplasmic reticulum membrane///integral component of membrane///integral component of plasma membrane///membrane
1449556_at	2.86e-05	3.6e-08	17.2	9.47978	2.96	LOC102641046///H2-T-ps///H2-T23	H-2 class I histocompatibility antigen, D-37 alpha chain-like///histocompatibility 2, T region locus, pseudogene///histocompatibility 2, T region locus 23	MHC class I protein binding///beta-2-microglobulin binding///natural killer cell lectin-like receptor binding///peptide antigen binding///peptide antigen binding///receptor binding///receptor binding	CD8-positive, alpha-beta T cell activation///adaptive immune response///antibacterial humoral response///antigen processing and presentation of endogenous peptide antigen via MHC class Ib///antigen processing and presentation of endogenous peptide antigen via MHC class Ib via ER pathway, TAP-dependent///antigen processing and presentation of peptide antigen via MHC class I///defense response to G…	MHC class I protein complex///MHC class Ib protein complex///cell surface///extracellular exosome///integral component of membrane///membrane///plasma membrane
1427746_x_at	2.86e-05	3.62e-08	17.2	9.47467	2.7	H2-K1	histocompatibility 2, K1, K region	beta-2-microglobulin binding///peptide antigen binding///peptide antigen binding///peptide binding///poly(A) RNA binding///protein binding///protein heterodimerization activity///receptor binding	antigen processing and presentation///antigen processing and presentation of endogenous peptide antigen via MHC class I via ER pathway, TAP-dependent///antigen processing and presentation of exogenous peptide antigen via MHC class I///antigen processing and presentation of peptide antigen via MHC class I///defense response to bacterium///immune response///immune system process///inner ear develop…	MHC class I protein complex///external side of plasma membrane///integral component of membrane///membrane
1424617_at	2.88e-05	3.71e-08	17.1	9.4517	2.56	Ifi35	interferon-induced protein 35	molecular_function	biological_process	nucleus
1451310_a_at	2.93e-05	3.84e-08	17	9.42047	1.63	Ctsl	cathepsin L	aminopeptidase activity///cysteine-type carboxypeptidase activity///cysteine-type endopeptidase activity///cysteine-type endopeptidase activity///cysteine-type peptidase activity///histone binding///hydrolase activity///kininogen binding///peptidase activity///peptide binding///protein binding///protein complex binding	catagen///cell communication///decidualization///NOT epithelial tube branching involved in lung morphogenesis///hair follicle morphogenesis///negative regulation of keratinocyte proliferation///protein autoprocessing///protein processing///protein processing///proteolysis///proteolysis involved in cellular protein catabolic process///regulation of actin cytoskeleton reorganization	colocalizes_with apical part of cell///cytoplasm///cytoplasmic vesicle///external side of plasma membrane///extracellular exosome///extracellular space///lysosome///lysosome///microvillus///neuron projection///nucleolus///nucleus///perikaryon///colocalizes_with secretory granule///vacuole
1420380_at	3.03e-05	4.07e-08	16.9	9.36656	3.52	Ccl2	chemokine (C-C motif) ligand 2	CCR2 chemokine receptor binding///CCR2 chemokine receptor binding///G-protein coupled receptor binding///chemokine activity///chemokine activity///cytokine activity///heparin binding///protein binding	G-protein coupled receptor signaling pathway///angiogenesis///cellular calcium ion homeostasis///cellular response to interferon-gamma///cellular response to interleukin-1///cellular response to lipopolysaccharide///cellular response to tumor necrosis factor///chemokine-mediated signaling pathway///chemokine-mediated signaling pathway///chemotaxis///cytokine-mediated signaling pathway///cytoskele…	colocalizes_with C-fiber///axon terminus///cytoplasm///dendrite///endocytic vesicle///extracellular region///extracellular space///extracellular space///neuronal cell body///perikaryon///perinuclear region of cytoplasm///rough endoplasmic reticulum///synapse
1433582_at	3.03e-05	4.15e-08	-16.9	9.3496	-1.48	1190002N15Rik	RIKEN cDNA 1190002N15 gene	molecular_function	cardiac muscle cell proliferation///cardiac muscle cell proliferation///regulation of phosphatidylinositol 3-kinase signaling///regulation of phosphatidylinositol 3-kinase signaling///vesicle targeting, to, from or within Golgi	COPI vesicle coat///COPI vesicle coat///COPI-coated vesicle///Golgi apparatus///Golgi membrane///cytoplasmic vesicle///extracellular region///extracellular space///extracellular space
1450696_at	3.03e-05	4.17e-08	16.9	9.34539	3.54	Psmb9	proteasome (prosome, macropain) subunit, beta type 9 (large multifunctional peptidase 2)	endopeptidase activity///hydrolase activity///peptidase activity///proteasome binding///threonine-type endopeptidase activity	antigen processing and presentation///antigen processing and presentation///immune system process///proteolysis///proteolysis involved in cellular protein catabolic process///regulation of cysteine-type endopeptidase activity	cytoplasm///cytosol///extracellular exosome///nucleus///proteasome complex///proteasome core complex///spermatoproteasome complex
1424948_x_at	3.04e-05	4.24e-08	16.8	9.32961	2.73	LOC101056305///H2-K1///H2-D1	H-2 class I histocompatibility antigen, K-D alpha chain///histocompatibility 2, K1, K region///histocompatibility 2, D region locus 1	beta-2-microglobulin binding///peptide antigen binding///peptide antigen binding///peptide binding///poly(A) RNA binding///protein binding///protein heterodimerization activity///receptor binding///beta-2-microglobulin binding///peptide antigen binding///peptide antigen binding///peptide binding///poly(A) RNA binding///protein binding///protein heterodimerization activity///receptor binding	antigen processing and presentation///antigen processing and presentation of endogenous peptide antigen via MHC class I via ER pathway, TAP-dependent///antigen processing and presentation of exogenous peptide antigen via MHC class I///antigen processing and presentation of peptide antigen via MHC class I///defense response to bacterium///immune response///immune system process///inner ear develop…	MHC class I protein complex///external side of plasma membrane///integral component of membrane///membrane///MHC class I protein complex///external side of plasma membrane///integral component of membrane///membrane///plasma membrane
1425336_x_at	3.16e-05	4.5e-08	16.7	9.27529	2.33	H2-K1	histocompatibility 2, K1, K region	beta-2-microglobulin binding///peptide antigen binding///peptide antigen binding///peptide binding///poly(A) RNA binding///protein binding///protein heterodimerization activity///receptor binding	antigen processing and presentation///antigen processing and presentation of endogenous peptide antigen via MHC class I via ER pathway, TAP-dependent///antigen processing and presentation of exogenous peptide antigen via MHC class I///antigen processing and presentation of peptide antigen via MHC class I///defense response to bacterium///immune response///immune system process///inner ear develop…	MHC class I protein complex///external side of plasma membrane///integral component of membrane///membrane
1455660_at	3.16e-05	4.61e-08	16.7	9.25428	2.73	Csf2rb	colony stimulating factor 2 receptor, beta, low-affinity (granulocyte-macrophage)	cytokine receptor activity///protein binding	cytokine-mediated signaling pathway///regulation of cell growth	integral component of membrane///membrane
1435261_at	3.16e-05	4.62e-08	16.7	9.25111	1.63	Tmtc1	transmembrane and tetratricopeptide repeat containing 1	molecular_function	RNA processing///biological_process	integral component of membrane///membrane///mitochondrion
1459151_x_at	3.19e-05	4.74e-08	16.6	9.22769	2.41	Ifi35	interferon-induced protein 35	molecular_function	biological_process	nucleus
1426511_at	3.38e-05	5.1e-08	16.5	9.16173	1.48	Susd2	sushi domain containing 2	molecular_function///polysaccharide binding///scavenger receptor activity	immune response///negative regulation of cell cycle G1/S phase transition///negative regulation of cell division	extracellular exosome///integral component of membrane///membrane///plasma membrane
1448306_at	3.49e-05	5.34e-08	16.4	9.11965	2.02	Nfkbia	nuclear factor of kappa light polypeptide gene enhancer in B cells inhibitor, alpha	NF-kappaB binding///enzyme binding///heat shock protein binding///identical protein binding///nuclear localization sequence binding///protein binding///protein complex binding///ubiquitin protein ligase binding	cellular response to biotic stimulus///cellular response to cytokine stimulus///cellular response to organic cyclic compound///cytoplasmic sequestering of NF-kappaB///cytoplasmic sequestering of transcription factor///lipopolysaccharide-mediated signaling pathway///negative regulation of NF-kappaB transcription factor activity///negative regulation of Notch signaling pathway///negative regulation…	cytoplasm///cytoplasm///cytosol///cytosol///nucleus///nucleus///plasma membrane///protein complex
1429418_at	3.65e-05	5.67e-08	-16.3	9.06402	-1.41	Cdc14b	CDC14 cell division cycle 14B	hydrolase activity///phosphatase activity///phosphoprotein phosphatase activity///protein serine/threonine phosphatase activity///protein serine/threonine phosphatase activity///protein tyrosine phosphatase activity///protein tyrosine phosphatase activity///protein tyrosine/serine/threonine phosphatase activity	DNA repair///G2 DNA damage checkpoint///cellular response to DNA damage stimulus///dephosphorylation///positive regulation of ubiquitin protein ligase activity///positive regulation of ubiquitin protein ligase activity///protein dephosphorylation	cytoplasm///nuclear membrane///nucleolus///nucleoplasm///nucleus///nucleus
1450033_a_at	3.82e-05	6.01e-08	16.2	9.01079	3.63	Stat1	signal transducer and activator of transcription 1	CCR5 chemokine receptor binding///DNA binding///RNA polymerase II core promoter proximal region sequence-specific DNA binding///RNA polymerase II core promoter sequence-specific DNA binding///cadherin binding involved in cell-cell adhesion///double-stranded DNA binding///enzyme binding///identical protein binding///nuclear hormone receptor binding///protein binding///protein homodimerization acti…	JAK-STAT cascade///activation of cysteine-type endopeptidase activity involved in apoptotic process///blood circulation///cell-cell adhesion///cellular response to cytokine stimulus///cellular response to insulin stimulus///cellular response to interferon-beta///cellular response to lipopolysaccharide///cellular response to organic cyclic compound///cytokine-mediated signaling pathway///interfero…	axon///cell-cell adherens junction///cytoplasm///cytoplasm///dendrite///nuclear chromatin///nucleolus///nucleoplasm///nucleus///nucleus///perinuclear region of cytoplasm
1421228_at	3.83e-05	6.13e-08	16.1	8.99224	2.66	Ccl7	chemokine (C-C motif) ligand 7	CCR2 chemokine receptor binding///chemokine activity///cytokine activity///heparin binding	G-protein coupled receptor signaling pathway///cellular response to ethanol///cellular response to interferon-gamma///cellular response to interleukin-1///cellular response to tumor necrosis factor///chemokine-mediated signaling pathway///chemotaxis///immune response///inflammatory response///lymphocyte chemotaxis///monocyte chemotaxis///neutrophil chemotaxis///positive regulation of ERK1 and ERK…	extracellular region///extracellular space///extracellular space
1426970_a_at	3.83e-05	6.22e-08	16.1	8.97845	2.42	Uba7	ubiquitin-like modifier activating enzyme 7	ISG15 activating enzyme activity///ISG15 activating enzyme activity///ubiquitin activating enzyme activity///ubiquitin-protein transferase activity///ubiquitin-protein transferase activity	ISG15-protein conjugation///ISG15-protein conjugation///ISG15-protein conjugation///cellular protein modification process///modification-dependent protein catabolic process	cytosol///nucleus
1455010_at	3.83e-05	6.28e-08	16.1	8.96925	1.44	Zfas1	zinc finger, NFX1-type containing 1, antisense RNA 1	molecular_function	biological_process	cellular_component
1460259_s_at	4.15e-05	6.92e-08	15.9	8.87987	2.52	Clca3a2///Clca3a1	chloride channel accessory 3A2///chloride channel accessory 3A1	intracellular calcium activated chloride channel activity///intracellular calcium activated chloride channel activity	anoikis///chloride transport///extrinsic apoptotic signaling pathway in absence of ligand///chloride transport	integral component of plasma membrane///integral component of plasma membrane
1438157_s_at	4.15e-05	7e-08	15.9	8.86915	1.96	Nfkbia	nuclear factor of kappa light polypeptide gene enhancer in B cells inhibitor, alpha	NF-kappaB binding///enzyme binding///heat shock protein binding///identical protein binding///nuclear localization sequence binding///protein binding///protein complex binding///ubiquitin protein ligase binding	cellular response to biotic stimulus///cellular response to cytokine stimulus///cellular response to organic cyclic compound///cytoplasmic sequestering of NF-kappaB///cytoplasmic sequestering of transcription factor///lipopolysaccharide-mediated signaling pathway///negative regulation of NF-kappaB transcription factor activity///negative regulation of Notch signaling pathway///negative regulation…	cytoplasm///cytoplasm///cytosol///cytosol///nucleus///nucleus///plasma membrane///protein complex
1458482_at	4.32e-05	7.43e-08	-15.8	8.81312	-1.3	Tnni3k	TNNI3 interacting kinase	ATP binding///kinase activity///metal ion binding///nucleotide binding///protein C-terminus binding///protein kinase activity///protein serine/threonine kinase activity///transferase activity///troponin I binding	bundle of His cell to Purkinje myocyte communication///phosphorylation///protein phosphorylation///regulation of cardiac conduction///regulation of cardiac conduction///regulation of cardiac muscle contraction///regulation of heart rate///regulation of heart rate	cytoplasm///nucleus
1424254_at	4.32e-05	7.47e-08	15.8	8.80832	2.35	Ifitm1	interferon induced transmembrane protein 1	molecular_function	anterior/posterior pattern specification///defense response to virus///immune system process///innate immune response///negative regulation of viral entry into host cell///ossification///response to biotic stimulus///response to virus///somitogenesis	cellular_component///integral component of membrane///membrane///plasma membrane
1420330_at	4.46e-05	7.81e-08	15.7	8.76749	1.77	Clec4e	C-type lectin domain family 4, member e	carbohydrate binding///protein binding///receptor activity	Fc-gamma receptor signaling pathway///T cell differentiation involved in immune response///defense response to bacterium///immune response///immune system process///innate immune response///positive regulation of cytokine secretion	integral component of membrane///membrane
1449824_at	4.51e-05	8.14e-08	15.6	8.72817	2.48	Prg4	proteoglycan 4 (megakaryocyte stimulating factor, articular superficial zone protein)	polysaccharide binding///scavenger receptor activity	hematopoietic stem cell proliferation///immune response///negative regulation of interleukin-6 biosynthetic process///regulation of cell proliferation	extracellular region///extracellular space
1447927_at	4.51e-05	8.15e-08	15.6	8.72796	4.65	Gbp6	guanylate binding protein 6	molecular_function	adhesion of symbiont to host///cellular response to interferon-beta///cellular response to interferon-gamma///cellular response to lipopolysaccharide///defense response to Gram-positive bacterium///defense response to Gram-positive bacterium///defense response to protozoan	cytoplasmic vesicle///extracellular exosome///symbiont-containing vacuole membrane
1449015_at	4.51e-05	8.2e-08	-15.6	8.72157	-2.29	Retnla	resistin like alpha	hormone activity		extracellular region///extracellular space
1452352_at	4.55e-05	8.37e-08	15.6	8.70278	3.12	Ctla2b	cytotoxic T lymphocyte-associated protein 2 beta	cysteine-type endopeptidase inhibitor activity///cysteine-type peptidase activity///protein binding
1450387_s_at	4.57e-05	8.52e-08	-15.5	8.68636	-1.57	Ak4	adenylate kinase 4	ATP binding///GTP binding///adenylate kinase activity///kinase activity///nucleobase-containing compound kinase activity///nucleoside diphosphate kinase activity///nucleoside triphosphate adenylate kinase activity///nucleotide binding///phosphotransferase activity, phosphate group as acceptor///transferase activity	AMP metabolic process///ATP metabolic process///GTP metabolic process///nucleobase-containing compound metabolic process///nucleoside diphosphate phosphorylation///nucleoside triphosphate biosynthetic process///phosphorylation	extracellular exosome///mitochondrial matrix///mitochondrion///mitochondrion
1425275_at	4.95e-05	9.33e-08	-15.4	8.6006	-2.52	Asph	aspartate-beta-hydroxylase	dioxygenase activity///metal ion binding///oxidoreductase activity///peptide-aspartate beta-dioxygenase activity///protein binding	activation of cysteine-type endopeptidase activity///face morphogenesis///limb morphogenesis///negative regulation of cell proliferation///oxidation-reduction process///palate development///pattern specification process///peptidyl-amino acid modification///peptidyl-aspartic acid hydroxylation///positive regulation of proteolysis///regulation of cytosolic calcium ion concentration///regulation of …	cortical endoplasmic reticulum///cytoplasm///endoplasmic reticulum///integral component of membrane///membrane///plasma membrane///sarcoplasmic reticulum
1417189_at	4.96e-05	9.46e-08	15.4	8.58836	1.59	Psme2b///Psme2	protease (prosome, macropain) activator subunit 2B///proteasome (prosome, macropain) activator subunit 2 (PA28 beta)	molecular_function///endopeptidase activator activity///protein binding	biological_process///antigen processing and presentation of exogenous antigen///regulation of G1/S transition of mitotic cell cycle///regulation of proteasomal protein catabolic process	cellular_component///cytoplasm///extracellular exosome///membrane///proteasome complex
1435461_at	4.96e-05	9.57e-08	-15.3	8.57714	-1.15	Magi3	membrane associated guanylate kinase, WW and PDZ domain containing 3	ATP binding///frizzled binding///nucleotide binding///protein binding///protein complex scaffold	positive regulation of JUN kinase activity///regulation of JNK cascade///signal transduction	bicellular tight junction///cell junction///cell-cell junction///membrane///nucleus///plasma membrane
1418652_at	5.11e-05	9.97e-08	15.3	8.53884	6.45	Cxcl9	chemokine (C-X-C motif) ligand 9	CXCR chemokine receptor binding///chemokine activity///cytokine activity	G-protein coupled receptor signaling pathway///chemokine-mediated signaling pathway///chemotaxis///defense response to virus///immune response///inflammatory response///positive regulation of leukocyte chemotaxis///positive regulation of myoblast differentiation///positive regulation of myoblast fusion///regulation of cell proliferation///response to lipopolysaccharide	external side of plasma membrane///extracellular region///extracellular space
1437503_a_at	5.12e-05	1.01e-07	15.2	8.52514	1.4	Shisa5	shisa family member 5	signal transducer activity	apoptotic process///intrinsic apoptotic signaling pathway by p53 class mediator///intrinsic apoptotic signaling pathway in response to DNA damage by p53 class mediator///positive regulation of I-kappaB kinase/NF-kappaB signaling	endoplasmic reticulum///extracellular exosome///integral component of membrane///intracellular///membrane///nuclear envelope///nucleus
1434423_at	5.12e-05	1.03e-07	-15.2	8.50965	-1.74	Gulp1	GULP, engulfment adaptor PTB domain containing 1	molecular_function	apoptotic process///lipid transport///phagocytosis///phagocytosis, engulfment///transport	cytoplasm
1450165_at	5.12e-05	1.03e-07	15.2	8.50576	1.56	Slfn2	schlafen 2		negative regulation of cell proliferation
1458299_s_at	5.12e-05	1.04e-07	15.2	8.49592	2.07	Nfkbie	nuclear factor of kappa light polypeptide gene enhancer in B cells inhibitor, epsilon	protein binding	D-serine transport///negative regulation of transcription, DNA-templated	Golgi apparatus///cytoplasm///perinuclear region of cytoplasm
1453486_a_at	5.12e-05	1.06e-07	-15.2	8.48556	-2.84	Scube2	signal peptide, CUB domain, EGF-like 2	calcium ion binding///hedgehog family protein binding///identical protein binding///protein binding	chondrocyte differentiation involved in endochondral bone morphogenesis///positive regulation of chondrocyte proliferation///positive regulation of ossification///positive regulation of osteoblast differentiation///positive regulation of osteoblast differentiation///positive regulation of osteoblast differentiation///positive regulation of smoothened signaling pathway	extracellular region///extracellular space///extracellular space///extrinsic component of plasma membrane
1448618_at	5.43e-05	1.13e-07	15	8.41972	1.68	Mvp	major vault protein	protein kinase binding///protein phosphatase binding	ERBB signaling pathway///cell proliferation///negative regulation of protein autophosphorylation///negative regulation of protein tyrosine kinase activity///negative regulation of signaling///protein activation cascade	cytoplasm///cytoskeleton///extracellular exosome///intracellular ribonucleoprotein complex///membrane///nucleus///perinuclear region of cytoplasm
1456437_x_at	5.59e-05	1.18e-07	15	8.38171	2.49	C1rb///C1ra	complement component 1, r subcomponent B///complement component 1, r subcomponent A	calcium ion binding///hydrolase activity///peptidase activity///serine-type endopeptidase activity///serine-type peptidase activity///calcium ion binding///hydrolase activity///peptidase activity///serine-type endopeptidase activity///serine-type peptidase activity	complement activation///complement activation, classical pathway///immune system process///innate immune response///proteolysis///complement activation///complement activation, classical pathway///immune system process///innate immune response///proteolysis	blood microparticle///extracellular exosome///extracellular region///blood microparticle///extracellular exosome///extracellular region
1448188_at	5.65e-05	1.2e-07	14.9	8.36055	1.5	Ucp2	uncoupling protein 2 (mitochondrial, proton carrier)	structural constituent of ribosome	mitochondrial transport///negative regulation of apoptotic process///negative regulation of insulin secretion involved in cellular response to glucose stimulus///positive regulation of cell death///regulation of mitochondrial membrane potential///response to hypoxia///response to superoxide///translation///transport	cytoplasm///integral component of membrane///membrane///mitochondrial inner membrane///mitochondrial membrane///mitochondrion///mitochondrion///mitochondrion
1460700_at	5.65e-05	1.21e-07	14.9	8.35296	1.5	Stat3	signal transducer and activator of transcription 3	CCR5 chemokine receptor binding///DNA binding///DNA binding///RNA polymerase II core promoter proximal region sequence-specific DNA binding///RNA polymerase II repressing transcription factor binding///RNA polymerase II transcription factor activity, ligand-activated sequence-specific DNA binding///RNA polymerase II transcription factor activity, sequence-specific DNA binding///chromatin DNA bind…	JAK-STAT cascade///JAK-STAT cascade involved in growth hormone signaling pathway///JAK-STAT cascade involved in growth hormone signaling pathway///acute-phase response///astrocyte differentiation///cell proliferation///cellular response to cytokine stimulus///cellular response to hormone stimulus///cellular response to leptin stimulus///cellular response to organic cyclic compound///cytokine-medi…	RNA polymerase II transcription factor complex///cytoplasm///cytoplasm///mitochondrial inner membrane///mitochondrion///nuclear chromatin///nucleoplasm///nucleus///nucleus///plasma membrane
1439757_s_at	5.84e-05	1.27e-07	-14.8	8.31097	-1.95	Epha4	Eph receptor A4	ATP binding///DH domain binding///GPI-linked ephrin receptor activity///PH domain binding///ephrin receptor activity///ephrin receptor binding///identical protein binding///kinase activity///nucleotide binding///protein binding///protein kinase activity///protein tyrosine kinase activity///transferase activity///transmembrane receptor protein tyrosine kinase activity///transmembrane-ephrin recept…	adult walking behavior///axon guidance///axon guidance///cell adhesion///corticospinal tract morphogenesis///ephrin receptor signaling pathway///fasciculation of motor neuron axon///fasciculation of sensory neuron axon///glial cell migration///motor neuron axon guidance///multicellular organism development///negative regulation of axon regeneration///negative regulation of axon regeneration///nep…	Golgi apparatus///axon///axon terminus///axonal growth cone///cell body///cell junction///cell projection///cell surface///cytoplasm///dendrite///dendrite///dendritic spine///early endosome membrane///endoplasmic reticulum///endosome///filopodium///integral component of membrane///integral component of plasma membrane///integral component of plasma membrane///membrane///mitochondrial outer membra…
1437490_x_at	5.84e-05	1.28e-07	14.8	8.30094	1.47	Uap1	UDP-N-acetylglucosamine pyrophosphorylase 1	UDP-N-acetylglucosamine diphosphorylase activity///UDP-N-acetylglucosamine diphosphorylase activity///carbohydrate binding///identical protein binding///nucleotidyltransferase activity///transferase activity///uridylyltransferase activity	UDP-N-acetylglucosamine biosynthetic process///UDP-N-acetylglucosamine metabolic process///metabolic process	cytoplasm///cytosol///cytosol///nucleoplasm///plasma membrane
1416743_at	5.87e-05	1.31e-07	14.8	8.27853	1.49	Uap1	UDP-N-acetylglucosamine pyrophosphorylase 1	UDP-N-acetylglucosamine diphosphorylase activity///UDP-N-acetylglucosamine diphosphorylase activity///carbohydrate binding///identical protein binding///nucleotidyltransferase activity///transferase activity///uridylyltransferase activity	UDP-N-acetylglucosamine biosynthetic process///UDP-N-acetylglucosamine metabolic process///metabolic process	cytoplasm///cytosol///cytosol///nucleoplasm///plasma membrane
1438667_at	5.87e-05	1.32e-07	-14.8	8.2752	-2.2	Sybu	syntabulin (syntaxin-interacting)	kinesin binding///microtubule binding///syntaxin-1 binding	regulation of insulin secretion involved in cellular response to glucose stimulus	Golgi apparatus///dense body///integral component of membrane///intracellular membrane-bounded organelle///membrane///colocalizes_with microtubule///mitochondrion///nucleoplasm///colocalizes_with vesicle
1418298_s_at	5.87e-05	1.33e-07	-14.8	8.2642	-1.01	Dpysl4	dihydropyrimidinase-like 4	filamin binding///hydrolase activity///hydrolase activity, acting on carbon-nitrogen (but not peptide) bonds///phosphoprotein binding///protein binding	neuron death///neuron projection guidance	cytoplasm
1448881_at	5.87e-05	1.34e-07	14.8	8.25939	2.87	Hp	haptoglobin	antioxidant activity///hemoglobin binding///protein homodimerization activity///serine-type endopeptidase activity	Notch signaling pathway///acute-phase response///defense response to bacterium///immune system process///liver development///negative regulation of hydrogen peroxide catabolic process///negative regulation of oxidoreductase activity///positive regulation of cell death///proteolysis///response to hydrogen peroxide	Golgi apparatus///blood microparticle///endoplasmic reticulum///extracellular exosome///extracellular region///extracellular space///haptoglobin-hemoglobin complex
1423506_a_at	5.9e-05	1.36e-07	-14.7	8.24526	-1.02	Nnat	neuronatin		brain development///multicellular organism development///positive regulation of insulin secretion///regulation of protein localization///response to glucose	cytoplasm
1430584_s_at	5.9e-05	1.37e-07	-14.7	8.23638	-2.09	Car3	carbonic anhydrase 3	carbonate dehydratase activity///lyase activity///metal ion binding///nickel cation binding///phosphatase activity///zinc ion binding	one-carbon metabolic process///response to oxidative stress	cytoplasm///cytosol///cytosol
1451683_x_at	6.04e-05	1.43e-07	14.6	8.19768	2.24	H2-D1	histocompatibility 2, D region locus 1	beta-2-microglobulin binding///peptide antigen binding///peptide antigen binding///peptide binding///poly(A) RNA binding///protein binding///protein heterodimerization activity///receptor binding	antigen processing and presentation///antigen processing and presentation of endogenous peptide antigen via MHC class I via ER pathway, TAP-dependent///antigen processing and presentation of peptide antigen via MHC class I///immune response///immune system process///negative regulation of neuron projection development///negative regulation of neuron projection development///negative regulation of…	MHC class I protein complex///external side of plasma membrane///integral component of membrane///membrane///plasma membrane
1418895_at	6.04e-05	1.43e-07	14.6	8.19646	1.05	Skap2	src family associated phosphoprotein 2	SH3/SH2 adaptor activity///protein binding	B cell activation///immune response-activating signal transduction///negative regulation of cell proliferation	cytoplasm///cytoplasm///nucleoplasm///plasma membrane///plasma membrane
1455627_at	6.08e-05	1.46e-07	-14.6	8.17863	-1.77	Col8a1	collagen, type VIII, alpha 1		angiogenesis///camera-type eye morphogenesis///cell adhesion///epithelial cell proliferation///positive regulation of cell-substrate adhesion	basement membrane///collagen trimer///extracellular exosome///extracellular matrix///colocalizes_with extracellular matrix///extracellular region///intracellular membrane-bounded organelle///proteinaceous extracellular matrix
1415930_a_at	6.08e-05	1.47e-07	14.6	8.17284	1.11	Map1lc3b	microtubule-associated protein 1 light chain 3 beta	microtubule binding///microtubule binding///protein binding///protein domain specific binding///tubulin binding///ubiquitin protein ligase binding	autophagosome assembly///autophagy///cellular response to nitrogen starvation///mitophagy///positive regulation of mucus secretion///positive regulation of protein binding///regulation of mitophagy	autolysosome///autophagosome///autophagosome membrane///autophagosome membrane///axon///axoneme///cytoplasm///cytoplasmic vesicle///cytoskeleton///cytosol///dendrite///intracellular///membrane///microtubule///microtubule associated complex///mitochondrion///neuronal cell body
1420804_s_at	6.09e-05	1.48e-07	14.6	8.16247	2.69	Clec4d	C-type lectin domain family 4, member d	carbohydrate binding///immunoglobulin receptor binding	Fc-gamma receptor signaling pathway///T cell differentiation involved in immune response///adaptive immune response///defense response to bacterium///immune system process///innate immune response	integral component of membrane///membrane///plasma membrane
1438532_at	6.15e-05	1.53e-07	-14.5	8.13624	-1.73	Hmcn1	hemicentin 1	molecular_function	biological_process	basement membrane///cell cortex///cell junction///extracellular exosome///extracellular region
1454951_at	6.15e-05	1.53e-07	-14.5	8.13503	-1.48	Zfp606	zinc finger protein 606	transcription factor activity, sequence-specific DNA binding	regulation of transcription, DNA-templated
1419662_at	6.81e-05	1.71e-07	-14.3	8.02928	-2.11	Ogn	osteoglycin	growth factor activity///heparin binding	axonogenesis	extracellular exosome///colocalizes_with extracellular matrix///extracellular region///extracellular space///extracellular space///extracellular vesicle///proteinaceous extracellular matrix
1438164_x_at	6.96e-05	1.76e-07	14.3	8.00113	0.982	Flot2	flotillin 2	ionotropic glutamate receptor binding///protease binding///protein heterodimerization activity	cell adhesion///establishment of protein localization to plasma membrane///membrane raft assembly///negative regulation of amyloid precursor protein catabolic process///negative regulation of gene expression///positive regulation of establishment of T cell polarity///protein localization to plasma membrane raft///protein stabilization///regulation of myoblast differentiation	acrosomal membrane///basolateral plasma membrane///caveola///caveola///cell-cell adherens junction///cell-cell contact zone///colocalizes_with cortical actin cytoskeleton///cytoplasmic vesicle///cytoplasmic vesicle///endocytic vesicle///endosome///extracellular exosome///flotillin complex///flotillin complex///focal adhesion///lamellipodium///membrane///membrane///membrane raft///perinuclear regi…
1423220_at	7.13e-05	1.83e-07	-14.2	7.96417	-1.21	Eif4e	eukaryotic translation initiation factor 4E	RNA binding///enzyme binding///eukaryotic initiation factor 4G binding///poly(A) RNA binding///protein binding///repressing transcription factor binding///translation initiation factor activity///translation initiation factor activity	G1/S transition of mitotic cell cycle///behavioral fear response///cellular response to dexamethasone stimulus///negative regulation of neuron differentiation///negative regulation of translation///positive regulation of mitotic cell cycle///regulation of translation///stem cell population maintenance///stem cell population maintenance///translation///translational initiation	RISC complex///chromatoid body///cytoplasm///cytoplasm///cytoplasmic mRNA processing body///cytoplasmic stress granule///eukaryotic translation initiation factor 4F complex///extracellular exosome///mRNA cap binding complex///mRNA cap binding complex///perinuclear region of cytoplasm///protein complex
1434535_at	7.13e-05	1.83e-07	-14.2	7.96044	-1.29	Krt222	keratin 222	structural molecule activity	biological_process	intermediate filament
1416779_at	7.14e-05	1.85e-07	-14.2	7.95136	-2.09	Sdpr	serum deprivation response	lipid binding///phosphatidylserine binding///protein kinase C binding	positive regulation of transcription from RNA polymerase II promoter	caveola///cytoplasm///cytoplasm///cytosol///membrane///membrane raft
1418595_at	7.17e-05	1.88e-07	14.2	7.93931	1.13	Plin4	perilipin 4			cytoplasm///intracellular membrane-bounded organelle///lipid particle///membrane///plasma membrane///plasma membrane
1419688_at	7.17e-05	1.9e-07	-14.2	7.92819	-1.33	Gpc6	glypican 6	heparan sulfate proteoglycan binding	cell migration	anchored component of membrane///extracellular region///integral component of plasma membrane///membrane///nucleus///plasma membrane///proteinaceous extracellular matrix
1417141_at	7.17e-05	1.91e-07	14.2	7.92253	5.11	Igtp	interferon gamma induced GTPase	GTPase activity	cellular response to interferon-beta	cytosol
1448559_at	7.21e-05	1.93e-07	14.1	7.91021	1.17	Flot1	flotillin 1	ionotropic glutamate receptor binding///protease binding///protein binding///protein heterodimerization activity	axon guidance///axonogenesis///cellular response to exogenous dsRNA///dsRNA transport///endocytosis///establishment of protein localization to plasma membrane///establishment of protein localization to plasma membrane///extracellular matrix disassembly///membrane raft assembly///plasma membrane raft assembly///positive regulation of cell adhesion molecule production///positive regulation of cell …	colocalizes_with COP9 signalosome///basolateral plasma membrane///caveola///caveola///cell-cell adherens junction///cell-cell contact zone///cell-cell junction///centriolar satellite///colocalizes_with cortical actin cytoskeleton///cytoplasmic vesicle///early endosome///endosome///extracellular exosome///flotillin complex///flotillin complex///focal adhesion///lamellipodium///lysosomal membrane//…
1419075_s_at	7.76e-05	2.1e-07	14	7.83059	3.51	Saa1	serum amyloid A 1	G-protein coupled receptor binding///chemoattractant activity///heparin binding///protein binding	acute-phase response///cell chemotaxis///cholesterol metabolic process	cytoplasmic microtubule///extracellular exosome///extracellular region///extracellular space///high-density lipoprotein particle
1456586_x_at	7.82e-05	2.14e-07	14	7.81245	1.66	Mvp	major vault protein	protein kinase binding///protein phosphatase binding	ERBB signaling pathway///cell proliferation///negative regulation of protein autophosphorylation///negative regulation of protein tyrosine kinase activity///negative regulation of signaling///protein activation cascade	cytoplasm///cytoskeleton///extracellular exosome///intracellular ribonucleoprotein complex///membrane///nucleus///perinuclear region of cytoplasm
1441867_x_at	7.82e-05	2.15e-07	-14	7.80766	-1.62	Cep128	centrosomal protein 128	molecular_function	biological_process	centriole///cytoplasm///cytoskeleton///microtubule organizing center///spindle pole
1431591_s_at	7.88e-05	2.2e-07	13.9	7.78542	4.28	Isg15///Gm9706	ISG15 ubiquitin-like modifier///predicted gene 9706	protein binding///protein tag	ISG15-protein conjugation///ISG15-protein conjugation///defense response to bacterium///defense response to bacterium///defense response to virus///defense response to virus///modification-dependent protein catabolic process///negative regulation of protein ubiquitination///negative regulation of viral genome replication///positive regulation of erythrocyte differentiation///regulation of interfe…	cytoplasm///extracellular region
1429463_at	7.88e-05	2.21e-07	-13.9	7.78262	-1.33	Prkaa2	protein kinase, AMP-activated, alpha 2 catalytic subunit	AMP-activated protein kinase activity///AMP-activated protein kinase activity///AMP-activated protein kinase activity///AMP-activated protein kinase activity///ATP binding///[acetyl-CoA carboxylase] kinase activity///[hydroxymethylglutaryl-CoA reductase (NADPH)] kinase activity///chromatin binding///histone serine kinase activity///kinase activity///metal ion binding///nucleotide binding///protei…	Wnt signaling pathway///autophagy///cellular response to drug///cellular response to glucose starvation///cellular response to nutrient levels///cellular response to prostaglandin E stimulus///cholesterol biosynthetic process///cholesterol metabolic process///covalent chromatin modification///fatty acid biosynthetic process///fatty acid homeostasis///fatty acid metabolic process///glucose homeost…	apical plasma membrane///cytoplasm///cytoplasm///nucleotide-activated protein kinase complex///nucleotide-activated protein kinase complex///nucleus///protein complex
1444305_at	7.88e-05	2.22e-07	-13.9	7.77599	-2.07	Myh7b	myosin, heavy chain 7B, cardiac muscle, beta	ATP binding///actin binding///motor activity///nucleotide binding		cardiac myofibril///membrane///myosin complex///myosin filament
1455961_at	7.88e-05	2.24e-07	-13.9	7.76975	-2.14	Mme	membrane metallo endopeptidase	endopeptidase activity///exopeptidase activity///hydrolase activity///metal ion binding///metalloendopeptidase activity///metallopeptidase activity///peptidase activity///peptide binding///zinc ion binding	beta-amyloid metabolic process///cellular response to UV-A///cellular response to UV-B///cellular response to cytokine stimulus///creatinine metabolic process///peptide metabolic process///proteolysis///sensory perception of pain	axon///brush border///cytoplasm///dendrite///extracellular exosome///focal adhesion///integral component of membrane///membrane///membrane///neuron projection terminus///plasma membrane///synapse///synaptic vesicle
1451860_a_at	8.36e-05	2.39e-07	13.8	7.70606	2.79	Trim30a	tripartite motif-containing 30A	DNA binding///metal ion binding///zinc ion binding	negative regulation of NLRP3 inflammasome complex assembly///negative regulation of interleukin-6 production///negative regulation of reactive oxygen species metabolic process///negative regulation of toll-like receptor signaling pathway///negative regulation of tumor necrosis factor production///positive regulation of protein catabolic process///positive regulation of viral entry into host cell/…	cytoplasm///intracellular///nucleus
1422529_s_at	8.41e-05	2.42e-07	-13.8	7.69268	-1.13	Casq2	calsequestrin 2	calcium ion binding///calcium ion binding///calcium-dependent protein binding///metal ion binding///protein homodimerization activity///protein kinase C binding	cardiac muscle contraction///cellular response to caffeine///negative regulation of potassium ion transmembrane transporter activity///negative regulation of potassium ion transport///negative regulation of ryanodine-sensitive calcium-release channel activity///protein polymerization///regulation of cardiac muscle cell contraction///regulation of cardiac muscle contraction by regulation of the re…	Z disc///Z disc///cytoplasm///intracellular///junctional membrane complex///sarcoplasmic reticulum///sarcoplasmic reticulum///sarcoplasmic reticulum lumen
1415929_at	8.44e-05	2.45e-07	13.8	7.68222	1.05	Map1lc3b	microtubule-associated protein 1 light chain 3 beta	microtubule binding///microtubule binding///protein binding///protein domain specific binding///tubulin binding///ubiquitin protein ligase binding	autophagosome assembly///autophagy///cellular response to nitrogen starvation///mitophagy///positive regulation of mucus secretion///positive regulation of protein binding///regulation of mitophagy	autolysosome///autophagosome///autophagosome membrane///autophagosome membrane///axon///axoneme///cytoplasm///cytoplasmic vesicle///cytoskeleton///cytosol///dendrite///intracellular///membrane///microtubule///microtubule associated complex///mitochondrion///neuronal cell body
1420842_at	8.57e-05	2.53e-07	13.7	7.65024	1.53	Ptprf	protein tyrosine phosphatase, receptor type, F	chondroitin sulfate proteoglycan binding///heparin binding///hydrolase activity///insulin receptor binding///phosphatase activity///phosphate ion binding///phosphoprotein phosphatase activity///protein complex binding///protein tyrosine phosphatase activity///receptor tyrosine kinase binding///transmembrane receptor protein tyrosine phosphatase activity	cell adhesion///cell migration///dephosphorylation///homophilic cell adhesion via plasma membrane adhesion molecules///negative regulation of cell projection organization///negative regulation of cell proliferation///negative regulation of cytokine-mediated signaling pathway///negative regulation of epidermal growth factor receptor signaling pathway///negative regulation of insulin receptor signa…	endosome///excitatory synapse///extracellular exosome///growth cone///integral component of membrane///intracellular membrane-bounded organelle///membrane///neuron projection///neuron projection///neuronal cell body///neuronal cell body///plasma membrane
1425394_at	8.57e-05	2.54e-07	13.7	7.64934	6.56	BC023105	cDNA sequence BC023105
1428942_at	8.57e-05	2.56e-07	13.7	7.64173	5.6	Mt2	metallothionein 2	metal ion binding///zinc ion binding	cellular zinc ion homeostasis///detoxification of copper ion///nitric oxide mediated signal transduction
1448490_at	8.57e-05	2.56e-07	13.7	7.6384	1.27	Coq8b	coenzyme Q8B	3-phosphoinositide-dependent protein kinase activity///AMP-activated protein kinase activity///DNA-dependent protein kinase activity///GTP-dependent protein kinase activity///JUN kinase activity///JUN kinase kinase activity///JUN kinase kinase kinase activity///MAP kinase kinase activity///MAP kinase kinase kinase activity///MAP kinase kinase kinase kinase activity///NF-kappaB-inducing kinase act…	biological_process///phosphorylation	cellular_component///cytoplasm///integral component of membrane///membrane///mitochondrion///plasma membrane
1420558_at	8.63e-05	2.6e-07	13.7	7.62387	3.83	Selp	selectin, platelet	calcium ion binding///calcium-dependent protein binding///carbohydrate binding///fucose binding///glycoprotein binding///heparin binding///lipopolysaccharide binding///oligosaccharide binding///protein binding///sialic acid binding///sialic acid binding	calcium-mediated signaling using intracellular calcium source///cell adhesion///cellular response to interleukin-6///heterophilic cell-cell adhesion via plasma membrane cell adhesion molecules///inflammatory response///leukocyte cell-cell adhesion///leukocyte cell-cell adhesion///leukocyte migration///leukocyte migration///leukocyte tethering or rolling///positive regulation of cell adhesion///po…	cytoplasm///external side of plasma membrane///external side of plasma membrane///extracellular space///integral component of membrane///membrane///nucleoplasm///platelet alpha granule membrane
1416695_at	8.89e-05	2.71e-07	13.6	7.58624	1.33	Tspo	translocator protein	androgen binding///benzodiazepine receptor activity///ion channel binding	behavioral response to pain///chloride transport///contact inhibition///establishment of protein localization to mitochondrion///glial cell migration///ion transport///lipid transport///maintenance of protein location in mitochondrion///negative regulation of ATP metabolic process///negative regulation of glial cell proliferation///negative regulation of mitochondrion organization///negative regu…	cytoplasm///extracellular exosome///integral component of membrane///intracellular membrane-bounded organelle///membrane///mitochondrial outer membrane///mitochondrion///mitochondrion///nuclear membrane
1448449_at	8.89e-05	2.72e-07	13.6	7.57969	1.47	Ripk3	receptor-interacting serine-threonine kinase 3	ATP binding///NF-kappaB-inducing kinase activity///identical protein binding///kinase activity///nucleotide binding///protein binding///protein complex binding///protein kinase activity///protein kinase activity///protein serine/threonine kinase activity///transferase activity	I-kappaB kinase/NF-kappaB signaling///T cell differentiation in thymus///T cell homeostasis///activation of protein kinase activity///amyloid fibril formation///lymph node development///necroptotic process///necroptotic process///necroptotic process///phosphorylation///positive regulation of NF-kappaB transcription factor activity///positive regulation of intrinsic apoptotic signaling pathway///p…	cytoplasm///cytosol///intracellular///membrane///mitochondrion///plasma membrane///ripoptosome
1449875_s_at	8.89e-05	2.74e-07	13.6	7.57374	2	H2-T9///H2-T22///H2-T10	histocompatibility 2, T region locus 9///histocompatibility 2, T region locus 22///histocompatibility 2, T region locus 10	peptide antigen binding///receptor binding	antigen processing and presentation of peptide antigen via MHC class I	plasma membrane
1441946_at	8.97e-05	2.78e-07	-13.6	7.55905	-1.64	Itih5	inter-alpha (globulin) inhibitor H5	molecular_function///peptidase inhibitor activity///serine-type endopeptidase inhibitor activity	biological_process///hyaluronan metabolic process///negative regulation of peptidase activity	cellular_component///extracellular region
1449507_a_at	9.13e-05	2.85e-07	13.5	7.53451	1.42	Cd47	CD47 antigen (Rh-related antigen, integrin-associated signal transducer)	protein binding///thrombospondin receptor activity	cell adhesion///cell migration///opsonization///positive regulation of T cell activation///positive regulation of cell proliferation///positive regulation of cell-cell adhesion///positive regulation of inflammatory response///positive regulation of phagocytosis///positive regulation of phagocytosis///response to bacterium	extracellular exosome///extracellular exosome///integral component of membrane///integral component of plasma membrane///membrane///plasma membrane
1451593_at	9.13e-05	2.91e-07	13.5	7.51709	2.31	H2-Q5///H2-K1	histocompatibility 2, Q region locus 5///histocompatibility 2, K1, K region	beta-2-microglobulin binding///peptide antigen binding///peptide antigen binding///peptide binding///poly(A) RNA binding///protein binding///protein heterodimerization activity///receptor binding	antigen processing and presentation///antigen processing and presentation of endogenous peptide antigen via MHC class I via ER pathway, TAP-dependent///antigen processing and presentation of exogenous peptide antigen via MHC class I///antigen processing and presentation of peptide antigen via MHC class I///defense response to bacterium///immune response///immune system process///inner ear develop…	MHC class I protein complex///external side of plasma membrane///integral component of membrane///membrane
1438452_at	9.13e-05	2.91e-07	-13.5	7.51688	-1.08	Nebl	nebulette	actin binding///metal ion binding///zinc ion binding		cytoplasm
1422511_a_at	9.13e-05	2.92e-07	13.5	7.51394	1.6	Ogfr	opioid growth factor receptor	receptor activity	regulation of growth	cytoplasm///membrane///nucleus
1417500_a_at	9.21e-05	2.96e-07	13.5	7.49889	1.73	Tgm2	transglutaminase 2, C polypeptide	GTP binding///GTP binding///calcium ion binding///metal ion binding///protein domain specific binding///protein-glutamine gamma-glutamyltransferase activity///protein-glutamine gamma-glutamyltransferase activity///transaminase activity///transferase activity///transferase activity, transferring acyl groups	G-protein coupled receptor signaling pathway///apoptotic cell clearance///blood vessel remodeling///branching involved in salivary gland morphogenesis///isopeptide cross-linking via N6-(L-isoglutamyl)-L-lysine///negative regulation of endoplasmic reticulum calcium ion concentration///negative regulation of endoplasmic reticulum calcium ion concentration///peptide cross-linking///phospholipase C-a…	cytoplasm///cytosol///cytosol///extracellular exosome///extracellular matrix///focal adhesion///intrinsic component of plasma membrane///membrane///mitochondrion///plasma membrane///proteinaceous extracellular matrix
1449631_at	9.51e-05	3.08e-07	-13.4	7.46129	-1.33
1420890_at	9.56e-05	3.12e-07	-13.4	7.44847	-1.31	Hccs	holocytochrome c synthetase	holocytochrome-c synthase activity///lyase activity///metal ion binding///protein binding		membrane///mitochondrial inner membrane///mitochondrion///mitochondrion
1422557_s_at	9.56e-05	3.14e-07	13.4	7.44248	2.7	Mt1	metallothionein 1	copper ion binding///metal ion binding///zinc ion binding	cellular metal ion homeostasis///cellular response to chromate///cellular response to zinc ion///cellular zinc ion homeostasis///detoxification of copper ion///negative regulation of neuron apoptotic process///nitric oxide mediated signal transduction	cytosol///lysosome
1449277_at	9.72e-05	3.21e-07	13.3	7.41992	2.41	Gm21104///LOC100861618///LOC100043921///LOC100043918///Gm2564///Gm13309///Gm2457///Gm12407///Gm2023///Ccl19	predicted gene, 21104///C-C motif chemokine 19-like///C-C motif chemokine 19-like///C-C motif chemokine 19-like///predicted gene 2564///predicted gene 13309///predicted gene, 2457///predicted gene 12407///predicted gene 2023///chemokine (C-C motif) ligand 19	CCR chemokine receptor binding///chemokine activity///molecular_function///CCR chemokine receptor binding///CCR chemokine receptor binding///CCR10 chemokine receptor binding///CCR7 chemokine receptor binding///chemokine activity///chemokine activity///chemokine activity///chemokine receptor binding	G-protein coupled receptor signaling pathway///cellular response to interferon-gamma///cellular response to interleukin-1///cellular response to tumor necrosis factor///chemokine-mediated signaling pathway///inflammatory response///lymphocyte chemotaxis///monocyte chemotaxis///neutrophil chemotaxis///positive regulation of ERK1 and ERK2 cascade///positive regulation of GTPase activity///biologica…	extracellular space///cellular_component///external side of plasma membrane///extracellular space
1424885_at	9.83e-05	3.27e-07	-13.3	7.40296	-2.25	Klhdc8a	kelch domain containing 8A	contributes_to ubiquitin-protein transferase activity	protein ubiquitination involved in ubiquitin-dependent protein catabolic process	Cul3-RING ubiquitin ligase complex
1440866_at	0.0001	3.41e-07	13.2	7.36097	2.06	Eif2ak2	eukaryotic translation initiation factor 2-alpha kinase 2	ATP binding///RNA binding///double-stranded RNA binding///double-stranded RNA binding///eukaryotic translation initiation factor 2alpha kinase activity///kinase activity///non-membrane spanning protein tyrosine kinase activity///nucleotide binding///poly(A) RNA binding///protein binding///protein kinase activity///protein kinase activity///protein kinase activity///protein serine/threonine kinase…	activation of MAPKK activity///cellular response to amino acid starvation///defense response to virus///endoplasmic reticulum unfolded protein response///immune system process///innate immune response///negative regulation of apoptotic process///negative regulation of cell proliferation///negative regulation of osteoblast proliferation///negative regulation of translation///negative regulation of…	cytoplasm///membrane///nucleus///perinuclear region of cytoplasm
1456251_x_at	0.0001	3.42e-07	13.2	7.3578	1.52	Tspo	translocator protein	androgen binding///benzodiazepine receptor activity///ion channel binding	behavioral response to pain///chloride transport///contact inhibition///establishment of protein localization to mitochondrion///glial cell migration///ion transport///lipid transport///maintenance of protein location in mitochondrion///negative regulation of ATP metabolic process///negative regulation of glial cell proliferation///negative regulation of mitochondrion organization///negative regu…	cytoplasm///extracellular exosome///integral component of membrane///intracellular membrane-bounded organelle///membrane///mitochondrial outer membrane///mitochondrion///mitochondrion///nuclear membrane
1416530_a_at	0.0001	3.43e-07	13.2	7.35719	1.24	Pnp	purine-nucleoside phosphorylase	catalytic activity///drug binding///nucleoside binding///phosphate ion binding///purine nucleobase binding///purine-nucleoside phosphorylase activity///purine-nucleoside phosphorylase activity///purine-nucleoside phosphorylase activity///transferase activity///transferase activity, transferring glycosyl groups///transferase activity, transferring pentosyl groups	GTP biosynthetic process///apoptotic mitochondrial changes///dGTP metabolic process///deoxyguanosine catabolic process///deoxyinosine catabolic process///guanosine catabolic process///inosine catabolic process///inosine catabolic process///intrinsic apoptotic signaling pathway in response to DNA damage///negative regulation of T cell apoptotic process///nucleobase-containing compound metabolic pr…	cytoplasm///cytoskeleton///cytosol///extracellular exosome///extracellular region///intracellular///nucleus
1421918_at	0.0001	3.44e-07	-13.2	7.35201	-0.924	Anp32a	acidic (leucine-rich) nuclear phosphoprotein 32 family, member A	cell adhesion molecule binding///integrin binding///protein C-terminus binding///protein binding	regulation of transcription, DNA-templated///transcription, DNA-templated	cytoplasm///cytosol///endoplasmic reticulum///nuclear matrix///nucleus///nucleus
1417852_x_at	0.0001	3.46e-07	13.2	7.34835	2.07	Clca3a1	chloride channel accessory 3A1	intracellular calcium activated chloride channel activity	chloride transport	integral component of plasma membrane
1455372_at	0.0001	3.47e-07	-13.2	7.34524	-1.76	Cpeb3	cytoplasmic polyadenylation element binding protein 3	RNA binding///RNA binding///RNA stem-loop binding///mRNA 3'-UTR AU-rich region binding///mRNA 3'-UTR binding///mRNA 3'-UTR binding///nucleic acid binding///nucleotide binding///poly(A) RNA binding///protein binding///ribosome binding///translation factor activity, RNA binding///translation factor activity, RNA binding///translation repressor activity, nucleic acid binding	3'-UTR-mediated mRNA destabilization///cellular response to amino acid stimulus///cellular response to amino acid stimulus///long-term memory///negative regulation of cytoplasmic translational elongation///negative regulation of transcription from RNA polymerase II promoter///negative regulation of translation///negative regulation of translation///negative regulation of translation///positive re…	CCR4-NOT complex///apical dendrite///cytoplasm///cytoplasm///dendrite///messenger ribonucleoprotein complex///neuron projection///neuron projection///nucleus///nucleus///synapse
1431592_a_at	0.000102	3.56e-07	-13.2	7.32111	-2.11	Sh3kbp1	SH3-domain kinase binding protein 1	SH3 domain binding///protein binding	apoptotic process///cell migration///cytoskeleton organization///endocytosis///regulation of cell shape	cell junction///cell-cell junction///cytoplasm///cytoplasmic vesicle///cytoskeleton///endocytic vesicle///membrane///neuron projection///synapse
1433741_at	0.000102	3.61e-07	13.2	7.30542	1.61	Cd38	CD38 antigen	NAD(P)+ nucleosidase activity///NAD+ nucleosidase activity///NAD+ nucleosidase activity///hydrolase activity///hydrolase activity, acting on glycosyl bonds///phosphorus-oxygen lyase activity///transferase activity	B cell receptor signaling pathway///long term synaptic depression///negative regulation of apoptotic process///negative regulation of bone resorption///negative regulation of transcription, DNA-templated///positive regulation of B cell proliferation///positive regulation of B cell proliferation///positive regulation of cell growth///positive regulation of cytosolic calcium ion concentration///pos…	cell surface///extracellular exosome///integral component of membrane///intracellular membrane-bounded organelle///membrane///nucleus///plasma membrane///plasma membrane
1421921_at	0.000102	3.61e-07	13.2	7.30507	2.91	Serpina3m	serine (or cysteine) peptidase inhibitor, clade A, member 3M	peptidase inhibitor activity///serine-type endopeptidase inhibitor activity	negative regulation of peptidase activity///response to cytokine///response to peptide hormone	blood microparticle///extracellular exosome///extracellular region///extracellular space///extracellular space
1417856_at	0.000102	3.63e-07	13.1	7.30066	1.61	Relb	avian reticuloendotheliosis viral (v-rel) oncogene related B	DNA binding///DNA binding///chromatin binding///core promoter binding///protein binding///transcription factor activity, sequence-specific DNA binding	I-kappaB kinase/NF-kappaB signaling///NIK/NF-kappaB signaling///T-helper 1 cell differentiation///T-helper 1 type immune response///antigen processing and presentation///cellular response to osmotic stress///circadian regulation of gene expression///inflammatory response///innate immune response///myeloid dendritic cell differentiation///negative regulation of interferon-beta production///negativ…	I-kappaB/NF-kappaB complex///cytoplasm///cytoskeleton///cytosol///nucleoplasm///nucleus///nucleus
1428519_at	0.000105	3.74e-07	-13.1	7.27271	-1.35	Cmss1	cms small ribosomal subunit 1	poly(A) RNA binding	biological_process	cellular_component
1453155_at	0.000105	3.79e-07	13.1	7.25896	0.879	Tmem50a	transmembrane protein 50A			cytoplasm///endoplasmic reticulum///integral component of membrane///membrane
1419209_at	0.000106	3.82e-07	13.1	7.25154	6.22	Cxcl1	chemokine (C-X-C motif) ligand 1	CXCR chemokine receptor binding///chemokine activity///chemokine activity///cytokine activity///growth factor activity	G-protein coupled receptor signaling pathway///acute inflammatory response///chemokine-mediated signaling pathway///immune response///inflammatory response///neutrophil chemotaxis///positive regulation of cytosolic calcium ion concentration///positive regulation of hematopoietic stem cell proliferation///positive regulation of neutrophil chemotaxis///positive regulation of neutrophil mediated kil…	extracellular region///extracellular space///extracellular space
1425274_at	0.000106	3.86e-07	-13.1	7.24132	-2.19	Asph	aspartate-beta-hydroxylase	dioxygenase activity///metal ion binding///oxidoreductase activity///peptide-aspartate beta-dioxygenase activity///protein binding	activation of cysteine-type endopeptidase activity///face morphogenesis///limb morphogenesis///negative regulation of cell proliferation///oxidation-reduction process///palate development///pattern specification process///peptidyl-amino acid modification///peptidyl-aspartic acid hydroxylation///positive regulation of proteolysis///regulation of cytosolic calcium ion concentration///regulation of …	cortical endoplasmic reticulum///cytoplasm///endoplasmic reticulum///integral component of membrane///membrane///plasma membrane///sarcoplasmic reticulum
1451655_at	0.000106	3.9e-07	13	7.23142	2.42	Slfn8	schlafen 8	molecular_function	biological_process	intracellular
1448263_a_at	0.000106	3.92e-07	13	7.22686	1.04	Cndp2	CNDP dipeptidase 2 (metallopeptidase M20 family)	carboxypeptidase activity///cytosolic dipeptidase activity///dipeptidase activity///dipeptidase activity///hydrolase activity///metal ion binding///metallodipeptidase activity///metallopeptidase activity///peptidase activity///zinc ion binding	metabolic process///peptide catabolic process///proteolysis///proteolysis	cytoplasm///cytosol///extracellular exosome///nucleoplasm
1423986_a_at	0.000107	3.95e-07	13	7.21949	1.34	Shisa5	shisa family member 5	signal transducer activity	apoptotic process///intrinsic apoptotic signaling pathway by p53 class mediator///intrinsic apoptotic signaling pathway in response to DNA damage by p53 class mediator///positive regulation of I-kappaB kinase/NF-kappaB signaling	endoplasmic reticulum///extracellular exosome///integral component of membrane///intracellular///membrane///nuclear envelope///nucleus
1447936_at	0.000107	3.99e-07	13	7.2085	1.96	2410006H16Rik	RIKEN cDNA 2410006H16 gene	molecular_function	biological_process	cellular_component
1416608_a_at	0.00011	4.11e-07	-13	7.18005	-1.02	BC004004	cDNA sequence BC004004	molecular_function	epithelial cell proliferation///positive regulation of cell cycle///positive regulation of histone deacetylase activity///wound healing	Golgi apparatus///Golgi membrane///cytoplasm///integral component of membrane///membrane///midbody///plasma membrane
1457035_at	0.00011	4.16e-07	12.9	7.16781	2.39	AI607873	expressed sequence AI607873	RNA polymerase II core promoter proximal region sequence-specific DNA binding///core promoter binding///double-stranded DNA binding///poly(A) RNA binding///transcription factor binding///transcriptional repressor activity, RNA polymerase II core promoter proximal region sequence-specific binding		cytoplasm///membrane///nucleolus///nucleus
1437149_at	0.00011	4.17e-07	-12.9	7.16429	-1.42	Slc6a6	solute carrier family 6 (neurotransmitter transporter, taurine), member 6	beta-alanine transmembrane transporter activity///neurotransmitter:sodium symporter activity///symporter activity///taurine binding///taurine transmembrane transporter activity///taurine:sodium symporter activity///taurine:sodium symporter activity	beta-alanine transport///neurotransmitter transport///taurine transport///taurine transport///taurine transport///transport	integral component of membrane///integral component of plasma membrane///integral component of plasma membrane///membrane///plasma membrane
1457139_at	0.000111	4.26e-07	-12.9	7.14456	-1.21	Auts2	autism susceptibility candidate 2	chromatin binding///protein binding	innate vocalization behavior///positive regulation of histone H3-K4 methylation///positive regulation of histone H4-K16 acetylation///positive regulation of transcription from RNA polymerase II promoter///righting reflex	nucleus
1450061_at	0.000111	4.26e-07	12.9	7.14443	2.24	Enc1	ectodermal-neural cortex 1	actin binding	multicellular organism development///negative regulation of translation///nervous system development///positive regulation of neuron projection development///proteasomal ubiquitin-independent protein catabolic process///protein ubiquitination	Cul3-RING ubiquitin ligase complex///cytoplasm///cytoskeleton///neuronal cell body///nuclear chromatin///nuclear matrix///nucleolus///nucleoplasm///nucleus
1417816_s_at	0.000114	4.4e-07	12.8	7.11177	1.06	Serinc3	serine incorporator 3	L-serine transmembrane transporter activity	L-serine transport///defense response to virus///detection of virus///immune system process///innate immune response///phosphatidylserine metabolic process///positive regulation of endoplasmic reticulum stress-induced intrinsic apoptotic signaling pathway///sphingolipid metabolic process	Golgi apparatus///integral component of membrane///membrane///plasma membrane
1425225_at	0.000116	4.49e-07	12.8	7.09357	2.49	Fcgr4	Fc receptor, IgG, low affinity IV		cellular response to lipopolysaccharide///regulation of sensory perception of pain	cell surface///external side of plasma membrane///extracellular exosome
1436833_x_at	0.000118	4.6e-07	-12.8	7.06898	-2.59	Ttll1	tubulin tyrosine ligase-like 1	ATP binding///ligase activity///nucleotide binding///protein binding	axoneme assembly///cellular protein modification process///cilium morphogenesis///cilium organization///epithelial cilium movement///protein polyglutamylation	cellular_component///cytoplasm///cytoskeleton///microtubule
1451344_at	0.000122	4.78e-07	12.7	7.03078	1.18	Tmem119	transmembrane protein 119	protein binding	biomineral tissue development///cell differentiation///ossification///osteoblast differentiation///osteoblast differentiation///positive regulation of bone development///positive regulation of bone mineralization///positive regulation of bone mineralization///positive regulation of osteoblast differentiation///positive regulation of osteoblast differentiation///positive regulation of osteoblast p…	cytoplasm///endoplasmic reticulum///integral component of membrane///membrane///plasma membrane///plasma membrane
1441081_a_at	0.000125	4.94e-07	12.7	7.00018	1.38	1110038B12Rik	RIKEN cDNA 1110038B12 gene	molecular_function	biological_process	cellular_component
1442143_at	0.000126	5.01e-07	-12.7	6.98626	-1.92	Ano4	anoctamin 4	NOT intracellular calcium activated chloride channel activity///phospholipid scramblase activity///protein dimerization activity	calcium activated galactosylceramide scrambling///calcium activated phosphatidylcholine scrambling///calcium activated phosphatidylserine scrambling///calcium activated phospholipid scrambling///chloride transport///lipid transport///transport	integral component of membrane///intracellular///membrane///plasma membrane
1417552_at	0.000127	5.06e-07	-12.6	6.97567	-1.3	Fap	fibroblast activation protein	dipeptidyl-peptidase activity///endopeptidase activity///hydrolase activity///integrin binding///peptidase activity///peptidase activity///protease binding///protein homodimerization activity///serine-type endopeptidase activity///serine-type peptidase activity	angiogenesis///apoptotic process///cell adhesion///endothelial cell migration///melanocyte apoptotic process///melanocyte proliferation///mitotic cell cycle arrest///negative regulation of cell proliferation involved in contact inhibition///negative regulation of extracellular matrix disassembly///negative regulation of extracellular matrix organization///positive regulation of cell cycle arrest/…	apical part of cell///basal part of cell///cell junction///cell projection///cell surface///extracellular region///extracellular space///focal adhesion///integral component of membrane///invadopodium membrane///lamellipodium///membrane///plasma membrane
1424638_at	0.000131	5.28e-07	12.6	6.93314	3.35	Cdkn1a	cyclin-dependent kinase inhibitor 1A (P21)	cyclin binding///cyclin-dependent protein kinase activating kinase activity///cyclin-dependent protein serine/threonine kinase inhibitor activity///metal ion binding///protein binding///protein complex binding///protein kinase inhibitor activity///ubiquitin protein ligase binding	DNA damage response, signal transduction by p53 class mediator resulting in cell cycle arrest///DNA damage response, signal transduction by p53 class mediator resulting in transcription of p21 class mediator///G1/S transition of mitotic cell cycle///G2/M transition of mitotic cell cycle///cell cycle///cell cycle arrest///cell cycle arrest///cell cycle arrest///cellular response to DNA damage stim…	PCNA-p21 complex///cyclin-dependent protein kinase holoenzyme complex///cyclin-dependent protein kinase holoenzyme complex///cytoplasm///cytoplasm///cytosol///nucleolus///nucleoplasm///nucleus///nucleus///perinuclear region of cytoplasm///protein complex
1439855_at	0.000131	5.29e-07	12.6	6.93214	1.46	Tmtc1	transmembrane and tetratricopeptide repeat containing 1	molecular_function	RNA processing///biological_process	integral component of membrane///membrane///mitochondrion
1424775_at	0.000131	5.34e-07	12.6	6.92356	2.7	Oas1a	2'-5' oligoadenylate synthetase 1A	2'-5'-oligoadenylate synthetase activity///2'-5'-oligoadenylate synthetase activity///double-stranded RNA binding///double-stranded RNA binding///protein binding	negative regulation of viral process///purine nucleotide biosynthetic process///response to virus	nucleus
1451342_at	0.000131	5.35e-07	12.6	6.92122	1.31	Spon1	spondin 1, (f-spondin) extracellular matrix protein	metal ion binding	cell adhesion	colocalizes_with extracellular matrix///extracellular region///extracellular space///proteinaceous extracellular matrix
1425902_a_at	0.000133	5.48e-07	12.5	6.89701	1.11	Nfkb2	nuclear factor of kappa light polypeptide gene enhancer in B cells 2, p49/p100	DNA binding///RNA polymerase II core promoter proximal region sequence-specific DNA binding///RNA polymerase II regulatory region sequence-specific DNA binding///RNA polymerase II transcription factor activity, sequence-specific DNA binding///chromatin binding///protein binding///transcription factor activity, sequence-specific DNA binding///transcriptional activator activity, RNA polymerase II c…	I-kappaB kinase/NF-kappaB signaling///NIK/NF-kappaB signaling///extracellular matrix organization///follicular dendritic cell differentiation///germinal center formation///inflammatory response///innate immune response///lymph node development///negative regulation of transcription from RNA polymerase II promoter///positive regulation of transcription from RNA polymerase II promoter///positive re…	Bcl3/NF-kappaB2 complex///I-kappaB/NF-kappaB complex///cytoplasm///cytosol///cytosol///nucleoplasm///nucleus///nucleus
1428143_a_at	0.000133	5.49e-07	12.5	6.89481	1.3	Pnpla2	patatin-like phospholipase domain containing 2	hydrolase activity///protein binding///triglyceride lipase activity	lipid catabolic process///lipid homeostasis///lipid metabolic process///lipid particle organization///lipid storage///metabolic process///negative regulation of sequestering of triglyceride///negative regulation of sequestering of triglyceride///positive regulation of triglyceride catabolic process///positive regulation of triglyceride catabolic process///triglyceride catabolic process	cytosol///integral component of membrane///lipid particle///lipid particle///membrane///plasma membrane
1428065_at	0.000134	5.56e-07	12.5	6.88273	1.43	Slc44a2	solute carrier family 44, member 2	protein binding///signal transducer activity	positive regulation of I-kappaB kinase/NF-kappaB signaling///transport	extracellular exosome///integral component of membrane///lysosomal membrane///membrane
1416564_at	0.000134	5.59e-07	-12.5	6.87829	-1.63	Sox7	SRY (sex determining region Y)-box 7	DNA binding///sequence-specific DNA binding///transcription factor activity, RNA polymerase II distal enhancer sequence-specific binding///transcription factor activity, sequence-specific DNA binding///transcription factor activity, sequence-specific DNA binding///transcription regulatory region DNA binding	endoderm formation///negative regulation of cell proliferation///negative regulation of transcription, DNA-templated///positive regulation of cysteine-type endopeptidase activity involved in apoptotic process///positive regulation of transcription, DNA-templated///regulation of canonical Wnt signaling pathway///regulation of transcription from RNA polymerase II promoter///regulation of transcript…	cytoplasm///cytoplasm///nucleus///nucleus
1425405_a_at	0.000136	5.68e-07	12.5	6.86119	1.76	Adar	adenosine deaminase, RNA-specific	DNA binding///RNA binding///adenosine deaminase activity///double-stranded RNA adenosine deaminase activity///double-stranded RNA adenosine deaminase activity///hydrolase activity///left-handed Z-DNA binding///metal ion binding///poly(A) RNA binding///protein binding	RNA processing///adenosine to inosine editing///adenosine to inosine editing///adenosine to inosine editing///base conversion or substitution editing///cellular response to virus///defense response to virus///definitive hemopoiesis///erythrocyte differentiation///gene silencing by RNA///hematopoietic progenitor cell differentiation///hematopoietic stem cell homeostasis///immune system process///i…	cytoplasm///cytoplasm///membrane///nuclear speck///nucleolus///nucleolus///nucleoplasm///nucleus///nucleus///supraspliceosomal complex
1421223_a_at	0.000138	5.83e-07	12.4	6.83647	0.984	Anxa4	annexin A4	NF-kappaB binding///calcium ion binding///calcium-dependent phospholipid binding///calcium-dependent protein binding///identical protein binding	Notch signaling pathway///kidney development///negative regulation of NF-kappaB transcription factor activity///negative regulation of interleukin-8 secretion///regulation of transcription from RNA polymerase II promoter	apical plasma membrane///cell surface///cytoplasm///extracellular exosome///nuclear membrane///nucleus///perinuclear region of cytoplasm///plasma membrane///vesicle membrane
1455345_at	0.00014	5.93e-07	12.4	6.81955	1.76	Jade2	jade family PHD finger 2	metal ion binding///protein binding///ubiquitin protein ligase activity///zinc ion binding	SMAD protein signal transduction///histone H3 acetylation///histone H4-K12 acetylation///histone H4-K5 acetylation///histone H4-K8 acetylation///neuron projection extension///positive regulation of neurogenesis///positive regulation of neurogenesis///protein autoubiquitination///protein polyubiquitination///protein polyubiquitination///regulation of neurogenesis	extracellular exosome///histone acetyltransferase complex///nucleoplasm
1454966_at	0.000143	6.07e-07	-12.4	6.79588	-3.17	Itga8	integrin alpha 8	metal ion binding	cell adhesion///cell differentiation///cell projection organization///cell-matrix adhesion///establishment of protein localization///extracellular matrix organization///inner ear morphogenesis///integrin-mediated signaling pathway///kidney development///memory///metanephros development///metanephros development///multicellular organism development///nervous system development///positive regulatio…	apical part of cell///cell surface///dendritic spine membrane///endoplasmic reticulum///focal adhesion///integral component of membrane///integrin complex///membrane///perikaryon///plasma membrane///postsynaptic density
1421679_a_at	0.000144	6.15e-07	12.4	6.78348	2.37	Cdkn1a	cyclin-dependent kinase inhibitor 1A (P21)	cyclin binding///cyclin-dependent protein kinase activating kinase activity///cyclin-dependent protein serine/threonine kinase inhibitor activity///metal ion binding///protein binding///protein complex binding///protein kinase inhibitor activity///ubiquitin protein ligase binding	DNA damage response, signal transduction by p53 class mediator resulting in cell cycle arrest///DNA damage response, signal transduction by p53 class mediator resulting in transcription of p21 class mediator///G1/S transition of mitotic cell cycle///G2/M transition of mitotic cell cycle///cell cycle///cell cycle arrest///cell cycle arrest///cell cycle arrest///cellular response to DNA damage stim…	PCNA-p21 complex///cyclin-dependent protein kinase holoenzyme complex///cyclin-dependent protein kinase holoenzyme complex///cytoplasm///cytoplasm///cytosol///nucleolus///nucleoplasm///nucleus///nucleus///perinuclear region of cytoplasm///protein complex
1425597_a_at	0.000144	6.25e-07	-12.3	6.76797	-1.92	Qk	quaking	RNA binding///SH3 domain binding///mRNA binding///nucleic acid binding///poly(A) RNA binding	3'-UTR-mediated mRNA destabilization///RNA splicing///axon ensheathment///cell differentiation///long-chain fatty acid biosynthetic process///mRNA processing///mRNA stabilization///mRNA transport///multicellular organism development///muscle cell differentiation///myelination///negative regulation of cardiac muscle cell apoptotic process///positive regulation of gene expression///positive regulat…	cytoplasm///cytoplasm///nucleus///nucleus///nucleus///nucleus
1418126_at	0.000144	6.25e-07	12.3	6.76718	3.26	Ccl5	chemokine (C-C motif) ligand 5	CCR1 chemokine receptor binding///CCR1 chemokine receptor binding///CCR4 chemokine receptor binding///CCR5 chemokine receptor binding///chemoattractant activity///chemokine activity///chemokine activity///chemokine receptor antagonist activity///chemokine receptor binding///cytokine activity///heparin binding///phosphatidylinositol phospholipase C activity///phospholipase activator activity///pro…	G-protein coupled receptor signaling pathway///G-protein coupled receptor signaling pathway///MAPK cascade///T-helper 1 cell diapedesis///activation of phospholipase D activity///calcium ion transport///cell-cell signaling///cellular calcium ion homeostasis///cellular protein complex assembly///cellular response to interferon-gamma///cellular response to interleukin-1///cellular response to organ…	cytoplasm///extracellular region///extracellular space///extracellular space
1457666_s_at	0.000144	6.26e-07	12.3	6.76634	3.74	LOC100044068///Ifi202b	interferon-activable protein 202-like///interferon activated gene 202B		cellular response to interferon-beta
1451047_at	0.000146	6.4e-07	-12.3	6.74428	-1.49	Itm2a	integral membrane protein 2A	beta-amyloid binding	immunoglobulin production///negative regulation of amyloid precursor protein biosynthetic process///nervous system development///plasma cell differentiation	Golgi apparatus///extracellular exosome///integral component of membrane///membrane///plasma membrane
1453913_a_at	0.000147	6.44e-07	12.3	6.73791	2.22	Tap2	transporter 2, ATP-binding cassette, sub-family B (MDR/TAP)	ADP binding///ATP binding///ATPase activity///ATPase activity, coupled to transmembrane movement of substances///MHC class I protein binding///contributes_to MHC class I protein binding///MHC class Ib protein binding///MHC protein binding///TAP1 binding///TAP1 binding///TAP2 binding///nucleotide binding///contributes_to peptide antigen binding///peptide antigen-transporting ATPase activity///cont…	adaptive immune response///antigen processing and presentation of endogenous peptide antigen via MHC class I///antigen processing and presentation of endogenous peptide antigen via MHC class I via ER pathway, TAP-dependent///antigen processing and presentation of endogenous peptide antigen via MHC class Ib via ER pathway, TAP-dependent///antigen processing and presentation of endogenous peptide a…	MHC class I peptide loading complex///TAP complex///endoplasmic reticulum///integral component of endoplasmic reticulum membrane///integral component of membrane///integral component of membrane///intracellular membrane-bounded organelle///membrane
1437417_s_at	0.000147	6.5e-07	-12.3	6.72928	-2.42	Gpc6	glypican 6	heparan sulfate proteoglycan binding	cell migration	anchored component of membrane///extracellular region///integral component of plasma membrane///membrane///nucleus///plasma membrane///proteinaceous extracellular matrix
1421911_at	0.000149	6.6e-07	12.3	6.71433	2.21	Stat2	signal transducer and activator of transcription 2	DNA binding///identical protein binding///protein binding///signal transducer activity///transcription factor activity, sequence-specific DNA binding	defense response to virus///mitophagy in response to mitochondrial depolarization///positive regulation of defense response to virus by host///regulation of mitochondrial fission///regulation of protein phosphorylation///regulation of transcription, DNA-templated///signal transduction///transcription, DNA-templated///type I interferon signaling pathway///type I interferon signaling pathway///xeno…	cytoplasm///cytoplasm///nucleus///plasma membrane
1422878_at	0.000149	6.62e-07	12.3	6.71028	2.39	Syt12	synaptotagmin XII	calcium ion binding///calcium-dependent phospholipid binding///clathrin binding///syntaxin binding	calcium ion-regulated exocytosis of neurotransmitter///long-term synaptic potentiation///regulation of calcium ion-dependent exocytosis///regulation of neurotransmitter secretion///spontaneous exocytosis of neurotransmitter///synaptic vesicle endocytosis///vesicle fusion	cell junction///cytoplasmic vesicle///integral component of membrane///membrane///plasma membrane///synapse///synaptic vesicle membrane
1427489_at	0.000149	6.69e-07	-12.2	6.69982	-2.02	Itga8	integrin alpha 8	metal ion binding	cell adhesion///cell differentiation///cell projection organization///cell-matrix adhesion///establishment of protein localization///extracellular matrix organization///inner ear morphogenesis///integrin-mediated signaling pathway///kidney development///memory///metanephros development///metanephros development///multicellular organism development///nervous system development///positive regulatio…	apical part of cell///cell surface///dendritic spine membrane///endoplasmic reticulum///focal adhesion///integral component of membrane///integrin complex///membrane///perikaryon///plasma membrane///postsynaptic density
1434673_at	0.000149	6.72e-07	-12.2	6.69549	-2.73	Gpr22	G protein-coupled receptor 22	G-protein coupled receptor activity///peptide binding///signal transducer activity	G-protein coupled receptor signaling pathway///cellular response to hormone stimulus///response to peptide///signal transduction	integral component of membrane///integral component of plasma membrane///membrane///plasma membrane
1423555_a_at	0.00015	6.78e-07	12.2	6.68666	4.37	Ifi44	interferon-induced protein 44	molecular_function	biological_process	cytoplasm
1424474_a_at	0.000151	6.85e-07	12.2	6.67703	0.983	Camkk2	calcium/calmodulin-dependent protein kinase kinase 2, beta	ATP binding///calcium ion binding///calmodulin binding///calmodulin-dependent protein kinase activity///kinase activity///nucleotide binding///protein binding///protein kinase activity///protein serine/threonine kinase activity///transferase activity	activation of protein kinase activity///phosphorylation///protein autophosphorylation///protein phosphorylation	cell projection///cytoplasm///nucleus
1451426_at	0.000151	6.89e-07	12.2	6.67156	2.69	Dhx58	DEXH (Asp-Glu-X-His) box polypeptide 58	ATP binding///DNA binding///RNA binding///double-stranded RNA binding///double-stranded RNA binding///helicase activity///hydrolase activity///hydrolase activity, acting on acid anhydrides///metal ion binding///nucleotide binding///single-stranded RNA binding///zinc ion binding	defense response to virus///immune system process///innate immune response///negative regulation of MDA-5 signaling pathway///negative regulation of RIG-I signaling pathway///negative regulation of RIG-I signaling pathway///negative regulation of innate immune response///negative regulation of innate immune response///negative regulation of type I interferon production///negative regulation of ty…	cytoplasm
1456261_at	0.000152	6.96e-07	-12.2	6.66107	-2.69	Sh3kbp1	SH3-domain kinase binding protein 1	SH3 domain binding///protein binding	apoptotic process///cell migration///cytoskeleton organization///endocytosis///regulation of cell shape	cell junction///cell-cell junction///cytoplasm///cytoplasmic vesicle///cytoskeleton///endocytic vesicle///membrane///neuron projection///synapse
1423568_at	0.000153	7.04e-07	12.2	6.64938	0.893	Psma7	proteasome (prosome, macropain) subunit, alpha type 7	endopeptidase activity///hydrolase activity///identical protein binding///peptidase activity///threonine-type endopeptidase activity	proteolysis///proteolysis involved in cellular protein catabolic process///ubiquitin-dependent protein catabolic process	cytoplasm///extracellular exosome///nucleus///proteasome complex///proteasome core complex///proteasome core complex, alpha-subunit complex
1451415_at	0.000153	7.11e-07	-12.1	6.63983	-1.99	1810011O10Rik	RIKEN cDNA 1810011O10 gene	Notch binding	apoptotic process///cellular response to heat///endothelial cell activation involved in immune response///negative regulation of Notch signaling pathway///positive regulation of NF-kappaB import into nucleus///regulation of DNA-templated transcription in response to stress///regulation of cell cycle G1/S phase transition///regulation of hemopoiesis	cytoplasm///cytoplasm///nuclear speck///nucleolus///nucleus///nucleus
1451204_at	0.000153	7.13e-07	12.1	6.63759	1.13	Scara5	scavenger receptor class A, member 5	ferritin receptor activity///protein binding///scavenger receptor activity	cellular iron ion homeostasis///cellular response to heat///endocytosis///ion transport///iron ion homeostasis///iron ion transmembrane transport///protein homotrimerization///receptor-mediated endocytosis///regulation of blood coagulation///regulation of gene expression///transport	cell surface///integral component of membrane///integral component of plasma membrane///membrane///plasma membrane
1416016_at	0.000155	7.25e-07	12.1	6.62074	3.82	Tap1	transporter 1, ATP-binding cassette, sub-family B (MDR/TAP)	ADP binding///ATP binding///ATPase activity///ATPase activity, coupled to transmembrane movement of substances///MHC class I protein binding///MHC class I protein binding///MHC class Ib protein binding///MHC protein binding///TAP1 binding///TAP2 binding///nucleotide binding///contributes_to peptide antigen binding///peptide antigen-transporting ATPase activity///peptide transporter activity///con…	adaptive immune response///antigen processing and presentation of endogenous peptide antigen via MHC class I///antigen processing and presentation of endogenous peptide antigen via MHC class I via ER pathway, TAP-dependent///antigen processing and presentation of endogenous peptide antigen via MHC class Ib via ER pathway, TAP-dependent///antigen processing and presentation of exogenous protein an…	TAP complex///endoplasmic reticulum///integral component of endoplasmic reticulum membrane///integral component of membrane///integral component of membrane///intracellular membrane-bounded organelle///membrane///mitochondrion
1450909_at	0.000155	7.29e-07	-12.1	6.61575	-1.44	Eif4e	eukaryotic translation initiation factor 4E	RNA binding///enzyme binding///eukaryotic initiation factor 4G binding///poly(A) RNA binding///protein binding///repressing transcription factor binding///translation initiation factor activity///translation initiation factor activity	G1/S transition of mitotic cell cycle///behavioral fear response///cellular response to dexamethasone stimulus///negative regulation of neuron differentiation///negative regulation of translation///positive regulation of mitotic cell cycle///regulation of translation///stem cell population maintenance///stem cell population maintenance///translation///translational initiation	RISC complex///chromatoid body///cytoplasm///cytoplasm///cytoplasmic mRNA processing body///cytoplasmic stress granule///eukaryotic translation initiation factor 4F complex///extracellular exosome///mRNA cap binding complex///mRNA cap binding complex///perinuclear region of cytoplasm///protein complex
1418232_s_at	0.000157	7.42e-07	-12.1	6.59708	-0.897	Lims1	LIM and senescent cell antigen-like domains 1	metal ion binding///protein binding///protein kinase binding///zinc ion binding	cell-cell junction organization///cell-matrix adhesion///chordate embryonic development///establishment of protein localization///establishment or maintenance of cell polarity///negative regulation of apoptotic process///negative regulation of epithelial cell proliferation///negative regulation of hepatocyte proliferation///negative regulation of neural precursor cell proliferation///negative reg…	cell junction///cell-cell junction///focal adhesion///focal adhesion///colocalizes_with focal adhesion///membrane///perinuclear region of cytoplasm///plasma membrane///protein complex
1457644_s_at	0.000157	7.43e-07	12.1	6.59666	4.51	Cxcl1	chemokine (C-X-C motif) ligand 1	CXCR chemokine receptor binding///chemokine activity///chemokine activity///cytokine activity///growth factor activity	G-protein coupled receptor signaling pathway///acute inflammatory response///chemokine-mediated signaling pathway///immune response///inflammatory response///neutrophil chemotaxis///positive regulation of cytosolic calcium ion concentration///positive regulation of hematopoietic stem cell proliferation///positive regulation of neutrophil chemotaxis///positive regulation of neutrophil mediated kil…	extracellular region///extracellular space///extracellular space
1451006_at	0.00016	7.65e-07	12	6.56756	2.28	Xdh	xanthine dehydrogenase	2 iron, 2 sulfur cluster binding///catalytic activity///electron carrier activity///flavin adenine dinucleotide binding///flavin adenine dinucleotide binding///iron ion binding///iron-sulfur cluster binding///metal ion binding///molybdenum ion binding///molybdopterin cofactor binding///oxidoreductase activity///oxidoreductase activity, acting on CH-OH group of donors///oxidoreductase activity, ac…	activation of cysteine-type endopeptidase activity involved in apoptotic process///bone resorption///lactation///negative regulation of endothelial cell differentiation///negative regulation of endothelial cell proliferation///negative regulation of gene expression///negative regulation of protein kinase B signaling///negative regulation of protein phosphorylation///negative regulation of vascula…	cytoplasm///cytosol///cytosol///extracellular region///extracellular space///extracellular space///peroxisome///sarcoplasmic reticulum
1419603_at	0.000162	7.76e-07	12	6.55288	3.04	Ifi204	interferon activated gene 204	RNA polymerase II core promoter proximal region sequence-specific DNA binding///core promoter binding///double-stranded DNA binding///double-stranded DNA binding///poly(A) RNA binding///protein binding///transcription cofactor activity///transcription factor binding///transcriptional repressor activity, RNA polymerase II core promoter proximal region sequence-specific binding	cellular response to interferon-alpha///cellular response to interferon-beta///inner ear development///intrinsic apoptotic signaling pathway in response to DNA damage by p53 class mediator///positive regulation of macrophage activation///positive regulation of osteoblast differentiation///regulation of transcription from RNA polymerase II promoter	cytoplasm///membrane///nuclear inclusion body///nuclear speck///nucleolus///nucleolus///nucleoplasm///nucleus
1448547_at	0.000167	8.02e-07	-12	6.52015	-1.4	Rassf3	Ras association (RalGDS/AF-6) domain family member 3	identical protein binding	regulation of apoptotic process///signal transduction	cytoplasm///cytoskeleton///microtubule///plasma membrane
1441220_at	0.000171	8.37e-07	-11.9	6.47855	-1.74
1429464_at	0.000171	8.38e-07	-11.9	6.47656	-1.22	Prkaa2	protein kinase, AMP-activated, alpha 2 catalytic subunit	AMP-activated protein kinase activity///AMP-activated protein kinase activity///AMP-activated protein kinase activity///AMP-activated protein kinase activity///ATP binding///[acetyl-CoA carboxylase] kinase activity///[hydroxymethylglutaryl-CoA reductase (NADPH)] kinase activity///chromatin binding///histone serine kinase activity///kinase activity///metal ion binding///nucleotide binding///protei…	Wnt signaling pathway///autophagy///cellular response to drug///cellular response to glucose starvation///cellular response to nutrient levels///cellular response to prostaglandin E stimulus///cholesterol biosynthetic process///cholesterol metabolic process///covalent chromatin modification///fatty acid biosynthetic process///fatty acid homeostasis///fatty acid metabolic process///glucose homeost…	apical plasma membrane///cytoplasm///cytoplasm///nucleotide-activated protein kinase complex///nucleotide-activated protein kinase complex///nucleus///protein complex
1453416_at	0.000171	8.4e-07	-11.9	6.47392	-0.982	Gas2l3	growth arrest-specific 2 like 3	actin binding///microtubule binding	actin cytoskeleton organization///microtubule cytoskeleton organization	actin cytoskeleton///cytoplasm///cytoskeleton///microtubule///microtubule cytoskeleton
1455204_at	0.000171	8.42e-07	-11.9	6.47164	-1.48	Pitpnc1	phosphatidylinositol transfer protein, cytoplasmic 1	lipid binding///phosphatidylinositol transporter activity	lipid transport///phosphatidylinositol metabolic process///transport	cytoplasm///intracellular///nucleus
1425545_x_at	0.000171	8.44e-07	11.9	6.46997	1.62	H2-L///H2-D1	histocompatibility 2, D region locus L///histocompatibility 2, D region locus 1	peptide antigen binding///receptor binding///beta-2-microglobulin binding///peptide antigen binding///peptide antigen binding///peptide binding///poly(A) RNA binding///protein binding///protein heterodimerization activity///receptor binding	antigen processing and presentation///antigen processing and presentation of peptide antigen via MHC class I///defense response///immune response///immune system process///antigen processing and presentation///antigen processing and presentation of endogenous peptide antigen via MHC class I via ER pathway, TAP-dependent///antigen processing and presentation of peptide antigen via MHC class I///im…	MHC class I protein complex///integral component of membrane///membrane///plasma membrane///MHC class I protein complex///external side of plasma membrane///integral component of membrane///membrane///plasma membrane
1447621_s_at	0.000172	8.52e-07	11.9	6.46042	2.17	Tmem173	transmembrane protein 173	cyclic-GMP-AMP binding///cyclic-GMP-AMP binding///cyclic-di-GMP binding///cyclic-di-GMP binding///identical protein binding///nucleotide binding///protein binding///protein homodimerization activity///protein kinase binding///transcription factor binding///ubiquitin protein ligase binding	activation of innate immune response///activation of innate immune response///apoptotic process///cellular response to exogenous dsRNA///cellular response to interferon-beta///cellular response to organic cyclic compound///cellular response to organic cyclic compound///defense response to virus///defense response to virus///immune system process///innate immune response///innate immune response//…	Golgi apparatus///cytoplasm///endoplasmic reticulum///endoplasmic reticulum membrane///endoplasmic reticulum membrane///integral component of membrane///membrane///mitochondrial outer membrane///mitochondrion///perinuclear region of cytoplasm///peroxisome///plasma membrane
1420965_a_at	0.000173	8.6e-07	11.9	6.45134	2.43	Enc1	ectodermal-neural cortex 1	actin binding	multicellular organism development///negative regulation of translation///nervous system development///positive regulation of neuron projection development///proteasomal ubiquitin-independent protein catabolic process///protein ubiquitination	Cul3-RING ubiquitin ligase complex///cytoplasm///cytoskeleton///neuronal cell body///nuclear chromatin///nuclear matrix///nucleolus///nucleoplasm///nucleus
1451784_x_at	0.000173	8.64e-07	11.9	6.44681	1.65	H2-D1	histocompatibility 2, D region locus 1	beta-2-microglobulin binding///peptide antigen binding///peptide antigen binding///peptide binding///poly(A) RNA binding///protein binding///protein heterodimerization activity///receptor binding	antigen processing and presentation///antigen processing and presentation of endogenous peptide antigen via MHC class I via ER pathway, TAP-dependent///antigen processing and presentation of peptide antigen via MHC class I///immune response///immune system process///negative regulation of neuron projection development///negative regulation of neuron projection development///negative regulation of…	MHC class I protein complex///external side of plasma membrane///integral component of membrane///membrane///plasma membrane
1428774_at	0.000174	8.72e-07	-11.9	6.43739	-2.18	Gpc6	glypican 6	heparan sulfate proteoglycan binding	cell migration	anchored component of membrane///extracellular region///integral component of plasma membrane///membrane///nucleus///plasma membrane///proteinaceous extracellular matrix
1417373_a_at	0.000178	8.97e-07	-11.8	6.40946	-2.14	Tuba4a	tubulin, alpha 4A	GTP binding///GTPase activity///enzyme binding///nucleotide binding///structural constituent of cytoskeleton	microtubule-based process	cytoplasm///cytoskeleton///extracellular exosome///microtubule
1429159_at	0.000179	9.1e-07	-11.8	6.39461	-3.05	Itih5	inter-alpha (globulin) inhibitor H5	molecular_function///peptidase inhibitor activity///serine-type endopeptidase inhibitor activity	biological_process///hyaluronan metabolic process///negative regulation of peptidase activity	cellular_component///extracellular region
1433617_s_at	0.000179	9.11e-07	11.8	6.39376	1.29	B4galt5	UDP-Gal:betaGlcNAc beta 1,4-galactosyltransferase, polypeptide 5	1,2-dihydroxy-phenanthrene glycosyltransferase activity///1-phenanthrol glycosyltransferase activity///9-phenanthrol UDP-glucuronosyltransferase activity///9-phenanthrol glycosyltransferase activity///O antigen polymerase activity///UDP-glucose:glycoprotein glucosyltransferase activity///acetylgalactosaminyltransferase activity///acetylglucosaminyltransferase activity///alpha-(1->3)-fucosyltransf…	carbohydrate metabolic process	Golgi apparatus///extracellular exosome///integral component of membrane///membrane
1450534_x_at	0.00018	9.22e-07	11.8	6.3817	1.05	H2-K1	histocompatibility 2, K1, K region	beta-2-microglobulin binding///peptide antigen binding///peptide antigen binding///peptide binding///poly(A) RNA binding///protein binding///protein heterodimerization activity///receptor binding	antigen processing and presentation///antigen processing and presentation of endogenous peptide antigen via MHC class I via ER pathway, TAP-dependent///antigen processing and presentation of exogenous peptide antigen via MHC class I///antigen processing and presentation of peptide antigen via MHC class I///defense response to bacterium///immune response///immune system process///inner ear develop…	MHC class I protein complex///external side of plasma membrane///integral component of membrane///membrane
1430530_s_at	0.00018	9.26e-07	11.8	6.37764	1.88	Nmral1	NmrA-like family domain containing 1	molecular_function	biological_process	cytoplasm///nucleus
1451931_x_at	0.00018	9.28e-07	11.8	6.37554	1.73	H2-K1	histocompatibility 2, K1, K region	beta-2-microglobulin binding///peptide antigen binding///peptide antigen binding///peptide binding///poly(A) RNA binding///protein binding///protein heterodimerization activity///receptor binding	antigen processing and presentation///antigen processing and presentation of endogenous peptide antigen via MHC class I via ER pathway, TAP-dependent///antigen processing and presentation of exogenous peptide antigen via MHC class I///antigen processing and presentation of peptide antigen via MHC class I///defense response to bacterium///immune response///immune system process///inner ear develop…	MHC class I protein complex///external side of plasma membrane///integral component of membrane///membrane
1427038_at	0.000181	9.34e-07	-11.8	6.36923	-3.05	Penk	preproenkephalin	neuropeptide hormone activity///opioid peptide activity///opioid receptor binding	aggressive behavior///behavioral fear response///chemical synaptic transmission///locomotory behavior///locomotory exploration behavior///neuropeptide signaling pathway///positive regulation of behavioral fear response///sensory perception of pain///startle response	axon///axon terminus///axon terminus///cell body fiber///dendrite///dendrite///extracellular region///neuronal cell body///neuronal cell body///perikaryon///plasma membrane///symmetric synapse
1453299_a_at	0.000183	9.49e-07	11.7	6.35335	1.18	Pnp2///Pnp	purine-nucleoside phosphorylase 2///purine-nucleoside phosphorylase	drug binding///nucleoside binding///phosphate ion binding///purine nucleobase binding///purine-nucleoside phosphorylase activity///purine-nucleoside phosphorylase activity///catalytic activity///drug binding///nucleoside binding///phosphate ion binding///purine nucleobase binding///purine-nucleoside phosphorylase activity///purine-nucleoside phosphorylase activity///purine-nucleoside phosphorylas…	purine-containing compound salvage///GTP biosynthetic process///apoptotic mitochondrial changes///dGTP metabolic process///deoxyguanosine catabolic process///deoxyinosine catabolic process///guanosine catabolic process///inosine catabolic process///inosine catabolic process///intrinsic apoptotic signaling pathway in response to DNA damage///negative regulation of T cell apoptotic process///nucleo…	cytoplasm///cytoplasm///extracellular exosome///extracellular region///intracellular///nucleus///cytoplasm///cytoskeleton///cytosol///extracellular exosome///extracellular region///intracellular///nucleus
1452428_a_at	0.000184	9.57e-07	11.7	6.34512	1.79	B2m	beta-2 microglobulin	glycoprotein binding///identical protein binding///protein binding	T cell differentiation in thymus///antibacterial humoral response///antigen processing and presentation of endogenous peptide antigen via MHC class I///antigen processing and presentation of exogenous protein antigen via MHC class Ib, TAP-dependent///antigen processing and presentation of peptide antigen via MHC class I///cellular defense response///cellular response to iron ion///cellular respon…	Golgi apparatus///HFE-transferrin receptor complex///MHC class I protein complex///cytoplasm///external side of plasma membrane///extracellular exosome///extracellular region///extracellular space///focal adhesion///membrane///plasma membrane
1459741_x_at	0.000189	9.89e-07	11.7	6.31226	1.45	Ucp2	uncoupling protein 2 (mitochondrial, proton carrier)	structural constituent of ribosome	mitochondrial transport///negative regulation of apoptotic process///negative regulation of insulin secretion involved in cellular response to glucose stimulus///positive regulation of cell death///regulation of mitochondrial membrane potential///response to hypoxia///response to superoxide///translation///transport	cytoplasm///integral component of membrane///membrane///mitochondrial inner membrane///mitochondrial membrane///mitochondrion///mitochondrion///mitochondrion
1417073_a_at	0.000189	9.93e-07	-11.7	6.3077	-1.4	Qk	quaking	RNA binding///SH3 domain binding///mRNA binding///nucleic acid binding///poly(A) RNA binding	3'-UTR-mediated mRNA destabilization///RNA splicing///axon ensheathment///cell differentiation///long-chain fatty acid biosynthetic process///mRNA processing///mRNA stabilization///mRNA transport///multicellular organism development///muscle cell differentiation///myelination///negative regulation of cardiac muscle cell apoptotic process///positive regulation of gene expression///positive regulat…	cytoplasm///cytoplasm///nucleus///nucleus///nucleus///nucleus
1435464_at	0.000196	1.03e-06	-11.6	6.26785	-1.11	Smim14	small integral membrane protein 14	molecular_function	biological_process	endoplasmic reticulum///integral component of membrane///membrane
1448373_at	0.000197	1.04e-06	-11.6	6.25932	-0.868	Mrpl18	mitochondrial ribosomal protein L18	5S rRNA binding///5S rRNA binding///RNA binding///structural constituent of ribosome	rRNA import into mitochondrion///translation///transport	extracellular space///intracellular///intracellular ribonucleoprotein complex///mitochondrion///mitochondrion///ribosome
1452418_at	0.000201	1.07e-06	11.6	6.23594	2.43	Gm20186	predicted gene, 20186
1438034_at	0.000204	1.09e-06	-11.5	6.21314	-1.16	Rmdn1	regulator of microtubule dynamics 1	molecular_function	biological_process	cytoplasm///cytoskeleton///microtubule///mitochondrion
1438948_x_at	0.000205	1.1e-06	11.5	6.20589	1.46	Tspo	translocator protein	androgen binding///benzodiazepine receptor activity///ion channel binding	behavioral response to pain///chloride transport///contact inhibition///establishment of protein localization to mitochondrion///glial cell migration///ion transport///lipid transport///maintenance of protein location in mitochondrion///negative regulation of ATP metabolic process///negative regulation of glial cell proliferation///negative regulation of mitochondrion organization///negative regu…	cytoplasm///extracellular exosome///integral component of membrane///intracellular membrane-bounded organelle///membrane///mitochondrial outer membrane///mitochondrion///mitochondrion///nuclear membrane
1417580_s_at	0.00021	1.13e-06	11.5	6.17573	1.07	Selenbp1	selenium binding protein 1	selenium binding	brown fat cell differentiation///protein transport///transport	cytoplasm///extracellular exosome///extracellular space///membrane///nucleolus///nucleus
1432273_a_at	0.000212	1.15e-06	11.5	6.16202	2.02	Ackr1	atypical chemokine receptor 1 (Duffy blood group)	C-C chemokine binding///C-C chemokine binding///G-protein coupled receptor activity///chemokine binding///signal transducer activity///transmembrane signaling receptor activity	G-protein coupled receptor signaling pathway///chemokine-mediated signaling pathway///inflammatory response///regulation of chemokine production///signal transduction	endosome///integral component of membrane///membrane///plasma membrane
1442833_at	0.000213	1.15e-06	-11.5	6.15729	-1.2	D15Ertd30e	DNA segment, Chr 15, ERATO Doi 30, expressed
1418946_at	0.000214	1.17e-06	11.5	6.14568	1.58	St3gal1	ST3 beta-galactoside alpha-2,3-sialyltransferase 1	beta-galactoside (CMP) alpha-2,3-sialyltransferase activity///beta-galactoside (CMP) alpha-2,3-sialyltransferase activity///beta-galactoside (CMP) alpha-2,3-sialyltransferase activity///sialyltransferase activity///transferase activity///transferase activity, transferring glycosyl groups	ganglioside biosynthetic process///oligosaccharide metabolic process///protein N-linked glycosylation via asparagine///protein glycosylation///protein glycosylation///protein phosphorylation	Golgi apparatus///extracellular exosome///extracellular region///integral component of Golgi membrane///integral component of membrane///membrane
1419004_s_at	0.000215	1.18e-06	11.4	6.13601	1.87	Bcl2a1d///Bcl2a1b///Bcl2a1a	B cell leukemia/lymphoma 2 related protein A1d///B cell leukemia/lymphoma 2 related protein A1b///B cell leukemia/lymphoma 2 related protein A1a	BH domain binding///channel activity///cysteine-type endopeptidase inhibitor activity involved in apoptotic process///protein heterodimerization activity///protein heterodimerization activity///protein homodimerization activity///BH domain binding///channel activity///protein heterodimerization activity///protein heterodimerization activity///protein homodimerization activity///BH domain binding/…	T cell differentiation///T cell receptor signaling pathway///extrinsic apoptotic signaling pathway in absence of ligand///intrinsic apoptotic signaling pathway in response to DNA damage///mitochondrial fusion///negative regulation of cysteine-type endopeptidase activity involved in apoptotic process///positive regulation of apoptotic process///release of cytochrome c from mitochondria///extrinsic…	mitochondrial outer membrane///mitochondrial outer membrane///cytoplasm///mitochondrial outer membrane
1426433_at	0.000215	1.18e-06	-11.4	6.13536	-1.92	Myct1	myc target 1	molecular_function	biological_process	cellular_component///integral component of membrane///membrane///nucleus
1432026_a_at	0.000216	1.19e-06	11.4	6.1229	5.21	Herc6	hect domain and RLD 6	UDP-N-acetylmuramoylalanyl-D-glutamyl-2,6-diaminopimelate-D-alanyl-D-alanine ligase activity///coenzyme F420-0 gamma-glutamyl ligase activity///coenzyme F420-2 alpha-glutamyl ligase activity///cyclin binding///ligase activity///protein-glutamic acid ligase activity///protein-glycine ligase activity///protein-glycine ligase activity, elongating///protein-glycine ligase activity, initiating///ribos…	hematopoietic progenitor cell differentiation///immune system process///innate immune response///protein ubiquitination///protein ubiquitination involved in ubiquitin-dependent protein catabolic process	cytoplasm///cytoplasm///nucleus///nucleus
1437765_at	0.000216	1.2e-06	-11.4	6.12175	-1.71	Cpeb3	cytoplasmic polyadenylation element binding protein 3	RNA binding///RNA binding///RNA stem-loop binding///mRNA 3'-UTR AU-rich region binding///mRNA 3'-UTR binding///mRNA 3'-UTR binding///nucleic acid binding///nucleotide binding///poly(A) RNA binding///protein binding///ribosome binding///translation factor activity, RNA binding///translation factor activity, RNA binding///translation repressor activity, nucleic acid binding	3'-UTR-mediated mRNA destabilization///cellular response to amino acid stimulus///cellular response to amino acid stimulus///long-term memory///negative regulation of cytoplasmic translational elongation///negative regulation of transcription from RNA polymerase II promoter///negative regulation of translation///negative regulation of translation///negative regulation of translation///positive re…	CCR4-NOT complex///apical dendrite///cytoplasm///cytoplasm///dendrite///messenger ribonucleoprotein complex///neuron projection///neuron projection///nucleus///nucleus///synapse
1419599_s_at	0.00022	1.23e-06	11.4	6.09659	3.53	Ms4a6d	membrane-spanning 4-domains, subfamily A, member 6D	molecular_function	biological_process	cellular_component///integral component of membrane///membrane
1417291_at	0.000222	1.24e-06	11.4	6.08492	1.42	Tnfrsf1a	tumor necrosis factor receptor superfamily, member 1a	protease binding///protein binding///protein complex binding///tumor necrosis factor binding///tumor necrosis factor binding///tumor necrosis factor-activated receptor activity///tumor necrosis factor-activated receptor activity///tumor necrosis factor-activated receptor activity///tumor necrosis factor-activated receptor activity	apoptotic process///cell surface receptor signaling pathway///cytokine-mediated signaling pathway///defense response///defense response to bacterium///establishment of protein localization to plasma membrane///extrinsic apoptotic signaling pathway via death domain receptors///immune response///inflammatory response///intrinsic apoptotic signaling pathway in response to DNA damage///multicellular …	Golgi apparatus///Golgi membrane///axon///cell surface///cell surface///cytosol///extracellular space///integral component of membrane///integral component of plasma membrane///membrane///membrane raft///membrane raft///mitochondrion///mitochondrion///nucleus///plasma membrane///protein complex///receptor complex///synapse
1424586_at	0.000224	1.26e-06	-11.4	6.06736	-1.18	Ehbp1	EH domain binding protein 1	protein binding	biological_process	cytoplasm///membrane///plasma membrane
1449221_a_at	0.000224	1.27e-06	11.3	6.06469	1.32	Rrbp1	ribosome binding protein 1	protein binding///receptor activity	protein transport///translation///transport	endoplasmic reticulum///integral component of endoplasmic reticulum membrane///integral component of membrane///membrane///ribosome
1422612_at	0.000224	1.27e-06	-11.3	6.05974	-0.993	Hk2	hexokinase 2	(S)-lactate 2-kinase activity///1-phosphatidylinositol-3-phosphate 4-kinase activity///1-phosphatidylinositol-5-kinase activity///ATP binding///ATP-dependent polynucleotide kinase activity///CTP:2-trans,-6-trans-farnesol kinase activity///CTP:geranylgeraniol kinase activity///GTP-dependent polynucleotide kinase activity///L-seryl-tRNA(Sec) kinase activity///LPPG:FO 2-phospho-L-lactate transferase…	apoptotic mitochondrial changes///apoptotic mitochondrial changes///carbohydrate metabolic process///carbohydrate phosphorylation///carbohydrate phosphorylation///cellular glucose homeostasis///establishment of protein localization to mitochondrion///glucose metabolic process///glycolytic process///maintenance of protein location in mitochondrion///metabolic process///negative regulation of mitoc…	cytosol///membrane///mitochondrial outer membrane///mitochondrion///mitochondrion
1435285_at	0.000224	1.28e-06	-11.3	6.05509	-1.19	Mpped2	metallophosphoesterase domain containing 2	T/G mismatch-specific endonuclease activity///hydrolase activity///metal ion binding///nuclease activity///phosphoric ester hydrolase activity///retroviral 3' processing activity	biological_process	cellular_component
1430700_a_at	0.000224	1.28e-06	11.3	6.05393	1.39	Pla2g7	phospholipase A2, group VII (platelet-activating factor acetylhydrolase, plasma)	1-alkyl-2-acetylglycerophosphocholine esterase activity///calcium-independent phospholipase A2 activity///hydrolase activity///phospholipid binding	inflammatory response///lipid catabolic process///lipid metabolic process///lipid oxidation///low-density lipoprotein particle remodeling///plasma lipoprotein particle oxidation///positive regulation of monocyte chemotaxis	cytoplasm///extracellular region///extracellular space///low-density lipoprotein particle
1437176_at	0.000224	1.28e-06	11.3	6.05308	3.98	Nlrc5	NLR family, CARD domain containing 5	ATP binding///RNA polymerase II core promoter sequence-specific DNA binding///nucleotide binding	immune system process///innate immune response///innate immune response///negative regulation of NF-kappaB transcription factor activity///negative regulation of NF-kappaB transcription factor activity///negative regulation of type I interferon-mediated signaling pathway///negative regulation of type I interferon-mediated signaling pathway///positive regulation of MHC class I biosynthetic process…	cytoplasm///cytosol///cytosol///nucleus///nucleus
1449025_at	0.000224	1.28e-06	11.3	6.05115	5.69	Ifit3	interferon-induced protein with tetratricopeptide repeats 3	RNA binding///identical protein binding///protein binding	cellular response to interferon-alpha///cellular response to interferon-beta///defense response to virus///immune system process///innate immune response///response to stilbenoid	cytoplasm///mitochondrion
1418580_at	0.000224	1.31e-06	11.3	6.03413	3.55	Rtp4	receptor transporter protein 4	olfactory receptor binding	detection of chemical stimulus involved in sensory perception of bitter taste///detection of chemical stimulus involved in sensory perception of bitter taste///protein insertion into membrane///protein targeting to membrane///protein targeting to membrane	cytoplasm///cytoplasm///integral component of membrane///membrane
1424041_s_at	0.000224	1.31e-06	11.3	6.03413	2.43	C1s1	complement component 1, s subcomponent 1	calcium ion binding///hydrolase activity///identical protein binding///metal ion binding///peptidase activity///serine-type endopeptidase activity///serine-type peptidase activity	complement activation///complement activation, classical pathway///immune system process///innate immune response///proteolysis	blood microparticle///extracellular exosome///extracellular region
1418569_at	0.000224	1.31e-06	-11.3	6.03285	-2.07	Fblim1	filamin binding LIM protein 1	filamin binding///metal ion binding///zinc ion binding	cell adhesion///regulation of cell shape///regulation of integrin activation///single organismal cell-cell adhesion	cell junction///cytoplasm///cytoskeleton///focal adhesion///stress fiber
1429947_a_at	0.000224	1.31e-06	11.3	6.0322	3.61	Zbp1	Z-DNA binding protein 1	DNA binding///DNA binding///RNA binding///double-stranded RNA adenosine deaminase activity///left-handed Z-DNA binding	defense response to virus///immune system process///innate immune response///positive regulation of type I interferon-mediated signaling pathway///viral process	cytoplasm///cytosol///nucleus
1448117_at	0.000229	1.34e-06	-11.3	6.00784	-1.41	Kitl	kit ligand	cytokine activity///growth factor activity///protein binding///stem cell factor receptor binding	cell adhesion///ectopic germ cell programmed cell death///embryonic hemopoiesis///extrinsic apoptotic signaling pathway in absence of ligand///germ cell development///negative regulation of apoptotic process///negative regulation of mast cell apoptotic process///neural crest cell migration///ovarian follicle development///positive regulation of DNA replication///positive regulation of MAP kinase …	cytoplasm///cytoskeleton///extracellular region///extracellular space///filopodium///integral component of membrane///lamellipodium///membrane///plasma membrane///plasma membrane
1426235_a_at	0.000231	1.36e-06	11.3	5.9961	1.67	Glul	glutamate-ammonia ligase (glutamine synthetase)	ATP binding///catalytic activity///dynein light chain binding///glutamate binding///glutamate decarboxylase activity///glutamate-ammonia ligase activity///identical protein binding///ligase activity///lyase activity///magnesium ion binding///manganese ion binding///nucleotide binding///protein binding	ammonia assimilation cycle///cell proliferation///cellular response to starvation///glutamate metabolic process///glutamine biosynthetic process///nitrogen compound metabolic process///positive regulation of epithelial cell proliferation///positive regulation of insulin secretion///positive regulation of synaptic transmission, glutamatergic///protein homooligomerization///response to glucose	axon terminus///cell body///cell projection///cytoplasm///cytoplasm///extracellular exosome///glial cell projection///intracellular membrane-bounded organelle///mitochondrion///myelin sheath///myelin sheath///neuron projection///nucleus///perikaryon///protein complex///rough endoplasmic reticulum
1418392_a_at	0.000231	1.36e-06	11.3	5.99089	4.27	Gbp3	guanylate binding protein 3	GTP binding///GTPase activity///hydrolase activity///nucleotide binding	adhesion of symbiont to host///cellular response to interferon-beta///cellular response to interferon-gamma///defense response to Gram-positive bacterium///defense response to protozoan	Golgi apparatus///cytoplasm///cytoplasmic vesicle///cytosol///membrane///nucleus///symbiont-containing vacuole membrane
1449270_at	0.000233	1.38e-06	-11.2	5.9768	-1.5	Plxdc2	plexin domain containing 2			extracellular exosome///integral component of membrane///membrane///plasma membrane
1421551_s_at	0.000235	1.4e-06	11.2	5.96659	3.13	Ifi202b	interferon activated gene 202B		cellular response to interferon-beta
1417507_at	0.000235	1.4e-06	11.2	5.96229	2.22	Cyb561	cytochrome b-561	ferric-chelate reductase activity///metal ion binding///transmembrane electron transfer carrier	electron transport chain///oxidation-reduction process///transport	cytoplasmic vesicle///integral component of membrane///membrane
1429052_at	0.000236	1.41e-06	-11.2	5.95337	-1.13	Ptprd	protein tyrosine phosphatase, receptor type, D	cell adhesion molecule binding///hydrolase activity///phosphatase activity///phosphoprotein phosphatase activity///protein binding///protein tyrosine phosphatase activity///receptor binding	dephosphorylation///heterophilic cell-cell adhesion via plasma membrane cell adhesion molecules///negative regulation of JAK-STAT cascade///neuron differentiation///positive regulation of dendrite morphogenesis///positive regulation of dendrite morphogenesis///presynaptic membrane assembly///presynaptic membrane assembly///protein dephosphorylation///regulation of immune response	integral component of membrane///membrane
1438664_at	0.000237	1.43e-06	-11.2	5.94554	-1.44	Prkar2b	protein kinase, cAMP dependent regulatory, type II beta	cAMP binding///cAMP-dependent protein kinase inhibitor activity///cAMP-dependent protein kinase regulator activity///cAMP-dependent protein kinase regulator activity///nucleotide binding///protein binding///protein domain specific binding///protein kinase A catalytic subunit binding///protein kinase binding///ubiquitin protein ligase binding	fatty acid metabolic process///learning///negative regulation of cAMP-dependent protein kinase activity///regulation of protein kinase activity///regulation of protein phosphorylation	cAMP-dependent protein kinase complex///centrosome///ciliary base///cytoplasm///dendrite///dendritic shaft///dendritic spine///extracellular exosome///membrane///membrane raft///mitochondrial inner membrane///neuronal cell body///perinuclear region of cytoplasm///plasma membrane
1448914_a_at	0.00024	1.45e-06	11.2	5.93113	1.36	Csf1	colony stimulating factor 1 (macrophage)	cytokine activity///growth factor activity///macrophage colony-stimulating factor receptor binding///protein binding///protein homodimerization activity///protein homodimerization activity	branching involved in mammary gland duct morphogenesis///cell proliferation///developmental process involved in reproduction///homeostasis of number of cells within a tissue///immune system process///inflammatory response///innate immune response///macrophage colony-stimulating factor signaling pathway///macrophage differentiation///mammary duct terminal end bud growth///mammary gland fat develop…	CSF1-CSF1R complex///extracellular exosome///extracellular region///extracellular space///integral component of membrane///membrane///perinuclear region of cytoplasm///plasma membrane
1442562_at	0.000243	1.47e-06	-11.1	5.91248	-1.15	Zfp827	zinc finger protein 827	DNA binding///metal ion binding///nucleic acid binding	biological_process///regulation of transcription, DNA-templated///transcription, DNA-templated	nucleus
1417562_at	0.000245	1.49e-06	11.1	5.90395	1.41	Eif4ebp1	eukaryotic translation initiation factor 4E binding protein 1	eukaryotic initiation factor 4E binding///eukaryotic initiation factor 4E binding///protein binding///protein phosphatase 2A binding///translation initiation factor binding///translation repressor activity///translation repressor activity	G1/S transition of mitotic cell cycle///IRES-dependent translational initiation///TOR signaling///cellular response to dexamethasone stimulus///cellular response to hypoxia///insulin receptor signaling pathway///negative regulation of protein complex assembly///negative regulation of translation///negative regulation of translational initiation///negative regulation of translational initiation///…	cytoplasm///cytoplasm///cytoplasm///cytosol///nucleoplasm///nucleus///protein complex
1429348_at	0.000248	1.52e-06	-11.1	5.88376	-1.63	Sema3c	sema domain, immunoglobulin domain (Ig), short basic domain, secreted, (semaphorin) 3C	chemorepellent activity///neuropilin binding///semaphorin receptor binding	axon guidance///blood vessel remodeling///cardiac right ventricle morphogenesis///cell differentiation///dichotomous subdivision of terminal units involved in salivary gland branching///heart development///limb bud formation///multicellular organism development///negative chemotaxis///negative regulation of axon extension involved in axon guidance///nervous system development///neural crest cell …	extracellular exosome///extracellular region///extracellular space
1435906_x_at	0.000248	1.52e-06	11.1	5.88307	3.99	Gbp2	guanylate binding protein 2	GTP binding///GTPase activity///hydrolase activity///nucleotide binding	adhesion of symbiont to host///cellular response to interferon-beta///cellular response to interferon-gamma///cellular response to lipopolysaccharide///defense response to Gram-positive bacterium///defense response to protozoan	Golgi apparatus///cytoplasm///cytoplasmic vesicle///membrane///symbiont-containing vacuole membrane
1443470_at	0.00025	1.54e-06	-11.1	5.8696	-1.49	C130080G10Rik	RIKEN cDNA C130080G10 gene
1426123_a_at	0.000251	1.55e-06	11.1	5.86451	1.2	Rrbp1	ribosome binding protein 1	protein binding///receptor activity	protein transport///translation///transport	endoplasmic reticulum///integral component of endoplasmic reticulum membrane///integral component of membrane///membrane///ribosome
1417374_at	0.000253	1.57e-06	-11.1	5.85106	-2.62	Tuba4a	tubulin, alpha 4A	GTP binding///GTPase activity///enzyme binding///nucleotide binding///structural constituent of cytoskeleton	microtubule-based process	cytoplasm///cytoskeleton///extracellular exosome///microtubule
1421322_a_at	0.000256	1.59e-06	11	5.83682	2.09	Irf9	interferon regulatory factor 9	DNA binding///core promoter binding///protein binding///regulatory region DNA binding///transcription factor activity, sequence-specific DNA binding	regulation of transcription, DNA-templated///transcription, DNA-templated///type I interferon biosynthetic process	cytoplasm///nucleus
1456156_at	0.000256	1.6e-06	-11	5.83255	-1.56	Lepr	leptin receptor	cytokine receptor activity///leptin receptor activity///peptide hormone binding///protein binding///protein-hormone receptor activity///transmembrane signaling receptor activity	T cell differentiation///angiogenesis///bone growth///cholesterol metabolic process///eating behavior///energy homeostasis///glucose homeostasis///leptin-mediated signaling pathway///leptin-mediated signaling pathway///negative regulation of autophagy///negative regulation of eating behavior///negative regulation of gluconeogenesis///negative regulation of hydrolase activity///negative regulation…	extracellular region///extracellular space///integral component of membrane///integral component of plasma membrane///membrane///plasma membrane///receptor complex
1445841_at	0.00026	1.63e-06	-11	5.8127	-1.57	Lrrc39	leucine rich repeat containing 39	molecular_function	biological_process	cellular_component
1418191_at	0.000272	1.71e-06	11	5.76448	4.77	Usp18	ubiquitin specific peptidase 18	ISG15-specific protease activity///ISG15-specific protease activity///cysteine-type peptidase activity///hydrolase activity///peptidase activity///protein binding///pyroglutamyl-peptidase activity///thiol-dependent ubiquitinyl hydrolase activity	protein deubiquitination///proteolysis///response to stilbenoid///ubiquitin-dependent protein catabolic process	nucleus
1448111_at	0.000276	1.74e-06	10.9	5.74757	1.03	Ctps2	cytidine 5'-triphosphate synthase 2	ATP binding///CTP synthase activity///ligase activity///nucleotide binding	glutamine metabolic process///pyrimidine nucleotide biosynthetic process	mitochondrion
1419604_at	0.000281	1.78e-06	10.9	5.72509	2.54	Zbp1	Z-DNA binding protein 1	DNA binding///DNA binding///RNA binding///double-stranded RNA adenosine deaminase activity///left-handed Z-DNA binding	defense response to virus///immune system process///innate immune response///positive regulation of type I interferon-mediated signaling pathway///viral process	cytoplasm///cytosol///nucleus
1422889_at	0.000283	1.79e-06	-10.9	5.71538	-1.15	Pcdh18	protocadherin 18	calcium ion binding///protein binding	brain development///calcium-dependent cell-cell adhesion via plasma membrane cell adhesion molecules///cell adhesion///homophilic cell adhesion via plasma membrane adhesion molecules///nervous system development	integral component of membrane///integral component of plasma membrane///membrane///plasma membrane
1419598_at	0.000284	1.81e-06	10.9	5.70769	3.29	Ms4a6d	membrane-spanning 4-domains, subfamily A, member 6D	molecular_function	biological_process	cellular_component///integral component of membrane///membrane
1422470_at	0.000285	1.84e-06	10.9	5.69053	1	Bnip3	BCL2/adenovirus E1B interacting protein 3	GTPase binding///identical protein binding///protein binding///protein heterodimerization activity///protein homodimerization activity///protein homodimerization activity	apoptotic process///autophagic cell death///brown fat cell differentiation///cell death///cellular response to cobalt ion///cellular response to hydrogen peroxide///cellular response to hypoxia///cellular response to hypoxia///defense response to virus///granzyme-mediated apoptotic signaling pathway///intrinsic apoptotic signaling pathway///intrinsic apoptotic signaling pathway///intrinsic apopto…	cytoplasm///dendrite///endoplasmic reticulum///integral component of membrane///integral component of mitochondrial outer membrane///membrane///mitochondrial envelope///mitochondrial membrane///mitochondrial membrane///mitochondrial outer membrane///mitochondrial outer membrane///mitochondrion///mitochondrion///nuclear envelope///nuclear envelope///nucleoplasm///nucleus///postsynaptic density
1448231_at	0.000285	1.84e-06	10.9	5.69039	2.43	Fkbp5	FK506 binding protein 5	FK506 binding///heat shock protein binding///isomerase activity///peptidyl-prolyl cis-trans isomerase activity///peptidyl-prolyl cis-trans isomerase activity///protein binding	chaperone-mediated protein folding///chaperone-mediated protein folding///protein folding///protein peptidyl-prolyl isomerization	cytoplasm///endoplasmic reticulum membrane///extracellular exosome///membrane///nucleoplasm///nucleus
1433486_at	0.000285	1.84e-06	-10.9	5.69032	-0.877	Clcn3	chloride channel, voltage-sensitive 3	ATP binding///PDZ domain binding///antiporter activity///chloride channel activity///chloride ion binding///ion channel activity///nucleotide binding///protein heterodimerization activity///voltage-gated chloride channel activity///voltage-gated chloride channel activity///voltage-gated ion channel activity///NOT volume-sensitive chloride channel activity	adult locomotory behavior///chloride transmembrane transport///chloride transmembrane transport///chloride transport///endosomal lumen acidification///ion transport///negative regulation of cell volume///neuron cellular homeostasis///phagocytosis, engulfment///photoreceptor cell maintenance///positive regulation of reactive oxygen species biosynthetic process///synaptic transmission, GABAergic///…	Golgi apparatus///apical plasma membrane///axon terminus///cytoplasmic vesicle///early endosome///endosome///external side of plasma membrane///inhibitory synapse///integral component of membrane///integral component of membrane///intracellular///late endosome///membrane///phagocytic vesicle///plasma membrane///secretory granule///specific granule///synapse///synaptic vesicle///synaptic vesicle//…
1443897_at	0.000285	1.84e-06	-10.9	5.68816	-1.32	Ddit3	DNA-damage inducible transcript 3	DNA binding///DNA binding///contributes_to DNA binding///RNA polymerase II core promoter proximal region sequence-specific DNA binding///RNA polymerase II core promoter proximal region sequence-specific DNA binding///cAMP response element binding protein binding///leucine zipper domain binding///protein binding///protein heterodimerization activity///protein heterodimerization activity///contribu…	ER overload response///ER overload response///Wnt signaling pathway///apoptotic process///blood vessel maturation///cell cycle///cell cycle arrest///cell redox homeostasis///endoplasmic reticulum unfolded protein response///establishment of protein localization to mitochondrion///intrinsic apoptotic signaling pathway in response to endoplasmic reticulum stress///intrinsic apoptotic signaling path…	colocalizes_with AP1 complex///CHOP-ATF3 complex///CHOP-ATF3 complex///CHOP-ATF4 complex///CHOP-ATF4 complex///CHOP-C/EBP complex///CHOP-C/EBP complex///cytoplasm///cytoplasm///late endosome///nucleus///nucleus///nucleus///protein-DNA complex
1448735_at	0.000287	1.86e-06	10.8	5.6784	1.01	Cp	ceruloplasmin	chaperone binding///copper ion binding///copper ion binding///ferroxidase activity///metal ion binding///oxidoreductase activity	cellular iron ion homeostasis///copper ion transport///ion transport///oxidation-reduction process///response to copper ion///transport	anchored component of plasma membrane///blood microparticle///extracellular exosome///extracellular region///extracellular space///extracellular space///lysosomal membrane
1430978_at	0.00029	1.89e-06	10.8	5.66241	0.822	Rps25	ribosomal protein S25	poly(A) RNA binding///structural constituent of ribosome	ribosomal small subunit assembly	cytoplasm///cytosolic small ribosomal subunit///extracellular exosome///extracellular matrix///intracellular ribonucleoprotein complex///nucleolus///nucleus///polysome///ribosome///small ribosomal subunit
1436644_x_at	0.00029	1.89e-06	-10.8	5.66204	-1.95	Tmem25	transmembrane protein 25	molecular_function	biological_process	cellular_component///extracellular region///integral component of membrane///membrane///plasma membrane
1423567_a_at	0.00029	1.9e-06	10.8	5.65659	0.788	Psma7	proteasome (prosome, macropain) subunit, alpha type 7	endopeptidase activity///hydrolase activity///identical protein binding///peptidase activity///threonine-type endopeptidase activity	proteolysis///proteolysis involved in cellular protein catabolic process///ubiquitin-dependent protein catabolic process	cytoplasm///extracellular exosome///nucleus///proteasome complex///proteasome core complex///proteasome core complex, alpha-subunit complex
1435595_at	0.000299	1.96e-06	-10.8	5.62303	-2.4	1810011O10Rik	RIKEN cDNA 1810011O10 gene	Notch binding	apoptotic process///cellular response to heat///endothelial cell activation involved in immune response///negative regulation of Notch signaling pathway///positive regulation of NF-kappaB import into nucleus///regulation of DNA-templated transcription in response to stress///regulation of cell cycle G1/S phase transition///regulation of hemopoiesis	cytoplasm///cytoplasm///nuclear speck///nucleolus///nucleus///nucleus
1450424_a_at	0.000301	1.98e-06	10.8	5.61496	2.57	Il18bp	interleukin 18 binding protein	interleukin-18 binding///interleukin-18 binding///receptor antagonist activity	T-helper 1 type immune response///T-helper 1 type immune response	extracellular exosome///extracellular region///extracellular space///extracellular space
1418626_a_at	0.000305	2.01e-06	10.7	5.59811	0.9	Clu	clusterin	misfolded protein binding///protein N-terminus binding///protein binding///ubiquitin protein ligase binding	cell death///cell morphogenesis///central nervous system myelin maintenance///chaperone-mediated protein complex assembly///chaperone-mediated protein folding///endocrine pancreas development///microglial cell activation///microglial cell proliferation///negative regulation of apoptotic process///negative regulation of beta-amyloid formation///negative regulation of intrinsic apoptotic signaling …	aggresome///apical dendrite///blood microparticle///cell surface///cytoplasm///cytoplasmic vesicle///endoplasmic reticulum///extracellular exosome///extracellular matrix///colocalizes_with extracellular matrix///extracellular region///extracellular space///growth cone///intracellular membrane-bounded organelle///membrane///mitochondrion///neurofibrillary tangle///neuron projection///nucleus///per…
1431751_a_at	0.000307	2.05e-06	-10.7	5.58127	-1.25	Mpped2	metallophosphoesterase domain containing 2	T/G mismatch-specific endonuclease activity///hydrolase activity///metal ion binding///nuclease activity///phosphoric ester hydrolase activity///retroviral 3' processing activity	biological_process	cellular_component
1438321_x_at	0.000307	2.05e-06	10.7	5.58032	0.855	Fam63a	family with sequence similarity 63, member A	molecular_function	biological_process	extracellular exosome///nucleoplasm///nucleus
1418258_s_at	0.000307	2.05e-06	-10.7	5.5787	-1.33	Dynll2	dynein light chain LC8-type 2	cytoskeletal protein binding///motor activity///protein binding	intracellular transport///microtubule-based process///transport	cell///centrosome///cytoplasm///cytoskeleton///dynein complex///dynein complex///intracellular///membrane///microtubule///microtubule associated complex///myosin complex///nucleus
1457296_at	0.000309	2.07e-06	-10.7	5.57059	-1.72	Cilp	cartilage intermediate layer protein, nucleotide pyrophosphohydrolase	molecular_function	negative regulation of insulin-like growth factor receptor signaling pathway	extracellular exosome///extracellular matrix///extracellular region///extracellular space///proteinaceous extracellular matrix
1429735_at	0.000309	2.07e-06	-10.7	5.56752	-1.13	Qk	quaking	RNA binding///SH3 domain binding///mRNA binding///nucleic acid binding///poly(A) RNA binding	3'-UTR-mediated mRNA destabilization///RNA splicing///axon ensheathment///cell differentiation///long-chain fatty acid biosynthetic process///mRNA processing///mRNA stabilization///mRNA transport///multicellular organism development///muscle cell differentiation///myelination///negative regulation of cardiac muscle cell apoptotic process///positive regulation of gene expression///positive regulat…	cytoplasm///cytoplasm///nucleus///nucleus///nucleus///nucleus
1436755_at	0.000309	2.08e-06	-10.7	5.56512	-0.98	Itih5	inter-alpha (globulin) inhibitor H5	molecular_function///peptidase inhibitor activity///serine-type endopeptidase inhibitor activity	biological_process///hyaluronan metabolic process///negative regulation of peptidase activity	cellular_component///extracellular region
1456516_x_at	0.000311	2.1e-06	10.7	5.55536	1.53	Uap1	UDP-N-acetylglucosamine pyrophosphorylase 1	UDP-N-acetylglucosamine diphosphorylase activity///UDP-N-acetylglucosamine diphosphorylase activity///carbohydrate binding///identical protein binding///nucleotidyltransferase activity///transferase activity///uridylyltransferase activity	UDP-N-acetylglucosamine biosynthetic process///UDP-N-acetylglucosamine metabolic process///metabolic process	cytoplasm///cytosol///cytosol///nucleoplasm///plasma membrane
1455025_at	0.000312	2.12e-06	-10.7	5.54747	-1.54	Paqr9	progestin and adipoQ receptor family member IX	steroid binding///steroid hormone receptor activity	response to steroid hormone	integral component of membrane///membrane///plasma membrane
1423085_at	0.000312	2.12e-06	-10.7	5.54459	-1.85	Efnb3	ephrin B3	ephrin receptor binding///ephrin receptor binding	T cell costimulation///adult walking behavior///axon choice point recognition///axon guidance///cell differentiation///ephrin receptor signaling pathway///ephrin receptor signaling pathway///multicellular organism development///nervous system development	integral component of membrane///membrane///plasma membrane
1429579_at	0.000312	2.13e-06	-10.7	5.53941	-1.09	Gucy1a2	guanylate cyclase 1, soluble, alpha 2	guanylate cyclase activity///guanylate cyclase activity	positive regulation of cGMP biosynthetic process///signal transduction	guanylate cyclase complex, soluble///plasma membrane
1458492_x_at	0.000312	2.14e-06	-10.7	5.53628	-1.06	Ntm	neurotrimin		cell adhesion///negative regulation of neuron projection development	anchored component of membrane///axon///cell surface///excitatory synapse///extracellular space///membrane///perinuclear region of cytoplasm///plasma membrane
1418773_at	0.000312	2.15e-06	10.7	5.53356	1.51	Fads3	fatty acid desaturase 3	acyl-CoA desaturase activity///oxidoreductase activity	biological_process///fatty acid biosynthetic process///fatty acid metabolic process///lipid metabolic process///oxidation-reduction process///transport	cellular_component///endoplasmic reticulum///integral component of membrane///membrane
1436506_a_at	0.000313	2.16e-06	10.6	5.52589	1.55	Snhg6	small nucleolar RNA host gene 6	molecular_function	biological_process	cellular_component
1439793_at	0.000313	2.16e-06	-10.6	5.52561	-1.3	Gja3	gap junction protein, alpha 3	gap junction channel activity///identical protein binding	cell communication///response to hydrogen peroxide///response to pH///transport	cell junction///connexon complex///gap junction///gap junction///integral component of membrane///membrane///membrane raft///plasma membrane
1419481_at	0.000314	2.18e-06	10.6	5.5176	1.17	Sell	selectin, lymphocyte	carbohydrate binding///cell adhesion molecule binding///glycolipid binding///protease binding///protein binding	cell adhesion///positive regulation of neutrophil chemotaxis///regulation of apoptotic process///response to ATP	cell surface///cell surface///external side of plasma membrane///integral component of membrane///membrane///plasma membrane
1434475_at	0.000316	2.2e-06	-10.6	5.50851	-1.26	Ppig	peptidyl-prolyl isomerase G (cyclophilin G)	isomerase activity///peptidyl-prolyl cis-trans isomerase activity///peptidyl-prolyl cis-trans isomerase activity///poly(A) RNA binding	protein folding///protein peptidyl-prolyl isomerization	cytoplasm///nuclear matrix///nucleoplasm///nucleus
1448604_at	0.00032	2.24e-06	10.6	5.48987	1.97	Uck2	uridine-cytidine kinase 2	ATP binding///kinase activity///nucleoside kinase activity///nucleotide binding///protein binding///transferase activity///uridine kinase activity	CMP salvage///UMP salvage///metabolic process///phosphorylation///pyrimidine nucleobase metabolic process///pyrimidine nucleoside salvage	cytosol///cytosol///intracellular membrane-bounded organelle
1451544_at	0.00032	2.24e-06	10.6	5.48818	3.12	Tapbpl	TAP binding protein-like	protein complex binding	immune system process///negative regulation of antigen processing and presentation of peptide antigen via MHC class I	Golgi apparatus///cellular_component///endoplasmic reticulum///integral component of membrane///intracellular membrane-bounded organelle///membrane///plasma membrane
1453588_at	0.00032	2.25e-06	-10.6	5.4848	-1.25	Car3	carbonic anhydrase 3	carbonate dehydratase activity///lyase activity///metal ion binding///nickel cation binding///phosphatase activity///zinc ion binding	one-carbon metabolic process///response to oxidative stress	cytoplasm///cytosol///cytosol
1459695_at	0.000322	2.27e-06	-10.6	5.47793	-0.694
1450842_a_at	0.000323	2.29e-06	-10.6	5.46598	-2	Cenpa	centromere protein A	DNA binding///protein heterodimerization activity	establishment of mitotic spindle orientation///kinetochore assembly///protein localization to chromosome, centromeric region	chromosome///chromosome, centromeric region///chromosome, centromeric region///condensed chromosome inner kinetochore///condensed nuclear chromosome kinetochore///condensed nuclear chromosome, centromeric region///kinetochore///nucleosome///nucleus
1437423_a_at	0.000323	2.3e-06	10.6	5.46336	1.07	Sra1	steroid receptor RNA activator 1	DNA binding///ligand-dependent nuclear receptor binding///ligand-dependent nuclear receptor transcription coactivator activity///ligand-dependent nuclear receptor transcription coactivator activity///thyroid hormone receptor activator activity///transcription coactivator activity///transcription cofactor activity	cell differentiation///cell proliferation///positive regulation of transcription from RNA polymerase II promoter///regulation of apoptotic process///regulation of transcription from RNA polymerase II promoter	cell leading edge///cytoplasm///intercellular bridge///intracellular ribonucleoprotein complex///microtubule cytoskeleton///nucleoplasm///nucleus///nucleus///plasma membrane///steroid hormone aporeceptor complex///transcription factor complex
1434413_at	0.000323	2.3e-06	-10.6	5.46253	-2.28	Igf1	insulin-like growth factor 1	growth factor activity///hormone activity///insulin receptor binding///insulin receptor binding///insulin-like growth factor receptor binding///insulin-like growth factor receptor binding///integrin binding///protein binding///protein serine/threonine kinase activator activity///steroid binding	ERK1 and ERK2 cascade///Type I pneumocyte differentiation///Type II pneumocyte differentiation///activation of MAPK activity///activation of protein kinase B activity///blood vessel remodeling///blood vessel remodeling///bone mineralization involved in bone maturation///branching morphogenesis of an epithelial tube///cell activation///cell development///cell proliferation///cellular response to g…	alphav-beta3 integrin-IGF-1-IGF1R complex///cytoplasm///exocytic vesicle///extracellular region///extracellular space///extracellular space///insulin-like growth factor ternary complex///insulin-like growth factor ternary complex///interstitial matrix///neuronal cell body///plasma membrane
1439062_at	0.000323	2.31e-06	-10.6	5.45905	-0.869	Kbtbd3	kelch repeat and BTB (POZ) domain containing 3	contributes_to ubiquitin-protein transferase activity		Cul3-RING ubiquitin ligase complex
1455051_at	0.000323	2.31e-06	10.6	5.45856	1.27	Rnf31	ring finger protein 31	UDP-N-acetylmuramoylalanyl-D-glutamyl-2,6-diaminopimelate-D-alanyl-D-alanine ligase activity///coenzyme F420-0 gamma-glutamyl ligase activity///coenzyme F420-2 alpha-glutamyl ligase activity///ligase activity///metal ion binding///protein binding///protein-glutamic acid ligase activity///protein-glycine ligase activity///protein-glycine ligase activity, elongating///protein-glycine ligase activit…	CD40 signaling pathway///T cell receptor signaling pathway///negative regulation of necroptotic process///positive regulation of I-kappaB kinase/NF-kappaB signaling///positive regulation of I-kappaB kinase/NF-kappaB signaling///positive regulation of NF-kappaB transcription factor activity///positive regulation of protein targeting to mitochondrion///protein linear polyubiquitination///protein po…	CD40 receptor complex///LUBAC complex///cytoplasm///cytoplasmic side of plasma membrane///cytosol
1428339_at	0.000323	2.32e-06	-10.6	5.4531	-0.788	Nudt21	nudix (nucleoside diphosphate linked moiety X)-type motif 21	AU-rich element binding///contributes_to RNA binding///histone deacetylase binding///hydrolase activity///mRNA binding///poly(A) RNA binding///protein homodimerization activity	mRNA cleavage///mRNA polyadenylation///mRNA processing///protein tetramerization	centrosome///mRNA cleavage factor complex///microtubule organizing center///nucleus///paraspeckles
1432062_at	0.000324	2.34e-06	-10.6	5.44669	-0.743	Mdga1	MAM domain containing glycosylphosphatidylinositol anchor 1	molecular_function	cell differentiation///cerebral cortex radially oriented cell migration///multicellular organism development///negative regulation of synapse assembly///nervous system development///neuron migration///neuron migration	Golgi apparatus///anchored component of membrane///anchored component of plasma membrane///extracellular space///membrane///membrane raft///plasma membrane
1443698_at	0.000326	2.36e-06	10.5	5.43804	3.66	Xaf1	XIAP associated factor 1	metal ion binding	apoptotic process///negative regulation of protein complex assembly///response to interferon-beta	cytoplasm///mitochondrion///nucleus
1437422_at	0.000326	2.36e-06	10.5	5.43703	2.32	Sema5a	sema domain, seven thrombospondin repeats (type 1 and type 1-like), transmembrane domain (TM) and short cytoplasmic domain, (semaphorin) 5A	axon guidance receptor activity///chemorepellent activity///chondroitin sulfate proteoglycan binding///heparan sulfate proteoglycan binding///semaphorin receptor binding///syndecan binding	axon extension///axon guidance///axonal fasciculation///blood vessel endothelial cell proliferation involved in sprouting angiogenesis///branching morphogenesis of an epithelial tube///cell chemotaxis///cell differentiation///detection of light stimulus involved in visual perception///diencephalon development///multicellular organism development///negative regulation of axon extension involved in…	extracellular exosome///integral component of membrane///membrane
1419646_a_at	0.000328	2.39e-06	-10.5	5.42476	-1.16	Mbp	myelin basic protein	protease binding///structural constituent of myelin sheath	central nervous system development///membrane organization///myelination///response to toxic substance///sensory perception of sound	cell periphery///cell projection///compact myelin///cytoplasm///internode region of axon///membrane///myelin sheath///neuronal cell body///nucleus///plasma membrane
1427202_at	0.000332	2.42e-06	10.5	5.41106	1.86	Mettl20	methyltransferase like 20	1-hydroxy-6-methoxypyrene methyltransferase activity///1-hydroxypyrene methyltransferase activity///1-phenanthrol methyltransferase activity///2-phytyl-1,4-naphthoquinone methyltransferase activity///2-polyprenyl-6-methoxy-1,4-benzoquinone methyltransferase activity///4,5-dihydroxybenzo(a)pyrene methyltransferase activity///C-methyltransferase activity///DNA-methyltransferase activity///N-methylt…	methylation///negative regulation of electron carrier activity///negative regulation of fatty acid beta-oxidation using acyl-CoA dehydrogenase///negative regulation of fatty acid beta-oxidation using acyl-CoA dehydrogenase///peptidyl-lysine methylation///peptidyl-lysine trimethylation///peptidyl-lysine trimethylation	cytoplasm///mitochondrial matrix///mitochondrion
1423233_at	0.000335	2.45e-06	10.5	5.39864	3.06	Cebpd	CCAAT/enhancer binding protein (C/EBP), delta	DNA binding///RNA polymerase II core promoter proximal region sequence-specific DNA binding///RNA polymerase II core promoter proximal region sequence-specific DNA binding///protein binding///protein heterodimerization activity///protein homodimerization activity///sequence-specific DNA binding///transcription factor activity, sequence-specific DNA binding///transcription regulatory region DNA bi…	fat cell differentiation///fat cell differentiation///hematopoietic progenitor cell differentiation///inner ear development///negative regulation of transcription, DNA-templated///positive regulation of osteoblast differentiation///positive regulation of transcription from RNA polymerase II promoter///positive regulation of transcription from RNA polymerase II promoter///regulation of transcripti…	nucleus///nucleus
1441843_s_at	0.000341	2.5e-06	10.5	5.37694	1.7	5230400M03Rik	RIKEN cDNA 5230400M03 gene
1426004_a_at	0.000344	2.53e-06	10.4	5.3656	2.05	Tgm2	transglutaminase 2, C polypeptide	GTP binding///GTP binding///calcium ion binding///metal ion binding///protein domain specific binding///protein-glutamine gamma-glutamyltransferase activity///protein-glutamine gamma-glutamyltransferase activity///transaminase activity///transferase activity///transferase activity, transferring acyl groups	G-protein coupled receptor signaling pathway///apoptotic cell clearance///blood vessel remodeling///branching involved in salivary gland morphogenesis///isopeptide cross-linking via N6-(L-isoglutamyl)-L-lysine///negative regulation of endoplasmic reticulum calcium ion concentration///negative regulation of endoplasmic reticulum calcium ion concentration///peptide cross-linking///phospholipase C-a…	cytoplasm///cytosol///cytosol///extracellular exosome///extracellular matrix///focal adhesion///intrinsic component of plasma membrane///membrane///mitochondrion///plasma membrane///proteinaceous extracellular matrix
1451643_a_at	0.000352	2.6e-06	10.4	5.33911	1.18	Rab4b	RAB4B, member RAS oncogene family	GTP binding///nucleotide binding	glucose import///protein transport///regulation of endocytosis///small GTPase mediated signal transduction///transport	endosome///insulin-responsive compartment///insulin-responsive compartment///membrane///mitochondrion///perinuclear region of cytoplasm///plasma membrane///recycling endosome
1448318_at	0.000352	2.61e-06	10.4	5.3337	1.78	Plin2	perilipin 2	protein binding	lipid storage///long-chain fatty acid transport	cytoplasm///cytosol///intracellular membrane-bounded organelle///lipid particle///lipid particle///membrane///nucleus///plasma membrane
1419764_at	0.000352	2.62e-06	10.4	5.33282	3.26	Chil3	chitinase-like 3	beta-N-acetylhexosaminidase activity///carbohydrate binding///chitin binding///NOT chitinase activity///hydrolase activity///hydrolase activity, acting on glycosyl bonds///hydrolase activity, hydrolyzing O-glycosyl compounds	carbohydrate metabolic process///chitin catabolic process///inflammatory response///metabolic process///polysaccharide catabolic process	cytoplasm///cytoplasmic, membrane-bounded vesicle///endoplasmic reticulum///extracellular region///nucleus
1418261_at	0.000352	2.62e-06	10.4	5.32939	1.01	Syk	spleen tyrosine kinase	ATP binding///Toll-like receptor binding///integrin binding///kinase activity///non-membrane spanning protein tyrosine kinase activity///non-membrane spanning protein tyrosine kinase activity///nucleotide binding///phosphatase binding///protein binding///protein domain specific binding///protein kinase activity///protein kinase binding///protein serine/threonine kinase activity///protein tyrosine…	B cell receptor signaling pathway///G-protein coupled receptor signaling pathway///activation of JUN kinase activity///activation of MAPK activity///activation of MAPK activity///adaptive immune response///angiogenesis///beta selection///blood vessel morphogenesis///cell surface receptor signaling pathway///cell surface receptor signaling pathway///cellular response to low-density lipoprotein par…	B cell receptor complex///T cell receptor complex///cytoplasm///cytoplasmic vesicle///early phagosome///extrinsic component of cytoplasmic side of plasma membrane///membrane///nucleus///plasma membrane///protein complex///protein complex
1420915_at	0.000353	2.63e-06	10.4	5.32555	2.98	Stat1	signal transducer and activator of transcription 1	CCR5 chemokine receptor binding///DNA binding///RNA polymerase II core promoter proximal region sequence-specific DNA binding///RNA polymerase II core promoter sequence-specific DNA binding///cadherin binding involved in cell-cell adhesion///double-stranded DNA binding///enzyme binding///identical protein binding///nuclear hormone receptor binding///protein binding///protein homodimerization acti…	JAK-STAT cascade///activation of cysteine-type endopeptidase activity involved in apoptotic process///blood circulation///cell-cell adhesion///cellular response to cytokine stimulus///cellular response to insulin stimulus///cellular response to interferon-beta///cellular response to lipopolysaccharide///cellular response to organic cyclic compound///cytokine-mediated signaling pathway///interfero…	axon///cell-cell adherens junction///cytoplasm///cytoplasm///dendrite///nuclear chromatin///nucleolus///nucleoplasm///nucleus///nucleus///perinuclear region of cytoplasm
1422788_at	0.000355	2.66e-06	10.4	5.31481	1.05	Slc43a3	solute carrier family 43, member 3		transmembrane transport	integral component of membrane///membrane
1419288_at	0.000355	2.67e-06	-10.4	5.31043	-0.974	Jam2	junction adhesion molecule 2	protein heterodimerization activity	negative regulation of cell adhesion	bicellular tight junction///cell junction///integral component of membrane///membrane///plasma membrane
1449289_a_at	0.000355	2.68e-06	10.4	5.30913	1.82	B2m	beta-2 microglobulin	glycoprotein binding///identical protein binding///protein binding	T cell differentiation in thymus///antibacterial humoral response///antigen processing and presentation of endogenous peptide antigen via MHC class I///antigen processing and presentation of exogenous protein antigen via MHC class Ib, TAP-dependent///antigen processing and presentation of peptide antigen via MHC class I///cellular defense response///cellular response to iron ion///cellular respon…	Golgi apparatus///HFE-transferrin receptor complex///MHC class I protein complex///cytoplasm///external side of plasma membrane///extracellular exosome///extracellular region///extracellular space///focal adhesion///membrane///plasma membrane
1423037_at	0.000356	2.7e-06	-10.4	5.29932	-2.09	Aplnr	apelin receptor	G-protein coupled receptor activity///signal transducer activity	G-protein coupled receptor signaling pathway///gastrulation///multicellular organism development///regulation of body fluid levels///signal transduction	integral component of membrane///membrane///plasma membrane
1416121_at	0.000356	2.7e-06	10.4	5.29884	3.2	Lox	lysyl oxidase	copper ion binding///metal ion binding///oxidoreductase activity///oxidoreductase activity, acting on the CH-NH2 group of donors, oxygen as acceptor///protein binding///protein-lysine 6-oxidase activity///protein-lysine 6-oxidase activity	aorta development///blood vessel development///collagen fibril organization///collagen fibril organization///elastic fiber assembly///elastic fiber assembly///heart development///lung development///oxidation-reduction process///response to hormone///response to steroid hormone///wound healing	collagen trimer///extracellular region///nucleus///proteinaceous extracellular matrix///proteinaceous extracellular matrix
1424176_a_at	0.000356	2.71e-06	10.4	5.29801	1.11	Anxa4	annexin A4	NF-kappaB binding///calcium ion binding///calcium-dependent phospholipid binding///calcium-dependent protein binding///identical protein binding	Notch signaling pathway///kidney development///negative regulation of NF-kappaB transcription factor activity///negative regulation of interleukin-8 secretion///regulation of transcription from RNA polymerase II promoter	apical plasma membrane///cell surface///cytoplasm///extracellular exosome///nuclear membrane///nucleus///perinuclear region of cytoplasm///plasma membrane///vesicle membrane
1428716_at	0.000362	2.76e-06	-10.3	5.2771	-0.653	Pex1	peroxisomal biogenesis factor 1	ATP binding///ATPase activity, coupled///lipid binding///nucleotide binding///protein C-terminus binding///protein complex binding	microtubule-based peroxisome localization///peroxisome organization///protein import into peroxisome matrix///protein targeting to peroxisome///protein transport///transport	cytoplasm///cytosol///extracellular exosome///intracellular membrane-bounded organelle///membrane///peroxisomal membrane///peroxisome///peroxisome
1416454_s_at	0.000362	2.77e-06	-10.3	5.27472	-1.65	Acta2	actin, alpha 2, smooth muscle, aorta	ATP binding///nucleotide binding///protein binding///protein kinase binding	muscle contraction///regulation of blood pressure///vascular smooth muscle contraction	actin cytoskeleton///actin cytoskeleton///cytoplasm///cytoplasm///cytoskeleton///extracellular exosome///extracellular space///smooth muscle contractile fiber
1424567_at	0.000365	2.8e-06	-10.3	5.26423	-1.96	Tspan2	tetraspanin 2	molecular_function	astrocyte development///astrocyte development///axon development///cell surface receptor signaling pathway///inflammatory response///microglia development///microglia development///myelination///oligodendrocyte differentiation	integral component of membrane///integral component of plasma membrane///membrane///myelin sheath///myelin sheath///plasma membrane
1457924_at	0.00037	2.85e-06	-10.3	5.24607	-0.787	Mbnl1	muscleblind-like 1 (Drosophila)	RNA binding///double-stranded RNA binding///metal ion binding///poly(A) RNA binding///regulatory region RNA binding	RNA splicing///alternative mRNA splicing, via spliceosome///alternative mRNA splicing, via spliceosome///embryonic limb morphogenesis///in utero embryonic development///mRNA processing///mRNA splice site selection///myoblast differentiation///nervous system development///regulation of RNA splicing///regulation of alternative mRNA splicing, via spliceosome///skeletal muscle tissue development	centrosome///cytoplasm///cytoplasm///cytoplasmic stress granule///nucleoplasm///nucleus///nucleus
1416667_at	0.000373	2.89e-06	10.3	5.23052	0.95	Ebp	phenylalkylamine Ca2+ antagonist (emopamil) binding protein	C-8 sterol isomerase activity///C-8 sterol isomerase activity///C-8 sterol isomerase activity///cholestenol delta-isomerase activity///isomerase activity///steroid delta-isomerase activity	cholesterol biosynthetic process///cholesterol metabolic process///hemopoiesis///lipid metabolic process///steroid biosynthetic process///steroid metabolic process///sterol biosynthetic process///sterol biosynthetic process///sterol metabolic process	cytoplasmic vesicle///endoplasmic reticulum///endoplasmic reticulum membrane///integral component of membrane///intracellular membrane-bounded organelle///membrane///nuclear envelope///nucleus
1439467_at	0.000373	2.9e-06	-10.3	5.22745	-0.929	Map4	microtubule-associated protein 4	microtubule binding///poly(A) RNA binding///protein binding///tubulin binding	cell division///establishment of spindle orientation///establishment of spindle orientation///microtubule sliding///microtubule sliding///mitotic spindle organization///mitotic spindle organization///negative regulation of nonmotile primary cilium assembly///neuron projection development	axoneme///cytoplasm///cytoskeleton///extracellular exosome///microtubule///microtubule associated complex///microtubule cytoskeleton///mitotic spindle///neuron projection///plasma membrane///postsynaptic density
1436109_at	0.000373	2.91e-06	-10.3	5.22504	-1.45	Mfsd4b1	major facilitator superfamily domain containing 4B1	molecular_function///symporter activity	biological_process///carbohydrate transport///ion transport///sodium ion transport///transmembrane transport///transport	cellular_component///integral component of membrane///membrane///plasma membrane
1457404_at	0.000373	2.92e-06	10.3	5.22152	1.39	Nfkbiz	nuclear factor of kappa light polypeptide gene enhancer in B cells inhibitor, zeta	protein binding///transcription cofactor activity	inflammatory response///regulation of transcription from RNA polymerase II promoter///regulation of transcription, DNA-templated///transcription, DNA-templated	nucleus
1455188_at	0.000373	2.92e-06	-10.3	5.22091	-1.09	Ephb1	Eph receptor B1	axon guidance receptor activity///protein complex binding///protein tyrosine kinase activity///transmembrane-ephrin receptor activity///transmembrane-ephrin receptor activity	angiogenesis///axon guidance///axon guidance///camera-type eye morphogenesis///cell chemotaxis///cell-substrate adhesion///central nervous system projection neuron axonogenesis///central nervous system projection neuron axonogenesis///cranial nerve development///dendritic spine development///dendritic spine morphogenesis///ephrin receptor signaling pathway///ephrin receptor signaling pathway///im…	axon///cytoplasm///early endosome membrane///extracellular exosome///filopodium tip///integral component of plasma membrane///integral component of plasma membrane///membrane///membrane raft
1433694_at	0.000373	2.92e-06	-10.3	5.22002	-0.828	Pde3b	phosphodiesterase 3B, cGMP-inhibited	3',5'-cyclic-AMP phosphodiesterase activity///3',5'-cyclic-nucleotide phosphodiesterase activity///7,8-dihydro-D-neopterin 2',3'-cyclic phosphate phosphodiesterase activity///cAMP binding///cGMP-inhibited cyclic-nucleotide phosphodiesterase activity///cGMP-stimulated cyclic-nucleotide phosphodiesterase activity///calmodulin-dependent cyclic-nucleotide phosphodiesterase activity///cyclic-nucleotid…	angiogenesis///cAMP catabolic process///cellular response to insulin stimulus///endocrine pancreas development///glucose homeostasis///negative regulation of angiogenesis///negative regulation of cell adhesion///negative regulation of insulin secretion///negative regulation of lipid catabolic process///regulation of insulin secretion///signal transduction	Golgi apparatus///endoplasmic reticulum///guanyl-nucleotide exchange factor complex///integral component of membrane///membrane///membrane
1450783_at	0.000376	2.95e-06	10.3	5.20993	5.94	Ifit1	interferon-induced protein with tetratricopeptide repeats 1	RNA binding///protein binding	cellular response to exogenous dsRNA///cellular response to interferon-alpha///cellular response to interferon-beta///cellular response to type I interferon///defense response to virus///immune system process///innate immune response///regulation of defense response to virus///response to virus	cytoplasm
1416652_at	0.000381	3e-06	-10.2	5.19294	-2.65	Aspn	asporin	calcium ion binding///collagen binding///protein binding///protein kinase inhibitor activity	biomineral tissue development///bone mineralization///cytokine-mediated signaling pathway///negative regulation of JAK-STAT cascade///negative regulation of protein kinase activity///negative regulation of tooth mineralization///negative regulation of transforming growth factor beta receptor signaling pathway///negative regulation of transforming growth factor beta receptor signaling pathway	cell projection///cytoplasm///colocalizes_with extracellular matrix///extracellular region///proteinaceous extracellular matrix///proteinaceous extracellular matrix
1423309_at	0.000381	3.01e-06	10.2	5.19058	0.792	Tgoln2///Tgoln1	trans-golgi network protein 2///trans-golgi network protein		Golgi to endosome transport///Golgi to endosome transport	Golgi apparatus///endosome///integral component of membrane///membrane///plasma membrane///trans-Golgi network///trans-Golgi network///trans-Golgi network transport vesicle///Golgi apparatus///endosome///integral component of membrane///membrane///plasma membrane///trans-Golgi network///trans-Golgi network///trans-Golgi network transport vesicle
1436801_x_at	0.000383	3.04e-06	10.2	5.17952	1.02	Cdc42ep4	CDC42 effector protein (Rho GTPase binding) 4	GTP-Rho binding///GTPase activator activity///poly(A) RNA binding///protein binding	Rho protein signal transduction///positive regulation of actin filament polymerization///positive regulation of pseudopodium assembly///positive regulation of pseudopodium assembly///regulation of cell shape///regulation of cell shape	actin cytoskeleton///cell-cell junction///cytoplasm///cytoskeleton///membrane///microtubule cytoskeleton///plasma membrane///plasma membrane
1433428_x_at	0.000383	3.04e-06	10.2	5.17903	1.55	Tgm2	transglutaminase 2, C polypeptide	GTP binding///GTP binding///calcium ion binding///metal ion binding///protein domain specific binding///protein-glutamine gamma-glutamyltransferase activity///protein-glutamine gamma-glutamyltransferase activity///transaminase activity///transferase activity///transferase activity, transferring acyl groups	G-protein coupled receptor signaling pathway///apoptotic cell clearance///blood vessel remodeling///branching involved in salivary gland morphogenesis///isopeptide cross-linking via N6-(L-isoglutamyl)-L-lysine///negative regulation of endoplasmic reticulum calcium ion concentration///negative regulation of endoplasmic reticulum calcium ion concentration///peptide cross-linking///phospholipase C-a…	cytoplasm///cytosol///cytosol///extracellular exosome///extracellular matrix///focal adhesion///intrinsic component of plasma membrane///membrane///mitochondrion///plasma membrane///proteinaceous extracellular matrix
1430533_a_at	0.000384	3.06e-06	-10.2	5.17403	-0.711	Ctnnb1	catenin (cadherin associated protein), beta 1	DNA binding///I-SMAD binding///RNA polymerase II activating transcription factor binding///RNA polymerase II transcription factor binding///SMAD binding///alpha-catenin binding///alpha-catenin binding///alpha-catenin binding///cadherin binding///cadherin binding///cadherin binding involved in cell-cell adhesion///chromatin binding///chromatin binding///double-stranded DNA binding///enzyme binding…	Schwann cell proliferation///T cell differentiation///T cell differentiation in thymus///Wnt signaling pathway///Wnt signaling pathway///adherens junction assembly///adherens junction organization///animal organ development///anterior/posterior axis specification///bone resorption///bone resorption///branching involved in ureteric bud morphogenesis///canonical Wnt signaling pathway///canonical Wn…	Scrib-APC-beta-catenin complex///Wnt signalosome///Z disc///adherens junction///adherens junction///apical junction complex///apical part of cell///basolateral plasma membrane///basolateral plasma membrane///beta-catenin destruction complex///beta-catenin destruction complex///beta-catenin-TCF complex///beta-catenin-TCF complex///beta-catenin-TCF7L2 complex///bicellular tight junction///catenin c…
1431339_a_at	0.000386	3.08e-06	10.2	5.16561	1.73	Efhd2	EF hand domain containing 2	cadherin binding involved in cell-cell adhesion///calcium ion binding///metal ion binding///protein binding		cell-cell adherens junction///membrane
1416942_at	0.000388	3.1e-06	10.2	5.15955	2.1	Erap1	endoplasmic reticulum aminopeptidase 1	aminopeptidase activity///aminopeptidase activity///endopeptidase activity///hydrolase activity///interleukin-6 receptor binding///metal ion binding///metalloaminopeptidase activity///metalloexopeptidase activity///metallopeptidase activity///peptidase activity///peptide binding///tumor necrosis factor receptor binding///zinc ion binding///zinc ion binding	adaptive immune response///antigen processing and presentation of endogenous peptide antigen via MHC class I///immune system process///membrane protein ectodomain proteolysis///peptide catabolic process///positive regulation of angiogenesis///proteolysis///proteolysis///regulation of blood pressure	cytoplasm///endoplasmic reticulum///endoplasmic reticulum lumen///endoplasmic reticulum lumen///endoplasmic reticulum membrane///extracellular exosome///extracellular region///extracellular space///integral component of membrane///intracellular membrane-bounded organelle///membrane///plasma membrane
1418752_at	0.000391	3.14e-06	10.2	5.14865	1.08	Aldh3a1	aldehyde dehydrogenase family 3, subfamily A1	3-chloroallyl aldehyde dehydrogenase activity///3-chloroallyl aldehyde dehydrogenase activity///3-chloroallyl aldehyde dehydrogenase activity///alcohol dehydrogenase (NADP+) activity///aldehyde dehydrogenase (NAD) activity///aldehyde dehydrogenase (NAD) activity///aldehyde dehydrogenase [NAD(P)+] activity///benzaldehyde dehydrogenase (NAD+) activity///oxidoreductase activity///oxidoreductase acti…	cellular aldehyde metabolic process///cellular aldehyde metabolic process///metabolic process///oxidation-reduction process///positive regulation of cell proliferation///response to cAMP///response to drug///response to glucocorticoid///response to hypoxia///response to organic cyclic compound	cytoplasm///cytoplasm///cytoplasm///cytosol///endoplasmic reticulum///extracellular space///integral component of membrane///intracellular membrane-bounded organelle///nucleoplasm///plasma membrane
1428812_at	0.000398	3.2e-06	-10.2	5.12664	-1.37	1700040L02Rik	RIKEN cDNA 1700040L02 gene	molecular_function	biological_process	cellular_component
1425233_at	0.000399	3.22e-06	10.2	5.11993	4.27	2210407C18Rik	RIKEN cDNA 2210407C18 gene	molecular_function	biological_process	cellular_component
1429499_at	0.000399	3.23e-06	-10.1	5.11838	-0.75	Fbxo5	F-box protein 5	metal ion binding///protein binding///protein kinase binding	cell cycle///cell division///microtubule polymerization///mitotic nuclear division///negative regulation of meiotic nuclear division///negative regulation of ubiquitin-protein ligase activity involved in meiotic cell cycle///negative regulation of ubiquitin-protein ligase activity involved in mitotic cell cycle///negative regulation of ubiquitin-protein ligase activity involved in mitotic cell cy…	cytoplasm///cytoplasm///cytoskeleton///nucleoplasm///nucleus///nucleus///spindle
1440859_at	0.000404	3.28e-06	-10.1	5.10393	-0.917	Akap6	A kinase (PRKA) anchor protein 6	adenylate cyclase binding///adenylate cyclase binding///enzyme binding///ion channel binding///ion channel binding///protein N-terminus binding///protein anchor///protein binding///protein complex scaffold///protein kinase A binding///protein kinase A binding///protein kinase A regulatory subunit binding///protein phosphatase 2A binding	cellular protein complex localization///cellular response to cAMP///cellular response to cytokine stimulus///cellular response to epinephrine stimulus///intracellular signal transduction///negative regulation of cAMP biosynthetic process///positive regulation of NFAT protein import into nucleus///positive regulation of cAMP-dependent protein kinase activity///positive regulation of calcineurin-NF…	T-tubule///calcium channel complex///colocalizes_with calcium channel complex///caveola///cytoplasm///intercalated disc///junctional sarcoplasmic reticulum membrane///colocalizes_with junctional sarcoplasmic reticulum membrane///nuclear envelope///colocalizes_with nuclear envelope///nuclear membrane///nuclear membrane///nuclear outer membrane///nucleus///perinuclear region of cytoplasm///perinucl…
1417691_at	0.000415	3.38e-06	10.1	5.0707	0.86	Bin3	bridging integrator 3	molecular_function	barrier septum assembly///cell cycle///cell division///myoblast migration involved in skeletal muscle regeneration///protein localization///regulation of lamellipodium assembly///skeletal muscle fiber development///skeletal muscle tissue regeneration///unidimensional cell growth	colocalizes_with actin filament///cytoplasm///cytoskeleton
1417279_at	0.000415	3.39e-06	-10.1	5.07004	-0.943	Itpr1	inositol 1,4,5-trisphosphate receptor 1	calcium channel activity///calcium channel inhibitor activity///calcium-release channel activity///inositol 1,4,5-trisphosphate-sensitive calcium-release channel activity///inositol 1,4,5-trisphosphate-sensitive calcium-release channel activity///inositol 1,4,5-trisphosphate-sensitive calcium-release channel activity///ion channel activity///phosphatidylinositol binding///protein C-terminus bindi…	apoptotic process///calcium ion transmembrane transport///calcium ion transport///cellular response to cAMP///endoplasmic reticulum calcium ion homeostasis///epithelial fluid transport///intrinsic apoptotic signaling pathway in response to endoplasmic reticulum stress///ion transport///negative regulation of calcium-mediated signaling///negative regulation of neuron death///positive regulation of…	calcineurin complex///cytoplasm///cytoplasm///dendrite///endoplasmic reticulum///endoplasmic reticulum membrane///endoplasmic reticulum membrane///integral component of membrane///intracellular membrane-bounded organelle///membrane///membrane raft///neuronal cell body///nuclear envelope///nuclear envelope///nuclear inner membrane///nucleolus///perinuclear region of cytoplasm///plasma membrane///p…
1451644_a_at	0.000417	3.41e-06	10.1	5.06357	2.64	H2-Q6///LOC68395///H2-Q8///H2-Q4	histocompatibility 2, Q region locus 6///histocompatibility 2, Q region locus 6-like///histocompatibility 2, Q region locus 8///histocompatibility 2, Q region locus 4	beta-2-microglobulin binding///peptide antigen binding///peptide antigen binding///peptide binding///poly(A) RNA binding///protein heterodimerization activity///receptor binding///peptide antigen binding///receptor binding///beta-2-microglobulin binding///peptide antigen binding///peptide antigen binding///peptide binding///poly(A) RNA binding///protein heterodimerization activity///receptor bind…	antigen processing and presentation of peptide antigen via MHC class I///antigen processing and presentation of peptide antigen via MHC class I///antigen processing and presentation of peptide antigen via MHC class I	plasma membrane///plasma membrane///plasma membrane
1422541_at	0.000418	3.43e-06	-10.1	5.05834	-0.963	Ptprm	protein tyrosine phosphatase, receptor type, M	cadherin binding///hydrolase activity///identical protein binding///phosphatase activity///phosphoprotein phosphatase activity///protein tyrosine phosphatase activity///transmembrane receptor protein tyrosine phosphatase activity	cell adhesion///dephosphorylation///homophilic cell adhesion via plasma membrane adhesion molecules///negative regulation of angiogenesis///negative regulation of endothelial cell migration///negative regulation of endothelial cell proliferation///neuron projection development///positive regulation of vasodilation///protein dephosphorylation///response to drug///retina layer formation///retinal g…	cell-cell adherens junction///cell-cell junction///cytoplasm///integral component of membrane///lamellipodium///membrane///perinuclear region of cytoplasm
1436421_s_at	0.000422	3.47e-06	-10.1	5.04397	-0.766	Arpc5l	actin related protein 2/3 complex, subunit 5-like	actin binding///molecular_function	Arp2/3 complex-mediated actin nucleation///biological_process///regulation of actin filament polymerization	Arp2/3 protein complex///actin cytoskeleton///cytoplasm///cytoskeleton///extracellular exosome///focal adhesion
1449591_at	0.000423	3.49e-06	10.1	5.04029	3.07	Casp4	caspase 4, apoptosis-related cysteine peptidase	cysteine-type endopeptidase activity///cysteine-type peptidase activity///hydrolase activity///peptidase activity///scaffold protein binding	actin filament organization///apoptotic process///cellular response to beta-amyloid///ectopic germ cell programmed cell death///ectopic germ cell programmed cell death///immune system process///inflammatory response///innate immune response///intrinsic apoptotic signaling pathway///intrinsic apoptotic signaling pathway in response to endoplasmic reticulum stress///positive regulation of interleuk…	AIM2 inflammasome complex///IPAF inflammasome complex///NLRP3 inflammasome complex///cytoplasm///endoplasmic reticulum///extracellular region///inflammasome complex///membrane///mitochondrion///neuron projection///neuronal cell body///protein complex
1438928_x_at	0.000424	3.5e-06	10.1	5.0353	0.886	Ninj1	ninjurin 1		cell adhesion///hyaloid vascular plexus regression///positive regulation of cell-matrix adhesion///tissue regeneration	integral component of membrane///membrane
1460250_at	0.000424	3.51e-06	10	5.03236	1.48	Sostdc1	sclerostin domain containing 1	protein binding	Wnt signaling pathway///hair follicle morphogenesis///mammary gland bud morphogenesis///negative regulation of BMP signaling pathway///negative regulation of BMP signaling pathway///negative regulation of canonical Wnt signaling pathway///negative regulation of cell fate commitment///odontogenesis of dentin-containing tooth///odontogenesis of dentin-containing tooth///pattern specification process	extracellular region///extracellular space
1437454_a_at	0.000425	3.53e-06	-10	5.02761	-0.987	Tmx2	thioredoxin-related transmembrane protein 2	molecular_function	biological_process///cell redox homeostasis	cellular_component///integral component of membrane///membrane
1448824_at	0.000426	3.55e-06	10	5.02208	0.777	Ube2j1	ubiquitin-conjugating enzyme E2J 1	ATP binding///nucleotide binding///transferase activity///ubiquitin conjugating enzyme activity///ubiquitin conjugating enzyme activity///ubiquitin protein ligase activity///ubiquitin protein ligase binding///ubiquitin protein ligase binding	ER-associated ubiquitin-dependent protein catabolic process///ER-associated ubiquitin-dependent protein catabolic process///negative regulation of retrograde protein transport, ER to cytosol///protein N-linked glycosylation via asparagine///regulation of tumor necrosis factor biosynthetic process///spermatid development	cytoplasm///endoplasmic reticulum///integral component of membrane///membrane
1450170_x_at	0.000427	3.57e-06	10	5.01567	1.15	H2-D1	histocompatibility 2, D region locus 1	beta-2-microglobulin binding///peptide antigen binding///peptide antigen binding///peptide binding///poly(A) RNA binding///protein binding///protein heterodimerization activity///receptor binding	antigen processing and presentation///antigen processing and presentation of endogenous peptide antigen via MHC class I via ER pathway, TAP-dependent///antigen processing and presentation of peptide antigen via MHC class I///immune response///immune system process///negative regulation of neuron projection development///negative regulation of neuron projection development///negative regulation of…	MHC class I protein complex///external side of plasma membrane///integral component of membrane///membrane///plasma membrane
1450839_at	0.000428	3.58e-06	-10	5.01238	-1.72	Nrep	neuronal regeneration related protein	protein binding	regulation of neuron differentiation///regulation of transforming growth factor beta receptor signaling pathway	cytoplasm///nucleus
1418095_at	0.000428	3.6e-06	-10	5.00802	-0.738	Smpx	small muscle protein, X-linked		striated muscle contraction	M band///contractile fiber///costamere///cytoplasm///muscle tendon junction///nucleus
1416353_at	0.00043	3.62e-06	10	5.00164	0.801	Nr1h2	nuclear receptor subfamily 1, group H, member 2	ATPase binding///DNA binding///RNA polymerase II core promoter proximal region sequence-specific DNA binding///RNA polymerase II transcription factor activity, ligand-activated sequence-specific DNA binding///RNA polymerase II transcription factor activity, sequence-specific transcription regulatory region DNA binding///apolipoprotein A-I receptor binding///metal ion binding///protein binding///r…	cellular lipid metabolic process///cholesterol homeostasis///lipid homeostasis///negative regulation of cholesterol storage///negative regulation of gene expression///negative regulation of lipid transport///negative regulation of pinocytosis///negative regulation of proteolysis///negative regulation of transcription from RNA polymerase II promoter///negative regulation of transcription, DNA-temp…	cytoplasm///nucleus///nucleus
1417544_a_at	0.00043	3.64e-06	10	4.99758	0.86	Flot2	flotillin 2	ionotropic glutamate receptor binding///protease binding///protein heterodimerization activity	cell adhesion///establishment of protein localization to plasma membrane///membrane raft assembly///negative regulation of amyloid precursor protein catabolic process///negative regulation of gene expression///positive regulation of establishment of T cell polarity///protein localization to plasma membrane raft///protein stabilization///regulation of myoblast differentiation	acrosomal membrane///basolateral plasma membrane///caveola///caveola///cell-cell adherens junction///cell-cell contact zone///colocalizes_with cortical actin cytoskeleton///cytoplasmic vesicle///cytoplasmic vesicle///endocytic vesicle///endosome///extracellular exosome///flotillin complex///flotillin complex///focal adhesion///lamellipodium///membrane///membrane///membrane raft///perinuclear regi…
1437277_x_at	0.000431	3.65e-06	10	4.99391	1.63	Tgm2	transglutaminase 2, C polypeptide	GTP binding///GTP binding///calcium ion binding///metal ion binding///protein domain specific binding///protein-glutamine gamma-glutamyltransferase activity///protein-glutamine gamma-glutamyltransferase activity///transaminase activity///transferase activity///transferase activity, transferring acyl groups	G-protein coupled receptor signaling pathway///apoptotic cell clearance///blood vessel remodeling///branching involved in salivary gland morphogenesis///isopeptide cross-linking via N6-(L-isoglutamyl)-L-lysine///negative regulation of endoplasmic reticulum calcium ion concentration///negative regulation of endoplasmic reticulum calcium ion concentration///peptide cross-linking///phospholipase C-a…	cytoplasm///cytosol///cytosol///extracellular exosome///extracellular matrix///focal adhesion///intrinsic component of plasma membrane///membrane///mitochondrion///plasma membrane///proteinaceous extracellular matrix
1437080_s_at	0.000431	3.66e-06	10	4.99191	0.82	Psmd11	proteasome (prosome, macropain) 26S subunit, non-ATPase, 11	protein binding	proteasome assembly///stem cell differentiation///ubiquitin-dependent protein catabolic process	extracellular exosome///membrane///nucleus///proteasome accessory complex///proteasome accessory complex///proteasome complex///proteasome regulatory particle
1460303_at	0.000434	3.7e-06	-9.99	4.98017	-1.03	Nr3c1	nuclear receptor subfamily 3, group C, member 1	DNA binding///Hsp70 protein binding///Hsp90 protein binding///RNA polymerase II core promoter proximal region sequence-specific DNA binding///RNA polymerase II regulatory region DNA binding///chromatin binding///double-stranded DNA binding///glucocorticoid receptor activity///glucocorticoid-activated RNA polymerase II transcription factor binding transcription factor activity///heat shock protein…	adrenal gland development///cellular response to dexamethasone stimulus///cellular response to steroid hormone stimulus///chromatin remodeling///chromatin-mediated maintenance of transcription///covalent chromatin modification///glucocorticoid mediated signaling pathway///glucocorticoid metabolic process///glucocorticoid receptor signaling pathway///glucocorticoid receptor signaling pathway///mam…	cytoplasm///cytoplasm///cytoskeleton///cytosol///dendritic spine///intracellular///membrane///mitochondrion///neuron projection///nucleoplasm///nucleus///nucleus///colocalizes_with nucleus///postsynaptic density///protein complex
1451392_at	0.000437	3.73e-06	9.97	4.97097	0.874	Elmod3	ELMO/CED-12 domain containing 3	GTPase activator activity///molecular_function	biological_process	cell projection///cellular_component///cilium///cytoplasm///cytoskeleton
1416005_at	0.000446	3.82e-06	9.95	4.94735	0.678	Psmc1	protease (prosome, macropain) 26S subunit, ATPase 1	ATP binding///TBP-class protein binding///TBP-class protein binding///hydrolase activity///nucleotide binding///poly(A) RNA binding///proteasome-activating ATPase activity	ER-associated ubiquitin-dependent protein catabolic process///negative regulation of neuron death///positive regulation of RNA polymerase II transcriptional preinitiation complex assembly///protein catabolic process	cytoplasm///cytosolic proteasome complex///membrane///nuclear proteasome complex///nucleoplasm///nucleus///proteasome accessory complex///proteasome complex///proteasome regulatory particle///proteasome regulatory particle, base subcomplex
1416823_a_at	0.000446	3.83e-06	-9.94	4.9443	-0.978	Osbpl1a	oxysterol binding protein-like 1A	lipid binding///protein binding	biological_process///lipid transport///transport	cytoplasm///endosome///extracellular exosome///late endosome///nucleoplasm///nucleus
1415928_a_at	0.000446	3.84e-06	9.94	4.94164	0.832	Map1lc3b	microtubule-associated protein 1 light chain 3 beta	microtubule binding///microtubule binding///protein binding///protein domain specific binding///tubulin binding///ubiquitin protein ligase binding	autophagosome assembly///autophagy///cellular response to nitrogen starvation///mitophagy///positive regulation of mucus secretion///positive regulation of protein binding///regulation of mitophagy	autolysosome///autophagosome///autophagosome membrane///autophagosome membrane///axon///axoneme///cytoplasm///cytoplasmic vesicle///cytoskeleton///cytosol///dendrite///intracellular///membrane///microtubule///microtubule associated complex///mitochondrion///neuronal cell body
1435016_at	0.000452	3.9e-06	-9.92	4.92554	-0.993	Trak2	trafficking protein, kinesin binding 2	GABA receptor binding///enzyme binding///receptor binding	protein O-linked glycosylation///protein targeting///regulation of transcription from RNA polymerase II promoter	cytoplasm///mitochondrion///nucleus///plasma membrane
1455900_x_at	0.000453	3.92e-06	9.92	4.92069	1.68	Tgm2	transglutaminase 2, C polypeptide	GTP binding///GTP binding///calcium ion binding///metal ion binding///protein domain specific binding///protein-glutamine gamma-glutamyltransferase activity///protein-glutamine gamma-glutamyltransferase activity///transaminase activity///transferase activity///transferase activity, transferring acyl groups	G-protein coupled receptor signaling pathway///apoptotic cell clearance///blood vessel remodeling///branching involved in salivary gland morphogenesis///isopeptide cross-linking via N6-(L-isoglutamyl)-L-lysine///negative regulation of endoplasmic reticulum calcium ion concentration///negative regulation of endoplasmic reticulum calcium ion concentration///peptide cross-linking///phospholipase C-a…	cytoplasm///cytosol///cytosol///extracellular exosome///extracellular matrix///focal adhesion///intrinsic component of plasma membrane///membrane///mitochondrion///plasma membrane///proteinaceous extracellular matrix
1418674_at	0.000453	3.93e-06	9.91	4.91932	2.39	Osmr	oncostatin M receptor	cytokine binding///cytokine receptor activity///growth factor binding///oncostatin-M receptor activity///contributes_to oncostatin-M receptor activity	cell surface receptor signaling pathway///oncostatin-M-mediated signaling pathway///positive regulation of cell proliferation///response to cytokine	apical plasma membrane///external side of plasma membrane///integral component of membrane///integral component of plasma membrane///membrane///oncostatin-M receptor complex
1426418_at	0.000461	4.01e-06	9.89	4.89653	0.843	Atoh8	atonal bHLH transcription factor 8	DNA binding///E-box binding///activating transcription factor binding///protein dimerization activity///transcription factor activity, sequence-specific DNA binding///transcription factor activity, sequence-specific DNA binding///transcription factor binding	SMAD protein signal transduction///cell differentiation///formation of primary germ layer///multicellular organism development///myoblast proliferation///negative regulation of endothelial cell proliferation///negative regulation of transcription, DNA-templated///nervous system development///positive regulation of endothelial cell differentiation///positive regulation of endothelial cell migratio…	cytoplasm///nucleus///nucleus
1426397_at	0.000461	4.03e-06	9.88	4.89327	0.979	Tgfbr2	transforming growth factor, beta receptor II	ATP binding///SMAD binding///SMAD binding///glycosaminoglycan binding///kinase activity///metal ion binding///mitogen-activated protein kinase kinase kinase binding///nucleotide binding///protein binding///protein kinase activity///protein serine/threonine kinase activity///receptor activity///receptor signaling protein serine/threonine kinase activity///transferase activity///transforming growth…	Notch signaling pathway///activation of protein kinase activity///apoptotic process///brain development///bronchus development///bronchus morphogenesis///cartilage development///cell differentiation///common-partner SMAD protein phosphorylation///embryonic cranial skeleton morphogenesis///embryonic hemopoiesis///gastrulation///growth plate cartilage chondrocyte growth///growth plate cartilage dev…	caveola///cell surface///cytoplasm///cytosol///external side of plasma membrane///external side of plasma membrane///integral component of membrane///integral component of plasma membrane///membrane///membrane raft///plasma membrane///receptor complex
1421867_at	0.000461	4.03e-06	-9.88	4.89244	-0.978	Nr3c1	nuclear receptor subfamily 3, group C, member 1	DNA binding///Hsp70 protein binding///Hsp90 protein binding///RNA polymerase II core promoter proximal region sequence-specific DNA binding///RNA polymerase II regulatory region DNA binding///chromatin binding///double-stranded DNA binding///glucocorticoid receptor activity///glucocorticoid-activated RNA polymerase II transcription factor binding transcription factor activity///heat shock protein…	adrenal gland development///cellular response to dexamethasone stimulus///cellular response to steroid hormone stimulus///chromatin remodeling///chromatin-mediated maintenance of transcription///covalent chromatin modification///glucocorticoid mediated signaling pathway///glucocorticoid metabolic process///glucocorticoid receptor signaling pathway///glucocorticoid receptor signaling pathway///mam…	cytoplasm///cytoplasm///cytoskeleton///cytosol///dendritic spine///intracellular///membrane///mitochondrion///neuron projection///nucleoplasm///nucleus///nucleus///colocalizes_with nucleus///postsynaptic density///protein complex
1418825_at	0.000465	4.09e-06	9.87	4.87787	4.28	Irgm1	immunity-related GTPase family M member 1	GTP binding///hydrolase activity///nucleotide binding	autophagy///defense response///immune system process///innate immune response	Golgi apparatus///cell projection///cytoplasmic vesicle///endoplasmic reticulum///endosome///late endosome///lysosome///membrane///plasma membrane
1457983_s_at	0.000465	4.09e-06	-9.86	4.87744	-0.979	Rwdd4a	RWD domain containing 4A	molecular_function	biological_process	cellular_component
1439777_at	0.000465	4.1e-06	-9.86	4.87403	-0.958	Celf2	CUGBP, Elav-like family member 2	RNA binding///nucleic acid binding///nucleotide binding///poly(A) RNA binding	mRNA processing///mRNA splice site selection	cytoplasm///nucleus///nucleus
1422651_at	0.000465	4.11e-06	-9.86	4.87341	-4.27	Adipoq	adiponectin, C1Q and collagen domain containing	hormone activity///hormone activity///hormone activity///identical protein binding///protein binding///protein homodimerization activity///receptor binding///sialic acid binding	adiponectin-activated signaling pathway///brown fat cell differentiation///cellular response to cAMP///cellular response to drug///cellular response to epinephrine stimulus///cellular response to insulin stimulus///cellular response to insulin stimulus///detection of oxidative stress///fatty acid beta-oxidation///fatty acid oxidation///glucose homeostasis///glucose homeostasis///glucose metabolic…	cell surface///collagen trimer///endoplasmic reticulum///extracellular exosome///extracellular region///extracellular space///extracellular space///protein complex
1457031_at	0.000466	4.13e-06	-9.85	4.86857	-1.76	Fsd2	fibronectin type III and SPRY domain containing 2	molecular_function	biological_process	cellular_component
1437902_s_at	0.000468	4.16e-06	9.84	4.85978	0.955	Rarres2	retinoic acid receptor responder (tazarotene induced) 2	protein binding///receptor binding	brown fat cell differentiation///cell differentiation///chemotaxis///embryonic digestive tract development///inflammatory response///positive regulation of chemotaxis///positive regulation of fat cell differentiation///positive regulation of glucose import in response to insulin stimulus///positive regulation of glucose import in response to insulin stimulus///positive regulation of macrophage ch…	extracellular exosome///extracellular matrix///extracellular region
1420991_at	0.000468	4.16e-06	9.84	4.85938	1.09	Ankrd1	ankyrin repeat domain 1 (cardiac muscle)	DNA binding///R-SMAD binding///RNA polymerase II transcription coactivator activity///RNA polymerase II transcription factor binding///histone deacetylase binding///p53 binding///protein binding///titin binding///titin binding///transcription corepressor activity///transcription factor binding	cardiac muscle tissue morphogenesis///cellular response to drug///cellular response to interleukin-1///cellular response to lipopolysaccharide///cellular response to lipopolysaccharide///cellular response to mechanical stimulus///cellular response to transforming growth factor beta stimulus///cellular response to tumor necrosis factor///muscle cell differentiation///negative regulation of DNA bio…	I band///I band///cytoplasm///cytoplasm///cytosol///myofibril///nucleolus///nucleus///nucleus///transcription factor complex
1452942_at	0.000468	4.17e-06	-9.84	4.85684	-1.21	Tmem65	transmembrane protein 65	protein binding	cardiac ventricle development///regulation of cardiac conduction	integral component of membrane///intercalated disc///intercalated disc///membrane///mitochondrion///plasma membrane///plasma membrane
1419663_at	0.000468	4.18e-06	-9.84	4.85475	-2.24	Ogn	osteoglycin	growth factor activity///heparin binding	axonogenesis	extracellular exosome///colocalizes_with extracellular matrix///extracellular region///extracellular space///extracellular space///extracellular vesicle///proteinaceous extracellular matrix
1448502_at	0.000468	4.19e-06	-9.84	4.85295	-0.81	Slc16a7	solute carrier family 16 (monocarboxylic acid transporters), member 7	lactate transmembrane transporter activity///lactate transmembrane transporter activity///monocarboxylic acid transmembrane transporter activity///pyruvate transmembrane transporter activity///symporter activity	lactate transmembrane transport///monocarboxylic acid transport///plasma membrane lactate transport///plasma membrane lactate transport///pyruvate transmembrane transport///transmembrane transport///transport	cytoplasm///integral component of membrane///integral component of plasma membrane///integral component of plasma membrane///membrane///plasma membrane
1429637_at	0.000468	4.22e-06	-9.83	4.84441	-2.46	Fam198b	family with sequence similarity 198, member B	molecular_function	biological_process	Golgi apparatus///integral component of membrane///membrane
1435280_at	0.000468	4.23e-06	-9.83	4.84425	-1.32	Pde4d	phosphodiesterase 4D, cAMP specific	3',5'-cyclic-AMP phosphodiesterase activity///3',5'-cyclic-nucleotide phosphodiesterase activity///7,8-dihydro-D-neopterin 2',3'-cyclic phosphate phosphodiesterase activity///ATPase binding///cGMP-inhibited cyclic-nucleotide phosphodiesterase activity///cGMP-stimulated cyclic-nucleotide phosphodiesterase activity///calmodulin-dependent cyclic-nucleotide phosphodiesterase activity///cyclic-nucleot…	aging///cAMP catabolic process///cAMP catabolic process///cellular response to epinephrine stimulus///cellular response to lipopolysaccharide///leukocyte migration///multicellular organism growth///negative regulation of heart contraction///negative regulation of peptidyl-serine phosphorylation///negative regulation of relaxation of cardiac muscle///neutrophil chemotaxis///regulation of cAMP meta…	calcium channel complex///centrosome///cytoplasm///cytoskeleton///membrane///plasma membrane///colocalizes_with voltage-gated calcium channel complex
1423681_at	0.000468	4.24e-06	9.82	4.84132	0.977	Cmtr1	cap methyltransferase 1	mRNA (nucleoside-2'-O-)-methyltransferase activity///methyltransferase activity///nucleic acid binding///transferase activity	7-methylguanosine mRNA capping///cap1 mRNA methylation///mRNA methylation///mRNA processing///methylation	cytoplasm///nucleoplasm///nucleus
1418673_at	0.000468	4.24e-06	-9.82	4.84131	-0.822	Snai2	snail family zinc finger 2	DNA binding///chromatin binding///metal ion binding///nucleic acid binding///protein binding///sequence-specific DNA binding///transcription factor activity, RNA polymerase II distal enhancer sequence-specific binding///transcriptional repressor activity, RNA polymerase II core promoter proximal region sequence-specific binding///transcriptional repressor activity, RNA polymerase II core promoter…	Notch signaling pathway///canonical Wnt signaling pathway///cartilage morphogenesis///cell migration///cell migration involved in endocardial cushion formation///cellular response to epidermal growth factor stimulus///cellular response to ionizing radiation///cellular response to platelet-derived growth factor stimulus///desmosome disassembly///desmosome disassembly///epithelial to mesenchymal tr…	cytoplasm///nuclear chromatin///nucleus///nucleus
1426324_at	0.000469	4.26e-06	9.82	4.83626	2.03	H2-L///H2-D1	histocompatibility 2, D region locus L///histocompatibility 2, D region locus 1	peptide antigen binding///receptor binding///beta-2-microglobulin binding///peptide antigen binding///peptide antigen binding///peptide binding///poly(A) RNA binding///protein binding///protein heterodimerization activity///receptor binding	antigen processing and presentation///antigen processing and presentation of peptide antigen via MHC class I///defense response///immune response///immune system process///antigen processing and presentation///antigen processing and presentation of endogenous peptide antigen via MHC class I via ER pathway, TAP-dependent///antigen processing and presentation of peptide antigen via MHC class I///im…	MHC class I protein complex///integral component of membrane///membrane///plasma membrane///MHC class I protein complex///external side of plasma membrane///integral component of membrane///membrane///plasma membrane
1427255_s_at	0.000469	4.28e-06	9.81	4.83061	1.36	Zfp445	zinc finger protein 445	DNA binding///metal ion binding///nucleic acid binding///transcription factor activity, sequence-specific DNA binding	regulation of transcription, DNA-templated///transcription, DNA-templated	extracellular exosome///intracellular///nucleus
1419043_a_at	0.000469	4.29e-06	9.81	4.82966	4.31	Iigp1	interferon inducible GTPase 1	GDP binding///GTP binding///GTPase activity///GTPase activity///hydrolase activity///identical protein binding///nucleotide binding	cellular response to interferon-beta///cytokine-mediated signaling pathway///defense response to Gram-negative bacterium///defense response to protozoan///immune system process///innate immune response///regulation of autophagy	Golgi apparatus///cytoplasm///endoplasmic reticulum///endoplasmic reticulum membrane///membrane///nucleus///symbiont-containing vacuole membrane
1418133_at	0.000469	4.29e-06	9.81	4.8291	1.62	Bcl3	B cell leukemia/lymphoma 3	DNA binding///protein binding///transcription factor activity, sequence-specific DNA binding///transcription factor binding	DNA damage response, signal transduction by p53 class mediator///I-kappaB kinase/NF-kappaB signaling///T-helper 1 type immune response///T-helper 2 cell differentiation///antimicrobial humoral response///cellular response to DNA damage stimulus///defense response to bacterium///defense response to protozoan///extracellular matrix organization///follicular dendritic cell differentiation///germinal…	Bcl3-Bcl10 complex///Bcl3/NF-kappaB2 complex///cytoplasm///intercellular bridge///nucleoplasm///nucleus///protein complex
1429946_at	0.00047	4.3e-06	-9.8	4.8253	-1.49	Ccdc141	coiled-coil domain containing 141	protein binding	centrosome localization///cerebral cortex radially oriented cell migration	centrosome///cytoplasm
1418131_at	0.000478	4.38e-06	9.78	4.80644	3.88	Samhd1	SAM domain and HD domain, 1	RNA binding///catalytic activity///dGTP binding///dGTPase activity///dGTPase activity///hydrolase activity///metal ion binding///nucleic acid binding///zinc ion binding	dATP catabolic process///dGTP catabolic process///dGTP catabolic process///defense response to virus///defense response to virus///immune system process///innate immune response///metabolic process///protein homotetramerization///regulation of innate immune response///regulation of innate immune response	nucleoplasm///nucleus///nucleus///plasma membrane
1448061_at	0.000478	4.4e-06	9.78	4.8031	3.14	Msr1	macrophage scavenger receptor 1	low-density lipoprotein particle binding///scavenger receptor activity	cholesterol transport///endocytosis///lipoprotein transport///plasma lipoprotein particle clearance///positive regulation of cholesterol storage///positive regulation of macrophage derived foam cell differentiation///receptor-mediated endocytosis	collagen trimer///cytoplasmic vesicle///cytosol///integral component of membrane///low-density lipoprotein particle///membrane///plasma membrane
1434986_a_at	0.000478	4.4e-06	9.78	4.80169	0.74	Sec61a1	Sec61 alpha 1 subunit (S. cerevisiae)	ribosome binding///transmembrane transporter activity	SRP-dependent cotranslational protein targeting to membrane///cell growth///endoplasmic reticulum organization///posttranslational protein targeting to membrane///protein transport///transport	endoplasmic reticulum///integral component of membrane///membrane///rough endoplasmic reticulum
1441940_x_at	0.000486	4.49e-06	-9.75	4.78194	-0.682	Klhdc8a	kelch domain containing 8A	contributes_to ubiquitin-protein transferase activity	protein ubiquitination involved in ubiquitin-dependent protein catabolic process	Cul3-RING ubiquitin ligase complex
1433592_at	0.000493	4.57e-06	-9.73	4.76441	-1.17	Calm3///Calm2///Calm1	calmodulin 3///calmodulin 2///calmodulin 1	adenylate cyclase binding///calcium ion binding///calcium ion binding///calcium-dependent protein binding///enzyme regulator activity///ion channel binding///nitric-oxide synthase binding///nitric-oxide synthase regulator activity///phosphatidylinositol 3-kinase binding///protein N-terminus binding///protein domain specific binding///type 3 metabotropic glutamate receptor binding///adenylate cycl…	G2/M transition of mitotic cell cycle///G2/M transition of mitotic cell cycle///G2/M transition of mitotic cell cycle///positive regulation of DNA binding	cytoplasm///growth cone///neuron projection///nucleus///plasma membrane///voltage-gated potassium channel complex///cytoplasm///growth cone///neuron projection///nucleus///plasma membrane///voltage-gated potassium channel complex///cytoplasm///growth cone///neuron projection///nucleus///plasma membrane///voltage-gated potassium channel complex
1416068_at	0.000502	4.67e-06	9.71	4.742	0.728	Kars	lysyl-tRNA synthetase	ATP binding///amino acid binding///aminoacyl-tRNA ligase activity///ligase activity///lysine-tRNA ligase activity///metal ion binding///nucleic acid binding///nucleotide binding///tRNA binding	diadenosine tetraphosphate biosynthetic process///lysyl-tRNA aminoacylation///tRNA aminoacylation for protein translation///translation	aminoacyl-tRNA synthetase multienzyme complex///cytoplasm///microtubule cytoskeleton///mitochondrion///mitochondrion
1422650_a_at	0.000502	4.67e-06	9.71	4.74163	0.934	Riok3	RIO kinase 3	ATP binding///kinase activity///metal ion binding///nucleotide binding///protein serine/threonine kinase activity///transferase activity	biological_process///phosphorylation///protein phosphorylation	cellular_component
1454711_at	0.000505	4.71e-06	-9.7	4.73317	-0.715	Trio	triple functional domain (PTPRF interacting)	ATP binding///Rho guanyl-nucleotide exchange factor activity///enzyme binding///guanyl-nucleotide exchange factor activity///kinase activity///nucleotide binding///protein kinase activity///protein serine/threonine kinase activity///transferase activity	phosphorylation///protein phosphorylation///regulation of Rho protein signal transduction	cytoplasm
1425719_a_at	0.000509	4.77e-06	9.68	4.72064	2.41	Nmi	N-myc (and STAT) interactor	protein binding///transcription cofactor activity	interferon-gamma-mediated signaling pathway///negative regulation of innate immune response///negative regulation of interferon-alpha biosynthetic process///negative regulation of interferon-beta biosynthetic process///negative regulation of type I interferon production///positive regulation of protein K48-linked ubiquitination///transcription from RNA polymerase II promoter	cytoplasm///nucleoplasm
1444086_at	0.000509	4.79e-06	-9.68	4.71585	-0.941	Nckap5	NCK-associated protein 5	molecular_function	biological_process	cellular_component
1425223_at	0.000509	4.79e-06	9.68	4.71568	0.763	Birc3	baculoviral IAP repeat-containing 3	UDP-N-acetylmuramoylalanyl-D-glutamyl-2,6-diaminopimelate-D-alanyl-D-alanine ligase activity///coenzyme F420-0 gamma-glutamyl ligase activity///coenzyme F420-2 alpha-glutamyl ligase activity///cysteine-type endopeptidase inhibitor activity involved in apoptotic process///ligase activity///metal ion binding///protein binding///protein-glutamic acid ligase activity///protein-glycine ligase activity…	apoptotic process///inhibition of cysteine-type endopeptidase activity involved in apoptotic process///necroptotic process///negative regulation of necroptotic process///negative regulation of phosphorylation///negative regulation of reactive oxygen species metabolic process///positive regulation of protein ubiquitination///protein heterooligomerization///regulation of apoptotic process///regulat…	cytoplasm///cytoplasm///membrane raft///nucleoplasm///nucleus///nucleus///protein complex
1434276_x_at	0.000509	4.79e-06	-9.68	4.71539	-0.93	BC004004	cDNA sequence BC004004	molecular_function	epithelial cell proliferation///positive regulation of cell cycle///positive regulation of histone deacetylase activity///wound healing	Golgi apparatus///Golgi membrane///cytoplasm///integral component of membrane///membrane///midbody///plasma membrane
1419281_a_at	0.000509	4.81e-06	9.67	4.71238	0.798	Zpr1	ZPR1 zinc finger	metal ion binding///protein binding///receptor tyrosine kinase binding///translation initiation factor binding///translation initiation factor binding///zinc ion binding	Cajal body organization///Cajal body organization///DNA endoreduplication///RNA splicing///apoptotic process involved in development///axon development///axon development///cell differentiation///cellular response to epidermal growth factor stimulus///inner cell mass cell proliferation///mRNA processing///microtubule cytoskeleton organization///multicellular organism development///negative regula…	Cajal body///Cajal body///Gemini of coiled bodies///Gemini of coiled bodies///SMN complex///axon///cell projection///cytoplasm///cytoplasm///growth cone///neuronal cell body///nucleolus///nucleoplasm///nucleus///nucleus///perikaryon
1417010_at	0.000514	4.87e-06	-9.66	4.69976	-0.819	Zbtb18	zinc finger and BTB domain containing 18	DNA binding///metal ion binding///nucleic acid binding///sequence-specific DNA binding	cerebellum development///cerebral cortex development///hippocampus development///homeostasis of number of cells///in utero embryonic development///multicellular organism development///negative regulation of transcription from RNA polymerase II promoter///negative regulation of transcription, DNA-templated///neuron development///regulation of cell division///regulation of transcription, DNA-templa…	intercellular bridge///microtubule cytoskeleton///nucleoplasm///nucleus
1425436_x_at	0.000517	4.9e-06	-9.65	4.69169	-2.5	LOC100862437///Klra9///Klra3	killer cell lectin-like receptor 3-like///killer cell lectin-like receptor subfamily A, member 9///killer cell lectin-like receptor, subfamily A, member 3			plasma membrane///plasma membrane
1450699_at	0.000517	4.92e-06	9.65	4.6886	1.02	Selenbp1	selenium binding protein 1	selenium binding	brown fat cell differentiation///protein transport///transport	cytoplasm///extracellular exosome///extracellular space///membrane///nucleolus///nucleus
1455500_at	0.000517	4.93e-06	9.64	4.68544	2.47	Rnf213	ring finger protein 213	ATPase activity///UDP-N-acetylmuramoylalanyl-D-glutamyl-2,6-diaminopimelate-D-alanyl-D-alanine ligase activity///coenzyme F420-0 gamma-glutamyl ligase activity///coenzyme F420-2 alpha-glutamyl ligase activity///hydrolase activity///ligase activity///metal ion binding///protein-glutamic acid ligase activity///protein-glycine ligase activity///protein-glycine ligase activity, elongating///protein-g…	angiogenesis///angiogenesis///negative regulation of non-canonical Wnt signaling pathway///protein autoubiquitination///protein homooligomerization///protein ubiquitination///sprouting angiogenesis///ubiquitin-dependent protein catabolic process	cytoplasm///membrane///nucleolus
1423729_a_at	0.000517	4.94e-06	9.64	4.68425	0.654	Rnf181	ring finger protein 181	UDP-N-acetylmuramoylalanyl-D-glutamyl-2,6-diaminopimelate-D-alanyl-D-alanine ligase activity///coenzyme F420-0 gamma-glutamyl ligase activity///coenzyme F420-2 alpha-glutamyl ligase activity///ligase activity///metal ion binding///protein-glutamic acid ligase activity///protein-glycine ligase activity///protein-glycine ligase activity, elongating///protein-glycine ligase activity, initiating///ri…	proteasome-mediated ubiquitin-dependent protein catabolic process///protein autoubiquitination///protein polyubiquitination///protein ubiquitination involved in ubiquitin-dependent protein catabolic process	cellular_component
1448562_at	0.000518	4.97e-06	9.64	4.67885	3.09	Upp1	uridine phosphorylase 1	catalytic activity///transferase activity///transferase activity, transferring glycosyl groups///transferase activity, transferring pentosyl groups///uridine phosphorylase activity///uridine phosphorylase activity	nucleoside metabolic process///nucleotide catabolic process///pyrimidine nucleotide metabolic process///uridine catabolic process///uridine metabolic process	cytoplasm
1445888_x_at	0.000522	5.02e-06	9.62	4.66799	0.709	Parp3	poly (ADP-ribose) polymerase family, member 3	DNA ligase (ATP) activity///NAD+ ADP-ribosyltransferase activity	DNA ligation involved in DNA repair///double-strand break repair///double-strand break repair///lagging strand elongation///positive regulation of DNA ligation///protein ADP-ribosylation///protein localization to site of double-strand break///regulation of mitotic spindle organization///telomere maintenance	cytoplasm///site of double-strand break///site of double-strand break
1416009_at	0.000522	5.03e-06	-9.62	4.66661	-0.784	Tspan3	tetraspanin 3		cell surface receptor signaling pathway	extracellular exosome///integral component of membrane///integral component of plasma membrane///membrane
1437871_at	0.000523	5.06e-06	-9.62	4.66045	-0.831	Pgm5	phosphoglucomutase 5	NOT intramolecular transferase activity, phosphotransferases///magnesium ion binding///metal ion binding///NOT phosphoglucomutase activity///protein binding	carbohydrate metabolic process///cell adhesion///glucose metabolic process///organic substance metabolic process	Z disc///cell junction///cell-cell adherens junction///cell-substrate junction///costamere///costamere///cytoplasm///cytoplasmic side of plasma membrane///cytoplasmic side of plasma membrane///cytoskeleton///dystrophin-associated glycoprotein complex///focal adhesion///focal adhesion///intercalated disc///intercalated disc///sarcolemma///sarcolemma///spot adherens junction///spot adherens junctio…
1436219_at	0.000523	5.06e-06	-9.61	4.65973	-1.25	Fam210a	family with sequence similarity 210, member A	molecular_function	biological_process	integral component of membrane///membrane///mitochondrion
1454877_at	0.000526	5.1e-06	-9.61	4.6521	-2.2	Sertad4	SERTA domain containing 4	molecular_function	biological_process	cellular_component///nucleus
1448904_at	0.000527	5.12e-06	-9.6	4.64679	-0.755	Fam3c	family with sequence similarity 3, member C	molecular_function	biological_process///multicellular organism development	Golgi apparatus///cytoplasmic vesicle///extracellular exosome///extracellular region
1439068_at	0.000527	5.13e-06	9.6	4.64503	2.18	Erap1	endoplasmic reticulum aminopeptidase 1	aminopeptidase activity///aminopeptidase activity///endopeptidase activity///hydrolase activity///interleukin-6 receptor binding///metal ion binding///metalloaminopeptidase activity///metalloexopeptidase activity///metallopeptidase activity///peptidase activity///peptide binding///tumor necrosis factor receptor binding///zinc ion binding///zinc ion binding	adaptive immune response///antigen processing and presentation of endogenous peptide antigen via MHC class I///immune system process///membrane protein ectodomain proteolysis///peptide catabolic process///positive regulation of angiogenesis///proteolysis///proteolysis///regulation of blood pressure	cytoplasm///endoplasmic reticulum///endoplasmic reticulum lumen///endoplasmic reticulum lumen///endoplasmic reticulum membrane///extracellular exosome///extracellular region///extracellular space///integral component of membrane///intracellular membrane-bounded organelle///membrane///plasma membrane
1420859_at	0.00053	5.17e-06	-9.59	4.63837	-1.32	Pkia	protein kinase inhibitor, alpha	cAMP-dependent protein kinase inhibitor activity///cAMP-dependent protein kinase inhibitor activity///protein kinase A catalytic subunit binding///protein kinase inhibitor activity	negative regulation of cAMP-dependent protein kinase activity///negative regulation of cAMP-dependent protein kinase activity///negative regulation of catalytic activity///negative regulation of protein import into nucleus///negative regulation of protein kinase activity///negative regulation of transcription from RNA polymerase II promoter///regulation of G2/M transition of mitotic cell cycle	cytoplasm///nucleus
1435137_s_at	0.000531	5.19e-06	9.59	4.63408	1.98	A130040M12Rik///1200015M12Rik	RIKEN cDNA A130040M12 gene///RIKEN cDNA 1200015M12 gene
1416296_at	0.000533	5.23e-06	9.58	4.6263	1.39	Il2rg	interleukin 2 receptor, gamma chain	cytokine receptor activity///interleukin-2 binding	positive regulation of B cell differentiation///positive regulation of CD4-positive, CD25-positive, alpha-beta regulatory T cell differentiation///positive regulation of T cell differentiation in thymus///positive regulation of gene expression///positive regulation of lymphocyte differentiation///regulation of gene expression	external side of plasma membrane///integral component of membrane///membrane
1449062_at	0.000534	5.24e-06	9.57	4.62294	1.21	Khk	ketohexokinase	ATP binding///ketohexokinase activity///ketohexokinase activity///kinase activity///nucleotide binding///transferase activity	carbohydrate metabolic process///fructose catabolic process to hydroxyacetone phosphate and glyceraldehyde-3-phosphate///fructose metabolic process///fructose metabolic process///glycolytic process through fructose-1-phosphate///phosphorylation///regulation of glycogen metabolic process///response to glucose///response to insulin///response to sucrose///response to zinc ion	cytoplasm///cytoplasm///extracellular exosome///nucleus
1460348_at	0.000536	5.27e-06	9.57	4.61703	1.05	Mad2l2	MAD2 mitotic arrest deficient-like 2	JUN kinase binding///RNA polymerase II activating transcription factor binding	DNA damage response, signal transduction resulting in transcription///actin filament organization///cell cycle///cell division///cellular response to DNA damage stimulus///double-strand break repair///mitotic nuclear division///negative regulation of canonical Wnt signaling pathway///negative regulation of cell-cell adhesion mediated by cadherin///negative regulation of epithelial to mesenchymal …	colocalizes_with anaphase-promoting complex///cytoplasm///cytoskeleton///nucleus///spindle///zeta DNA polymerase complex
1424077_at	0.000538	5.31e-06	-9.56	4.60996	-0.975	Gdpd1	glycerophosphodiester phosphodiesterase domain containing 1	T/G mismatch-specific endonuclease activity///glycerophosphodiester phosphodiesterase activity///hydrolase activity///lysophospholipase activity///metal ion binding///nuclease activity///phosphoric diester hydrolase activity///phosphoric ester hydrolase activity///retroviral 3' processing activity	biological_process///lipid metabolic process	integral component of membrane///membrane
1435399_at	0.000538	5.32e-06	-9.56	4.60878	-1.13	Synpo2	synaptopodin 2	14-3-3 protein binding///actin binding///actin binding///muscle alpha-actinin binding///protein binding	positive regulation of actin filament bundle assembly	Z disc///Z disc///Z disc///actin cytoskeleton///actin cytoskeleton///cytoplasm///focal adhesion///nucleus///nucleus
1437451_at	0.000538	5.33e-06	9.55	4.60659	1.42	Ecscr	endothelial cell surface expressed chemotaxis and apoptosis regulator		angiogenesis///apoptotic process///cell differentiation///chemotaxis///multicellular organism development///negative regulation of angiogenesis///negative regulation of angiogenesis///positive regulation of endothelial cell apoptotic process///positive regulation of proteasomal protein catabolic process	cytoplasm///cytosol///cytosol///integral component of membrane///membrane///plasma membrane///plasma membrane
1448818_at	0.000539	5.35e-06	-9.55	4.6021	-1.88	Wnt5a	wingless-type MMTV integration site family, member 5A	chemoattractant activity involved in axon guidance///cytokine activity///frizzled binding///frizzled binding///frizzled-2 binding///protein binding///protein domain specific binding///receptor binding///receptor binding///receptor tyrosine kinase-like orphan receptor binding///transcription factor activity, sequence-specific DNA binding///transcription regulatory region DNA binding	JNK cascade///Wnt signaling pathway///Wnt signaling pathway///Wnt signaling pathway involved in midbrain dopaminergic neuron differentiation///Wnt signaling pathway, calcium modulating pathway///Wnt signaling pathway, calcium modulating pathway///Wnt signaling pathway, calcium modulating pathway///Wnt signaling pathway, planar cell polarity pathway///Wnt signaling pathway, planar cell polarity pa…	cell surface///cytoplasm///extracellular region///extracellular space///extracellular space///proteinaceous extracellular matrix
1426263_at	0.000541	5.39e-06	-9.54	4.59563	-0.94	Cadm4	cell adhesion molecule 4	cell adhesion molecule binding///protein homodimerization activity///receptor activity///receptor binding	cell adhesion///cell recognition///heterophilic cell-cell adhesion via plasma membrane cell adhesion molecules///homophilic cell adhesion via plasma membrane adhesion molecules	cell-cell adherens junction///extracellular exosome///integral component of membrane///integral component of plasma membrane///membrane
1447250_a_at	0.000544	5.43e-06	-9.53	4.58735	-1.68	Ccdc141	coiled-coil domain containing 141	protein binding	centrosome localization///cerebral cortex radially oriented cell migration	centrosome///cytoplasm
1433877_at	0.000554	5.54e-06	9.51	4.56672	1.57	Fam46b	family with sequence similarity 46, member B	molecular_function	biological_process	cellular_component
1426752_at	0.000559	5.6e-06	-9.5	4.55509	-0.837	Jade1	jade family PHD finger 1	RNA polymerase II transcription coactivator activity///metal ion binding///zinc ion binding	apoptotic process///histone H3 acetylation///histone H4-K12 acetylation///histone H4-K5 acetylation///histone H4-K8 acetylation///negative regulation of G1/S transition of mitotic cell cycle///negative regulation of canonical Wnt signaling pathway///regulation of transcription, DNA-templated///transcription, DNA-templated	ciliary basal body///cytoplasm///cytosol///histone acetyltransferase complex///nucleus///nucleus///plasma membrane
1457743_at	0.000565	5.67e-06	-9.48	4.54206	-1.1
1426587_a_at	0.000565	5.69e-06	9.48	4.53857	1.29	Stat3	signal transducer and activator of transcription 3	CCR5 chemokine receptor binding///DNA binding///DNA binding///RNA polymerase II core promoter proximal region sequence-specific DNA binding///RNA polymerase II repressing transcription factor binding///RNA polymerase II transcription factor activity, ligand-activated sequence-specific DNA binding///RNA polymerase II transcription factor activity, sequence-specific DNA binding///chromatin DNA bind…	JAK-STAT cascade///JAK-STAT cascade involved in growth hormone signaling pathway///JAK-STAT cascade involved in growth hormone signaling pathway///acute-phase response///astrocyte differentiation///cell proliferation///cellular response to cytokine stimulus///cellular response to hormone stimulus///cellular response to leptin stimulus///cellular response to organic cyclic compound///cytokine-medi…	RNA polymerase II transcription factor complex///cytoplasm///cytoplasm///mitochondrial inner membrane///mitochondrion///nuclear chromatin///nucleoplasm///nucleus///nucleus///plasma membrane
1415683_at	0.000565	5.71e-06	9.47	4.53505	0.752	Nmt1	N-myristoyltransferase 1	glycylpeptide N-tetradecanoyltransferase activity///glycylpeptide N-tetradecanoyltransferase activity///glycylpeptide N-tetradecanoyltransferase activity///glycylpeptide N-tetradecanoyltransferase activity///myristoyltransferase activity///transferase activity///transferase activity, transferring acyl groups	N-terminal peptidyl-glycine N-myristoylation///N-terminal peptidyl-glycine N-myristoylation///N-terminal peptidyl-glycine N-myristoylation///N-terminal protein myristoylation///in utero embryonic development	actin cytoskeleton///cell junction///cytoplasm///cytoplasm///extrinsic component of membrane///membrane///plasma membrane
1416189_a_at	0.000565	5.71e-06	9.47	4.5348	0.821	Sec61a1	Sec61 alpha 1 subunit (S. cerevisiae)	ribosome binding///transmembrane transporter activity	SRP-dependent cotranslational protein targeting to membrane///cell growth///endoplasmic reticulum organization///posttranslational protein targeting to membrane///protein transport///transport	endoplasmic reticulum///integral component of membrane///membrane///rough endoplasmic reticulum
1434484_at	0.000565	5.72e-06	9.47	4.53329	0.93	Wfdc21	WAP four-disulfide core domain 21	enzyme activator activity///peptidase inhibitor activity	response to lipopolysaccharide///response to tumor necrosis factor///white fat cell differentiation	extracellular region///extracellular space
1448546_at	0.000565	5.74e-06	-9.47	4.5301	-1.42	Rassf3	Ras association (RalGDS/AF-6) domain family member 3	identical protein binding	regulation of apoptotic process///signal transduction	cytoplasm///cytoskeleton///microtubule///plasma membrane
1449009_at	0.00057	5.8e-06	9.46	4.51928	4.08	Tgtp2///Tgtp1	T cell specific GTPase 2///T cell specific GTPase 1	molecular_function///GTP binding///GTPase activity	biological_process///cellular response to interferon-beta///response to interferon-alpha///response to interferon-gamma	cellular_component///cellular_component
1426774_at	0.00057	5.81e-06	9.45	4.51735	2.58	Parp12	poly (ADP-ribose) polymerase family, member 12	NAD+ ADP-ribosyltransferase activity///metal ion binding///poly(A) RNA binding///transferase activity	biological_process	cellular_component///nucleus
1450403_at	0.00057	5.84e-06	9.45	4.51249	2.38	Stat2	signal transducer and activator of transcription 2	DNA binding///identical protein binding///protein binding///signal transducer activity///transcription factor activity, sequence-specific DNA binding	defense response to virus///mitophagy in response to mitochondrial depolarization///positive regulation of defense response to virus by host///regulation of mitochondrial fission///regulation of protein phosphorylation///regulation of transcription, DNA-templated///signal transduction///transcription, DNA-templated///type I interferon signaling pathway///type I interferon signaling pathway///xeno…	cytoplasm///cytoplasm///nucleus///plasma membrane
1436791_at	0.00057	5.84e-06	-9.45	4.51233	-1.65	Wnt5a	wingless-type MMTV integration site family, member 5A	chemoattractant activity involved in axon guidance///cytokine activity///frizzled binding///frizzled binding///frizzled-2 binding///protein binding///protein domain specific binding///receptor binding///receptor binding///receptor tyrosine kinase-like orphan receptor binding///transcription factor activity, sequence-specific DNA binding///transcription regulatory region DNA binding	JNK cascade///Wnt signaling pathway///Wnt signaling pathway///Wnt signaling pathway involved in midbrain dopaminergic neuron differentiation///Wnt signaling pathway, calcium modulating pathway///Wnt signaling pathway, calcium modulating pathway///Wnt signaling pathway, calcium modulating pathway///Wnt signaling pathway, planar cell polarity pathway///Wnt signaling pathway, planar cell polarity pa…	cell surface///cytoplasm///extracellular region///extracellular space///extracellular space///proteinaceous extracellular matrix
1421019_at	0.000573	5.91e-06	-9.43	4.50038	-0.884	1700021F05Rik	RIKEN cDNA 1700021F05 gene	molecular_function	biological_process	mitochondrion///mitochondrion
1448147_at	0.000573	5.91e-06	-9.43	4.50012	-1.12	Tnfrsf19	tumor necrosis factor receptor superfamily, member 19	receptor activity	hair follicle development///positive regulation of I-kappaB kinase/NF-kappaB signaling///positive regulation of JNK cascade	extracellular region///integral component of membrane///membrane///plasma membrane
1425213_at	0.000573	5.92e-06	-9.43	4.49888	-0.875	Fam81a	family with sequence similarity 81, member A	molecular_function	biological_process	cellular_component
1420508_at	0.000573	5.92e-06	9.43	4.49811	1.3	Sema3f	sema domain, immunoglobulin domain (Ig), short basic domain, secreted, (semaphorin) 3F	chemorepellent activity///chemorepellent activity///neuropilin binding///semaphorin receptor binding	axon extension involved in axon guidance///axon guidance///axon guidance///branchiomotor neuron axon guidance///facial nerve structural organization///negative chemotaxis///negative chemotaxis///negative regulation of axon extension involved in axon guidance///negative regulation of axon extension involved in axon guidance///nerve development///neural crest cell migration///neural crest cell migr…	extracellular region///extracellular space
1449440_at	0.000573	5.93e-06	9.43	4.49704	1.04	Lpin3	lipin 3	hydrolase activity///phosphatidate phosphatase activity///phosphatidate phosphatase activity///transcription coactivator activity	fatty acid catabolic process///fatty acid metabolic process///lipid metabolic process///positive regulation of transcription from RNA polymerase II promoter///triglyceride biosynthetic process	nucleus///nucleus
1438636_s_at	0.000578	6.01e-06	-9.42	4.483	-0.917	Susd5	sushi domain containing 5	molecular_function	Notch signaling pathway	cellular_component
1427076_at	0.000578	6.01e-06	9.41	4.48232	2.65	Mpeg1	macrophage expressed gene 1			integral component of membrane///membrane
1449410_a_at	0.000578	6.03e-06	9.41	4.48044	1.01	Gas5	growth arrest specific 5	molecular_function	biological_process	cellular_component
1418262_at	0.000581	6.06e-06	9.41	4.47418	0.875	Syk	spleen tyrosine kinase	ATP binding///Toll-like receptor binding///integrin binding///kinase activity///non-membrane spanning protein tyrosine kinase activity///non-membrane spanning protein tyrosine kinase activity///nucleotide binding///phosphatase binding///protein binding///protein domain specific binding///protein kinase activity///protein kinase binding///protein serine/threonine kinase activity///protein tyrosine…	B cell receptor signaling pathway///G-protein coupled receptor signaling pathway///activation of JUN kinase activity///activation of MAPK activity///activation of MAPK activity///adaptive immune response///angiogenesis///beta selection///blood vessel morphogenesis///cell surface receptor signaling pathway///cell surface receptor signaling pathway///cellular response to low-density lipoprotein par…	B cell receptor complex///T cell receptor complex///cytoplasm///cytoplasmic vesicle///early phagosome///extrinsic component of cytoplasmic side of plasma membrane///membrane///nucleus///plasma membrane///protein complex///protein complex
1416979_at	0.000581	6.08e-06	9.4	4.4712	0.652	Pomp	proteasome maturation protein	protein binding	proteasome assembly///proteasome assembly	cytoplasm///endoplasmic reticulum///intracellular membrane-bounded organelle///membrane///nucleoplasm///nucleus
1445868_at	0.000592	6.21e-06	-9.38	4.44939	-0.669	Cpeb3	cytoplasmic polyadenylation element binding protein 3	RNA binding///RNA binding///RNA stem-loop binding///mRNA 3'-UTR AU-rich region binding///mRNA 3'-UTR binding///mRNA 3'-UTR binding///nucleic acid binding///nucleotide binding///poly(A) RNA binding///protein binding///ribosome binding///translation factor activity, RNA binding///translation factor activity, RNA binding///translation repressor activity, nucleic acid binding	3'-UTR-mediated mRNA destabilization///cellular response to amino acid stimulus///cellular response to amino acid stimulus///long-term memory///negative regulation of cytoplasmic translational elongation///negative regulation of transcription from RNA polymerase II promoter///negative regulation of translation///negative regulation of translation///negative regulation of translation///positive re…	CCR4-NOT complex///apical dendrite///cytoplasm///cytoplasm///dendrite///messenger ribonucleoprotein complex///neuron projection///neuron projection///nucleus///nucleus///synapse
1435627_x_at	0.000596	6.26e-06	9.37	4.44089	0.75	Marcksl1	MARCKS-like 1	actin binding///calmodulin binding	positive regulation of cell proliferation	cytoplasm///extracellular exosome///membrane///plasma membrane
1455425_at	0.000596	6.29e-06	-9.36	4.43661	-1.96	Tet1	tet methylcytosine dioxygenase 1	DNA binding///dioxygenase activity///iron ion binding///metal ion binding///methylcytosine dioxygenase activity///methylcytosine dioxygenase activity///oxidoreductase activity///protein binding///structure-specific DNA binding///zinc ion binding	DNA demethylation///DNA demethylation///DNA demethylation///covalent chromatin modification///inner cell mass cell differentiation///negative regulation of methylation-dependent chromatin silencing///oxidation-reduction process///positive regulation of cell proliferation///positive regulation of histone methylation///positive regulation of transcription from RNA polymerase II promoter///protein O…	nucleus
1416203_at	0.000596	6.32e-06	-9.36	4.43095	-1.4	Aqp1	aquaporin 1	ammonium transmembrane transporter activity///ammonium transmembrane transporter activity///carbon dioxide transmembrane transporter activity///carbon dioxide transmembrane transporter activity///ephrin receptor binding///glycerol channel activity///glycerol transmembrane transporter activity///intracellular cGMP activated cation channel activity///nitric oxide transmembrane transporter activity/…	ammonium transmembrane transport///ammonium transport///cGMP biosynthetic process///camera-type eye morphogenesis///carbon dioxide transmembrane transport///carbon dioxide transport///cell volume homeostasis///cellular homeostasis///cellular hyperosmotic response///cellular response to UV///cellular response to cAMP///cellular response to copper ion///cellular response to dexamethasone stimulus//…	apical part of cell///apical plasma membrane///apical plasma membrane///axon///axon terminus///basal plasma membrane///basal plasma membrane///basolateral plasma membrane///basolateral plasma membrane///brush border///brush border///brush border membrane///caveola///cytoplasm///dense core granule membrane///extracellular exosome///extracellular exosome///integral component of membrane///integral …
1437478_s_at	0.000596	6.32e-06	9.36	4.4309	1.66	Efhd2	EF hand domain containing 2	cadherin binding involved in cell-cell adhesion///calcium ion binding///metal ion binding///protein binding		cell-cell adherens junction///membrane
1419532_at	0.000596	6.33e-06	9.36	4.43028	1.2	Il1r2	interleukin 1 receptor, type II	interleukin-1 binding///interleukin-1 receptor activity///interleukin-1, Type II, blocking receptor activity	negative regulation of cytokine production involved in inflammatory response///negative regulation of interleukin-1 alpha secretion///negative regulation of interleukin-1-mediated signaling pathway///negative regulation of protein processing	cytoplasm///extracellular region///integral component of membrane///membrane///plasma membrane
1436562_at	0.000596	6.34e-06	9.35	4.42808	2.33	Ddx58	DEAD (Asp-Glu-Ala-Asp) box polypeptide 58	ATP binding///DNA binding///RNA binding///double-stranded DNA binding///double-stranded RNA binding///double-stranded RNA binding///helicase activity///hydrolase activity///hydrolase activity, acting on acid anhydrides///identical protein binding///metal ion binding///nucleotide binding///protein binding///single-stranded RNA binding///single-stranded RNA binding///zinc ion binding	RIG-I signaling pathway///defense response to virus///detection of virus///immune system process///innate immune response///innate immune response///positive regulation of defense response to virus by host///positive regulation of gene expression///positive regulation of granulocyte macrophage colony-stimulating factor production///positive regulation of interferon-alpha production///positive reg…	actin cytoskeleton///bicellular tight junction///cell junction///cell projection///cytoplasm///cytoskeleton///membrane///plasma membrane///ruffle membrane
1439349_at	0.000596	6.34e-06	9.35	4.42744	1.63	Sbno2	strawberry notch homolog 2 (Drosophila)	protein binding	bone mineralization///bone trabecula morphogenesis///cell differentiation///cellular response to interleukin-11///cellular response to interleukin-6///cellular response to interleukin-6///cellular response to leukemia inhibitory factor///cellular response to lipopolysaccharide///macrophage activation involved in immune response///macrophage activation involved in immune response///multinuclear os…	cellular_component
1433652_at	0.000598	6.37e-06	-9.35	4.42284	-1.8	Igsf1	immunoglobulin superfamily, member 1	coreceptor activity///inhibin binding///receptor activity	regulation of transcription, DNA-templated///signal transduction	extracellular region///integral component of membrane///membrane
1450008_a_at	0.000609	6.51e-06	-9.33	4.40172	-0.62	Ctnnb1	catenin (cadherin associated protein), beta 1	DNA binding///I-SMAD binding///RNA polymerase II activating transcription factor binding///RNA polymerase II transcription factor binding///SMAD binding///alpha-catenin binding///alpha-catenin binding///alpha-catenin binding///cadherin binding///cadherin binding///cadherin binding involved in cell-cell adhesion///chromatin binding///chromatin binding///double-stranded DNA binding///enzyme binding…	Schwann cell proliferation///T cell differentiation///T cell differentiation in thymus///Wnt signaling pathway///Wnt signaling pathway///adherens junction assembly///adherens junction organization///animal organ development///anterior/posterior axis specification///bone resorption///bone resorption///branching involved in ureteric bud morphogenesis///canonical Wnt signaling pathway///canonical Wn…	Scrib-APC-beta-catenin complex///Wnt signalosome///Z disc///adherens junction///adherens junction///apical junction complex///apical part of cell///basolateral plasma membrane///basolateral plasma membrane///beta-catenin destruction complex///beta-catenin destruction complex///beta-catenin-TCF complex///beta-catenin-TCF complex///beta-catenin-TCF7L2 complex///bicellular tight junction///catenin c…
1421114_a_at	0.000612	6.56e-06	-9.32	4.39331	-0.91	Epyc	epiphycan	heparin binding	axonogenesis	extracellular region///extracellular space///proteinaceous extracellular matrix
1418753_at	0.000626	6.72e-06	9.29	4.36784	1.08	Gfpt2	glutamine fructose-6-phosphate transaminase 2	carbohydrate binding///glutamine-fructose-6-phosphate transaminase (isomerizing) activity///transaminase activity///transferase activity	UDP-N-acetylglucosamine metabolic process///carbohydrate derivative biosynthetic process///carbohydrate metabolic process///fructose 6-phosphate metabolic process///glutamine metabolic process
1424065_at	0.000626	6.73e-06	9.29	4.36641	1.33	Edem1	ER degradation enhancer, mannosidase alpha-like 1	NOT alpha-mannosidase activity///amylase activity///beta-6-sulfate-N-acetylglucosaminidase activity///beta-glucanase activity///calcium ion binding///dextrin alpha-glucosidase activity///fucosidase activity///galactosidase activity///glucan endo-1,4-beta-glucosidase activity///glucosidase activity///glycoprotein binding///hexosaminidase activity///lytic transglycosylase activity///mannosidase act…	ER-associated ubiquitin-dependent protein catabolic process///N-glycan processing///endoplasmic reticulum unfolded protein response///glycoprotein ERAD pathway///glycoprotein ERAD pathway///mannose trimming involved in glycoprotein ERAD pathway///positive regulation of retrograde protein transport, ER to cytosol///positive regulation of retrograde protein transport, ER to cytosol///response to un…	endoplasmic reticulum///integral component of endoplasmic reticulum membrane///integral component of membrane///membrane
1445421_at	0.00063	6.79e-06	-9.28	4.35833	-1.21
1416111_at	0.000634	6.85e-06	-9.27	4.34932	-1.22	Cd83	CD83 antigen		defense response///humoral immune response///negative regulation of interleukin-4 production///positive regulation of CD4-positive, alpha-beta T cell differentiation///positive regulation of interleukin-10 production///positive regulation of interleukin-2 production///response to organic cyclic compound///signal transduction	external side of plasma membrane///integral component of membrane///membrane
1416295_a_at	0.000636	6.88e-06	9.26	4.3444	1.58	Il2rg	interleukin 2 receptor, gamma chain	cytokine receptor activity///interleukin-2 binding	positive regulation of B cell differentiation///positive regulation of CD4-positive, CD25-positive, alpha-beta regulatory T cell differentiation///positive regulation of T cell differentiation in thymus///positive regulation of gene expression///positive regulation of lymphocyte differentiation///regulation of gene expression	external side of plasma membrane///integral component of membrane///membrane
1431771_a_at	0.000636	6.9e-06	9.26	4.34172	1.31	Irak1bp1	interleukin-1 receptor-associated kinase 1 binding protein 1	protein binding	I-kappaB kinase/NF-kappaB signaling///immune response///regulation of transcription, DNA-templated///transcription, DNA-templated	cytoplasm///intracellular///nucleus
1419712_at	0.000637	6.92e-06	9.26	4.33855	0.947	Il3ra	interleukin 3 receptor, alpha chain	cytokine receptor activity///interleukin-3 binding///interleukin-3 receptor activity	cytokine-mediated signaling pathway///interleukin-3-mediated signaling pathway///monocyte differentiation///regulation of cell growth	integral component of membrane///membrane///plasma membrane
1420098_s_at	0.000637	6.93e-06	-9.25	4.33618	-1.14	D13Ertd787e	DNA segment, Chr 13, ERATO Doi 787, expressed
1416805_at	0.000638	6.96e-06	-9.25	4.33189	-1.45	Fam198b	family with sequence similarity 198, member B	molecular_function	biological_process	Golgi apparatus///integral component of membrane///membrane
1436958_x_at	0.000641	7.01e-06	9.24	4.32475	0.942	Tpm3	tropomyosin 3, gamma	actin binding///protein binding		colocalizes_with cleavage furrow///cortical cytoskeleton///cytoplasm///cytoskeleton///extracellular exosome///colocalizes_with filamentous actin///growth cone///neuron projection///podosome///stress fiber
1443511_at	0.000648	7.1e-06	-9.23	4.3116	-0.968
1448471_a_at	0.000651	7.14e-06	9.22	4.30569	2.25	Ctla2a	cytotoxic T lymphocyte-associated protein 2 alpha	cysteine-type peptidase activity	negative regulation of inflammatory response///negative regulation of protein processing///regulation of regulatory T cell differentiation	dendrite///extracellular region
1433824_x_at	0.000652	7.18e-06	-9.21	4.3009	-0.646	Grsf1	G-rich RNA sequence binding factor 1	RNA binding///nucleic acid binding///nucleotide binding///poly(A) RNA binding	RNA processing///anterior/posterior pattern specification///mRNA processing///morphogenesis of embryonic epithelium///tRNA processing	cytoplasm///mitochondrial nucleoid///mitochondrion///mitochondrion///ribonucleoprotein granule
1418240_at	0.00066	7.28e-06	9.2	4.28647	4.11	Gbp2	guanylate binding protein 2	GTP binding///GTPase activity///hydrolase activity///nucleotide binding	adhesion of symbiont to host///cellular response to interferon-beta///cellular response to interferon-gamma///cellular response to lipopolysaccharide///defense response to Gram-positive bacterium///defense response to protozoan	Golgi apparatus///cytoplasm///cytoplasmic vesicle///membrane///symbiont-containing vacuole membrane
1460243_at	0.000661	7.3e-06	9.2	4.28322	1.33	Sptlc2	serine palmitoyltransferase, long chain base subunit 2	catalytic activity///pyridoxal phosphate binding///contributes_to serine C-palmitoyltransferase activity///contributes_to serine C-palmitoyltransferase activity///transferase activity///transferase activity, transferring acyl groups	biosynthetic process///ceramide biosynthetic process///ceramide biosynthetic process///lipid metabolic process///metabolic process///positive regulation of lipophagy///sphinganine biosynthetic process///sphingolipid biosynthetic process///sphingolipid metabolic process///sphingomyelin biosynthetic process///sphingosine biosynthetic process	endoplasmic reticulum///integral component of membrane///membrane///mitochondrion///serine C-palmitoyltransferase complex///serine C-palmitoyltransferase complex
1434461_at	0.000662	7.33e-06	-9.19	4.2794	-0.891	Zfp715	zinc finger protein 715	molecular_function	biological_process	cytoplasm///intermediate filament cytoskeleton///nucleoplasm
1448550_at	0.000662	7.34e-06	9.19	4.2775	1.74	Lbp	lipopolysaccharide binding protein	lipid binding///lipopolysaccharide binding///lipopolysaccharide binding///lipoteichoic acid binding///receptor binding	acute-phase response///cellular response to lipopolysaccharide///cellular response to lipopolysaccharide///cellular response to lipoteichoic acid///defense response to Gram-negative bacterium///defense response to Gram-negative bacterium///defense response to Gram-positive bacterium///defense response to Gram-positive bacterium///defense response to bacterium///detection of molecule of bacterial …	cell surface///cell surface///extracellular exosome///extracellular region///extracellular space///extracellular space///membrane
1416658_at	0.000662	7.36e-06	-9.19	4.2746	-0.858	Frzb	frizzled-related protein	G-protein coupled receptor activity///Wnt-activated receptor activity///Wnt-protein binding///Wnt-protein binding///protein binding	Wnt signaling pathway///cell differentiation///cochlea morphogenesis///convergent extension involved in organogenesis///inner ear morphogenesis///inner ear morphogenesis///multicellular organism development///negative regulation of Wnt signaling pathway///negative regulation of Wnt signaling pathway///negative regulation of Wnt signaling pathway///negative regulation of canonical Wnt signaling pa…	extracellular region///extracellular space///integral component of membrane
1451839_a_at	0.000662	7.37e-06	-9.18	4.27311	-1.5	Pde7a	phosphodiesterase 7A	3',5'-cyclic-AMP phosphodiesterase activity///3',5'-cyclic-nucleotide phosphodiesterase activity///7,8-dihydro-D-neopterin 2',3'-cyclic phosphate phosphodiesterase activity///cGMP-inhibited cyclic-nucleotide phosphodiesterase activity///cGMP-stimulated cyclic-nucleotide phosphodiesterase activity///calmodulin-dependent cyclic-nucleotide phosphodiesterase activity///cyclic-nucleotide phosphodieste…	signal transduction
1450378_at	0.000663	7.4e-06	9.18	4.26892	2.24	Tapbp	TAP binding protein	TAP1 binding///TAP2 binding///protein binding	antigen processing and presentation of endogenous peptide antigen via MHC class I///antigen processing and presentation of exogenous peptide antigen via MHC class I, TAP-dependent///defense response///peptide antigen stabilization///regulation of gene expression///regulation of protein complex stability	Golgi membrane///MHC class I peptide loading complex///colocalizes_with TAP complex///endoplasmic reticulum///endoplasmic reticulum membrane///integral component of membrane///integral component of plasma membrane///membrane
1458308_at	0.000663	7.41e-06	9.18	4.26729	2.1	Sbno2	strawberry notch homolog 2 (Drosophila)	protein binding	bone mineralization///bone trabecula morphogenesis///cell differentiation///cellular response to interleukin-11///cellular response to interleukin-6///cellular response to interleukin-6///cellular response to leukemia inhibitory factor///cellular response to lipopolysaccharide///macrophage activation involved in immune response///macrophage activation involved in immune response///multinuclear os…	cellular_component
1427112_at	0.000663	7.44e-06	-9.17	4.2641	-0.841	Ttl	tubulin tyrosine ligase	ATP binding///ligase activity///nucleotide binding///tubulin-tyrosine ligase activity///tubulin-tyrosine ligase activity	cellular protein modification process///microtubule cytoskeleton organization///regulation of axon extension	microtubule
1416435_at	0.000663	7.45e-06	9.17	4.26272	0.7	Ltbr	lymphotoxin B receptor	identical protein binding///protein binding///tumor necrosis factor-activated receptor activity///ubiquitin protein ligase binding	apoptotic process///apoptotic signaling pathway///immune response///inflammatory response///lymph node development///myeloid dendritic cell differentiation///positive regulation of JNK cascade///positive regulation of MAPK cascade///positive regulation of extrinsic apoptotic signaling pathway///regulation of apoptotic process///regulation of cell proliferation///response to lipopolysaccharide	integral component of membrane///integral component of plasma membrane///membrane
1435454_a_at	0.000663	7.47e-06	9.17	4.25985	1.5	Helz2	helicase with zinc finger 2, transcriptional coactivator	ATP binding///DNA binding///helicase activity///hydrolase activity///ligand-dependent nuclear receptor transcription coactivator activity///metal ion binding///nucleotide binding///poly(A) RNA binding	positive regulation of transcription from RNA polymerase II promoter///regulation of transcription, DNA-templated///transcription, DNA-templated	membrane///nucleus
1415855_at	0.000663	7.47e-06	-9.17	4.25901	-1.78	Kitl	kit ligand	cytokine activity///growth factor activity///protein binding///stem cell factor receptor binding	cell adhesion///ectopic germ cell programmed cell death///embryonic hemopoiesis///extrinsic apoptotic signaling pathway in absence of ligand///germ cell development///negative regulation of apoptotic process///negative regulation of mast cell apoptotic process///neural crest cell migration///ovarian follicle development///positive regulation of DNA replication///positive regulation of MAP kinase …	cytoplasm///cytoskeleton///extracellular region///extracellular space///filopodium///integral component of membrane///lamellipodium///membrane///plasma membrane///plasma membrane
1451932_a_at	0.000664	7.51e-06	9.16	4.25406	0.989	Adamtsl4	ADAMTS-like 4	metalloendopeptidase activity///peptidase activity///protease binding	apoptotic process///epithelial cell development///extracellular matrix organization///positive regulation of apoptotic process	extracellular matrix///extracellular region///interstitial matrix///proteinaceous extracellular matrix
1449976_a_at	0.000664	7.51e-06	9.16	4.25357	0.753	Gpr35	G protein-coupled receptor 35	G-protein coupled receptor activity///signal transducer activity	G-protein coupled receptor signaling pathway///signal transduction	integral component of membrane///integral component of plasma membrane///integral component of plasma membrane///membrane///plasma membrane
1439825_at	0.000664	7.52e-06	9.16	4.25251	2.62	Dtx3l	deltex 3-like, E3 ubiquitin ligase	UDP-N-acetylmuramoylalanyl-D-glutamyl-2,6-diaminopimelate-D-alanyl-D-alanine ligase activity///coenzyme F420-0 gamma-glutamyl ligase activity///coenzyme F420-2 alpha-glutamyl ligase activity///histone binding///ligase activity///metal ion binding///protein-glutamic acid ligase activity///protein-glycine ligase activity///protein-glycine ligase activity, elongating///protein-glycine ligase activit…	DNA repair///cellular response to DNA damage stimulus///covalent chromatin modification///double-strand break repair///histone monoubiquitination	cytoplasm///nucleoplasm///nucleus
1427260_a_at	0.000667	7.57e-06	9.15	4.24567	1.06	Tpm3	tropomyosin 3, gamma	actin binding///protein binding		colocalizes_with cleavage furrow///cortical cytoskeleton///cytoplasm///cytoskeleton///extracellular exosome///colocalizes_with filamentous actin///growth cone///neuron projection///podosome///stress fiber
1433674_a_at	0.000672	7.64e-06	9.14	4.2357	1.77	Snhg1	small nucleolar RNA host gene 1
1433503_at	0.00068	7.75e-06	-9.13	4.22137	-1.2	Ptgr2	prostaglandin reductase 2	13-prostaglandin reductase activity///15-oxoprostaglandin 13-oxidase activity///oxidoreductase activity///zinc ion binding	oxidation-reduction process///prostaglandin metabolic process	cytoplasm///extracellular exosome///mitochondrion
1423505_at	0.000684	7.81e-06	-9.12	4.21304	-2.09	Tagln	transgelin		NOT cytoskeleton organization///epithelial cell differentiation	cytoplasm
1428082_at	0.000684	7.83e-06	9.12	4.21107	1.08	Acsl5	acyl-CoA synthetase long-chain family member 5	ATP binding///catalytic activity///decanoate--CoA ligase activity///ligase activity///long-chain fatty acid-CoA ligase activity///nucleotide binding	fatty acid metabolic process///fatty acid transport///lipid metabolic process///metabolic process///phospholipid biosynthetic process///positive regulation of fatty acid beta-oxidation///positive regulation of plasma membrane long-chain fatty acid transport///positive regulation of triglyceride biosynthetic process	colocalizes_with endoplasmic reticulum///integral component of membrane///membrane///mitochondrial inner membrane///mitochondrial outer membrane///mitochondrion///mitochondrion///nucleolus///nucleus
1438629_x_at	0.00069	7.91e-06	9.1	4.20003	0.917	Grn	granulin	cytokine activity///poly(A) RNA binding	blastocyst hatching///chondrocyte proliferation///embryo implantation///male mating behavior///neural precursor cell proliferation///positive regulation of dendritic spine development///positive regulation of epithelial cell proliferation///positive regulation of neuron projection development///response to estradiol///synaptic vesicle endocytosis	extracellular exosome///extracellular region///extracellular space///intracellular membrane-bounded organelle///mitochondrion
1423281_at	0.000694	7.97e-06	-9.1	4.19259	-2.55	Stmn2	stathmin-like 2	calcium-dependent protein binding///protein binding///tubulin binding	cellular response to nerve growth factor stimulus///microtubule depolymerization///negative regulation of microtubule depolymerization///negative regulation of microtubule polymerization///negative regulation of neuron projection development///neuron projection development///positive regulation of microtubule depolymerization///positive regulation of neuron projection development///regulation of …	Golgi apparatus///cell projection///cytoplasm///cytoplasm///endosome///growth cone///growth cone///lamellipodium///membrane///neuron projection///neuronal cell body///perinuclear region of cytoplasm///vesicle
1435679_at	0.000696	8.03e-06	-9.09	4.18469	-0.763	Optn	optineurin	K63-linked polyubiquitin binding///Rab GTPase binding///TFIIIA-class transcription factor binding///identical protein binding///polyubiquitin binding///protein C-terminus binding///protein binding///protein binding, bridging///ubiquitin binding	Golgi organization///Golgi ribbon formation///Golgi ribbon formation///Golgi to plasma membrane protein transport///autophagy///cellular protein localization///cytokine secretion///defense response to Gram-negative bacterium///macroautophagy///negative regulation of I-kappaB kinase/NF-kappaB signaling///negative regulation of neuron apoptotic process///negative regulation of receptor recycling///…	Golgi apparatus///Golgi apparatus///colocalizes_with Golgi apparatus///cytoplasm///cytoplasmic vesicle///cytoplasmic, membrane-bounded vesicle///cytoplasmic, membrane-bounded vesicle///endosome///nucleus///perinuclear region of cytoplasm///trans-Golgi network
1426622_a_at	0.000696	8.05e-06	-9.09	4.1828	-1.36	Qpct	glutaminyl-peptide cyclotransferase (glutaminyl cyclase)	glutaminyl-peptide cyclotransferase activity///metal ion binding///transferase activity///transferase activity, transferring acyl groups///zinc ion binding	peptidyl-pyroglutamic acid biosynthetic process, using glutaminyl-peptide cyclotransferase	extracellular exosome///extracellular region
1426276_at	0.000696	8.05e-06	9.09	4.18276	3.07	Ifih1	interferon induced with helicase C domain 1	ATP binding///DNA binding///RNA binding///double-stranded RNA binding///helicase activity///hydrolase activity///hydrolase activity, acting on acid anhydrides///metal ion binding///nucleotide binding///protein binding///ribonucleoprotein complex binding///single-stranded RNA binding///zinc ion binding	MDA-5 signaling pathway///defense response to virus///immune system process///innate immune response///positive regulation of interferon-alpha production///positive regulation of interferon-beta production///protein sumoylation///response to virus	cytoplasm///nucleus
1455333_at	0.000696	8.06e-06	-9.08	4.18052	-0.931	Tns3	tensin 3	molecular_function	cell migration///lung alveolus development///positive regulation of cell proliferation	cell junction///cytoplasm///focal adhesion
1451553_at	0.000696	8.07e-06	9.08	4.17986	1.21	Art5	ADP-ribosyltransferase 5	NAD(P)+-protein-arginine ADP-ribosyltransferase activity///NAD+ ADP-ribosyltransferase activity///NAD+ nucleosidase activity///transferase activity///transferase activity, transferring glycosyl groups	protein ADP-ribosylation	extracellular region///membrane
1438534_x_at	0.000699	8.12e-06	-9.08	4.1736	-0.751	BC004004	cDNA sequence BC004004	molecular_function	epithelial cell proliferation///positive regulation of cell cycle///positive regulation of histone deacetylase activity///wound healing	Golgi apparatus///Golgi membrane///cytoplasm///integral component of membrane///membrane///midbody///plasma membrane
1416836_at	0.000699	8.14e-06	9.07	4.17105	0.585	Lrp10	low-density lipoprotein receptor-related protein 10	low-density lipoprotein receptor activity	inner ear development///lipid metabolic process///lipid transport	integral component of membrane///membrane
1426143_at	0.000702	8.2e-06	9.07	4.16389	1.34	Trdn	triadin	ion channel binding///protein binding///receptor binding	cellular calcium ion homeostasis///cytoplasmic microtubule organization///endoplasmic reticulum membrane organization///heart contraction///heart contraction///muscle contraction///negative regulation of release of sequestered calcium ion into cytosol///positive regulation of release of sequestered calcium ion into cytosol///positive regulation of ryanodine-sensitive calcium-release channel activ…	colocalizes_with calcium channel complex///cytoplasm///endoplasmic reticulum///integral component of membrane///intracellular membrane-bounded organelle///junctional membrane complex///junctional sarcoplasmic reticulum membrane///junctional sarcoplasmic reticulum membrane///membrane///plasma membrane///plasma membrane///sarcoplasmic reticulum
1423176_at	0.000702	8.21e-06	-9.06	4.1625	-0.852	Tob1	transducer of ErbB-2.1	SMAD binding///protein binding///receptor tyrosine kinase binding///transcription corepressor activity	SMAD protein import into nucleus///negative regulation of BMP signaling pathway///negative regulation of cell proliferation///negative regulation of nuclear-transcribed mRNA poly(A) tail shortening///negative regulation of osteoblast differentiation///negative regulation of translation///positive regulation of nuclear-transcribed mRNA catabolic process, deadenylation-dependent decay///positive re…	CCR4-NOT complex///cytoplasm///nucleus
1440481_at	0.000709	8.3e-06	9.05	4.15127	2.55	Stat1	signal transducer and activator of transcription 1	CCR5 chemokine receptor binding///DNA binding///RNA polymerase II core promoter proximal region sequence-specific DNA binding///RNA polymerase II core promoter sequence-specific DNA binding///cadherin binding involved in cell-cell adhesion///double-stranded DNA binding///enzyme binding///identical protein binding///nuclear hormone receptor binding///protein binding///protein homodimerization acti…	JAK-STAT cascade///activation of cysteine-type endopeptidase activity involved in apoptotic process///blood circulation///cell-cell adhesion///cellular response to cytokine stimulus///cellular response to insulin stimulus///cellular response to interferon-beta///cellular response to lipopolysaccharide///cellular response to organic cyclic compound///cytokine-mediated signaling pathway///interfero…	axon///cell-cell adherens junction///cytoplasm///cytoplasm///dendrite///nuclear chromatin///nucleolus///nucleoplasm///nucleus///nucleus///perinuclear region of cytoplasm
1421929_at	0.00071	8.33e-06	-9.05	4.14666	-1.69	Epha4	Eph receptor A4	ATP binding///DH domain binding///GPI-linked ephrin receptor activity///PH domain binding///ephrin receptor activity///ephrin receptor binding///identical protein binding///kinase activity///nucleotide binding///protein binding///protein kinase activity///protein tyrosine kinase activity///transferase activity///transmembrane receptor protein tyrosine kinase activity///transmembrane-ephrin recept…	adult walking behavior///axon guidance///axon guidance///cell adhesion///corticospinal tract morphogenesis///ephrin receptor signaling pathway///fasciculation of motor neuron axon///fasciculation of sensory neuron axon///glial cell migration///motor neuron axon guidance///multicellular organism development///negative regulation of axon regeneration///negative regulation of axon regeneration///nep…	Golgi apparatus///axon///axon terminus///axonal growth cone///cell body///cell junction///cell projection///cell surface///cytoplasm///dendrite///dendrite///dendritic spine///early endosome membrane///endoplasmic reticulum///endosome///filopodium///integral component of membrane///integral component of plasma membrane///integral component of plasma membrane///membrane///mitochondrial outer membra…
1450808_at	0.00071	8.35e-06	9.04	4.14425	2.33	Fpr1	formyl peptide receptor 1	G-protein coupled receptor activity///N-formyl peptide receptor activity///N-formyl peptide receptor activity///RAGE receptor binding///signal transducer activity	G-protein coupled receptor signaling pathway///chemotaxis///phospholipase C-activating G-protein coupled receptor signaling pathway///phospholipase C-activating G-protein coupled receptor signaling pathway///signal transduction	integral component of membrane///membrane///plasma membrane
1424819_a_at	0.00071	8.35e-06	9.04	4.14405	0.785	Ric8a	RIC8 guanine nucleotide exchange factor A	G-protein alpha-subunit binding///G-protein alpha-subunit binding///GTPase activator activity///GTPase activator activity///guanyl-nucleotide exchange factor activity///guanyl-nucleotide exchange factor activity///protein binding	adenylate cyclase-inhibiting G-protein coupled receptor signaling pathway///basement membrane organization///cell migration involved in gastrulation///cell-cell adhesion involved in gastrulation///gastrulation///in utero embryonic development///regulation of G-protein coupled receptor protein signaling pathway///response to light stimulus///vasculature development///visual learning	cytoplasm///cytoplasm///cytosol///membrane///plasma membrane///plasma membrane
1429900_at	0.00071	8.37e-06	9.04	4.14196	1.36	5330406M23Rik	RIKEN cDNA 5330406M23 gene
1451564_at	0.000711	8.41e-06	9.04	4.13729	3.25	Parp14	poly (ADP-ribose) polymerase family, member 14	NAD+ ADP-ribosyltransferase activity///protein binding///transferase activity///transferase activity, transferring glycosyl groups	regulation of transcription, DNA-templated///transcription, DNA-templated	cytoplasm///membrane///nucleus
1427511_at	0.000711	8.43e-06	9.03	4.13485	1.96
1423430_at	0.000711	8.44e-06	9.03	4.13381	0.856	Mybbp1a	MYB binding protein (P160) 1a	DNA binding///DNA-directed DNA polymerase activity///core promoter binding///poly(A) RNA binding///protein binding///sequence-specific DNA binding///transcription corepressor activity///transcription factor binding///zinc ion binding	cellular response to glucose starvation///circadian regulation of gene expression///intrinsic apoptotic signaling pathway by p53 class mediator///negative regulation of transcription, DNA-templated///nucleocytoplasmic transport///osteoblast differentiation///positive regulation of anoikis///positive regulation of cell cycle arrest///regulation of transcription, DNA-templated///respiratory electro…	NLS-dependent protein nuclear import complex///cytoplasm///intracellular membrane-bounded organelle///membrane///nucleolus///nucleolus///nucleus///nucleus
1439846_at	0.000716	8.51e-06	-9.02	4.12518	-0.711	Klf12	Kruppel-like factor 12	DNA binding///DNA binding///DNA binding///RNA polymerase II regulatory region sequence-specific DNA binding///metal ion binding///nucleic acid binding///protein binding///transcription factor activity, sequence-specific DNA binding///transcription factor activity, sequence-specific DNA binding///transcriptional repressor activity, RNA polymerase II transcription regulatory region sequence-specifi…	negative regulation of transcription from RNA polymerase II promoter///negative regulation of transcription from RNA polymerase II promoter///positive regulation of transcription from RNA polymerase II promoter///regulation of transcription, DNA-templated///transcription, DNA-templated	cytoplasm///nucleoplasm///nucleus
1435910_at	0.000718	8.54e-06	9.02	4.12082	1.11	Fads3	fatty acid desaturase 3	acyl-CoA desaturase activity///oxidoreductase activity	biological_process///fatty acid biosynthetic process///fatty acid metabolic process///lipid metabolic process///oxidation-reduction process///transport	cellular_component///endoplasmic reticulum///integral component of membrane///membrane
1436453_at	0.000719	8.6e-06	-9.01	4.1143	-1.48	BB144871	expressed sequence BB144871
1435528_at	0.000719	8.61e-06	9.01	4.11247	0.69	Dnlz	DNL-type zinc finger	chaperone binding///metal ion binding///zinc ion binding	protein folding///protein import into mitochondrial matrix///protein stabilization	mitochondrion
1423608_at	0.000719	8.62e-06	-9.01	4.11204	-1.87	Itm2a	integral membrane protein 2A	beta-amyloid binding	immunoglobulin production///negative regulation of amyloid precursor protein biosynthetic process///nervous system development///plasma cell differentiation	Golgi apparatus///extracellular exosome///integral component of membrane///membrane///plasma membrane
1452178_at	0.000719	8.62e-06	9.01	4.11156	2.38	Parp10///Plec	poly (ADP-ribose) polymerase family, member 10///plectin	K63-linked polyubiquitin binding///NAD+ ADP-ribosyltransferase activity///actin binding///ankyrin binding///cadherin binding involved in cell-cell adhesion///cytoskeletal protein binding///poly(A) RNA binding///protein N-terminus binding///protein binding///structural constituent of cytoskeleton	negative regulation of NF-kappaB transcription factor activity///negative regulation of fibroblast proliferation///negative regulation of gene expression///negative regulation of protein K63-linked ubiquitination///negative regulation of protein import into nucleus, translocation///negative regulation of viral genome replication///protein ADP-ribosylation///protein auto-ADP-ribosylation///protein…	Golgi apparatus///cytoplasm///nucleoplasm///nucleus///apical plasma membrane///basal plasma membrane///brush border///cell junction///cell-cell adherens junction///contractile fiber///cytoplasm///cytoskeleton///extracellular exosome///extracellular matrix///focal adhesion///hemidesmosome///intermediate filament cytoskeleton///perinuclear region of cytoplasm///sarcolemma///sarcoplasm
1460220_a_at	0.000721	8.68e-06	9	4.10432	1.26	Csf1	colony stimulating factor 1 (macrophage)	cytokine activity///growth factor activity///macrophage colony-stimulating factor receptor binding///protein binding///protein homodimerization activity///protein homodimerization activity	branching involved in mammary gland duct morphogenesis///cell proliferation///developmental process involved in reproduction///homeostasis of number of cells within a tissue///immune system process///inflammatory response///innate immune response///macrophage colony-stimulating factor signaling pathway///macrophage differentiation///mammary duct terminal end bud growth///mammary gland fat develop…	CSF1-CSF1R complex///extracellular exosome///extracellular region///extracellular space///integral component of membrane///membrane///perinuclear region of cytoplasm///plasma membrane
1437868_at	0.000721	8.7e-06	9	4.10279	1.34	Fam46a	family with sequence similarity 46, member A	poly(A) RNA binding	regulation of blood coagulation///regulation of gene expression	cellular_component
1423267_s_at	0.000721	8.73e-06	9	4.09842	0.992	Itga5	integrin alpha 5 (fibronectin receptor alpha)	cell adhesion molecule binding///epidermal growth factor receptor binding///integrin binding///integrin binding///metal ion binding///protein binding	cell adhesion///cell-cell adhesion mediated by integrin///cell-substrate adhesion///cell-substrate junction assembly///endodermal cell differentiation///heterophilic cell-cell adhesion via plasma membrane cell adhesion molecules///heterotypic cell-cell adhesion///integrin-mediated signaling pathway///leukocyte cell-cell adhesion///memory///negative regulation of anoikis///positive regulation of c…	Golgi apparatus///cell surface///cell surface///colocalizes_with cell-cell junction///cytoplasm///cytoplasmic vesicle///endoplasmic reticulum///external side of plasma membrane///focal adhesion///colocalizes_with focal adhesion///integral component of membrane///integrin complex///membrane///plasma membrane///colocalizes_with ruffle membrane///synapse
1446205_at	0.000721	8.73e-06	-9	4.09818	-1.62
1425991_a_at	0.000721	8.75e-06	-8.99	4.09676	-1.01	Kank2	KN motif and ankyrin repeat domains 2	molecular_function	apoptotic process///negative regulation of G1/S transition of mitotic cell cycle///negative regulation of cell proliferation///negative regulation of intracellular estrogen receptor signaling pathway///negative regulation of programmed cell death///negative regulation of stress fiber assembly///negative regulation of transcription from RNA polymerase II promoter///negative regulation of vitamin D…	cytoplasm///mitochondrion
1434311_at	0.000721	8.75e-06	-8.99	4.09645	-0.772	Cnot6l	CCR4-NOT transcription complex, subunit 6-like	exonuclease activity///hydrolase activity///metal ion binding///nuclease activity///poly(A)-specific ribonuclease activity///protein binding	gene silencing by RNA///mRNA destabilization///mRNA processing///nuclear-transcribed mRNA catabolic process, deadenylation-dependent decay///positive regulation of cell proliferation///positive regulation of cell proliferation///positive regulation of cytoplasmic mRNA processing body assembly///regulation of transcription, DNA-templated///regulation of translation///transcription, DNA-templated	CCR4-NOT complex///cytoplasm///cytoplasm///nucleus
1436521_at	0.000725	8.82e-06	-8.99	4.0886	-1.11	Slc36a2	solute carrier family 36 (proton/amino acid symporter), member 2	L-alanine transmembrane transporter activity///L-proline transmembrane transporter activity///NOT L-tyrosine transmembrane transporter activity///glycine transmembrane transporter activity///glycine transmembrane transporter activity///hydrogen ion transmembrane transporter activity///hydrogen:amino acid symporter activity	L-alanine transport///amino acid export///glycine transport///positive regulation of glycine import///proline transmembrane transport///proline transport///proton transport///regulation of proline transport///regulation of proton transport	cytoplasm///extracellular exosome///integral component of membrane///membrane///plasma membrane
1416708_a_at	0.000725	8.83e-06	8.98	4.08726	1.04	Gramd1a	GRAM domain containing 1A	molecular_function	biological_process	cellular_component///integral component of membrane///membrane
1424367_a_at	0.000725	8.85e-06	-8.98	4.08436	-1.31	Homer2	homer scaffolding protein 2	G-protein coupled glutamate receptor binding///G-protein coupled glutamate receptor binding///GKAP/Homer scaffold activity///actin binding///glutamate receptor binding///protein binding///protein domain specific binding///protein heterodimerization activity///protein homodimerization activity	G-protein coupled glutamate receptor signaling pathway///behavioral response to cocaine///calcium-mediated signaling using intracellular calcium source///chemical homeostasis within a tissue///regulation of G-protein coupled receptor protein signaling pathway///sensory perception of sound///sensory perception of sound	apical part of cell///cell junction///cell projection///cytoplasm///cytoplasm///dendrite///membrane///neuronal cell body///nucleolus///nucleus///plasma membrane///postsynaptic membrane///stereocilium tip///synapse
1435714_x_at	0.000725	8.86e-06	-8.98	4.08402	-0.867	Il17d	interleukin 17D	molecular_function	biological_process	cellular_component
1417466_at	0.000725	8.88e-06	-8.98	4.08121	-0.978	Rgs5	regulator of G-protein signaling 5	GTPase activator activity	G-protein coupled receptor signaling pathway///negative regulation of G-protein coupled receptor protein signaling pathway///negative regulation of signal transduction///signal transduction	cytoplasm///cytoplasm///membrane///plasma membrane
1423880_at	0.000726	8.92e-06	8.97	4.07668	0.757	Rtcb	RNA 2',3'-cyclic phosphate and 5'-OH ligase	ATP binding///RNA ligase (ATP) activity///RNA ligase activity///ligase activity///metal ion binding///nucleotide binding///poly(A) RNA binding///vinculin binding	RNA processing///in utero embryonic development///placenta development///tRNA processing///tRNA splicing, via endonucleolytic cleavage and ligation	cytoplasm///cytoplasm///endoplasmic reticulum membrane///nuclear envelope///nucleus///tRNA-splicing ligase complex
1446457_at	0.000726	8.93e-06	8.97	4.07482	0.766	Ddx58	DEAD (Asp-Glu-Ala-Asp) box polypeptide 58	ATP binding///DNA binding///RNA binding///double-stranded DNA binding///double-stranded RNA binding///double-stranded RNA binding///helicase activity///hydrolase activity///hydrolase activity, acting on acid anhydrides///identical protein binding///metal ion binding///nucleotide binding///protein binding///single-stranded RNA binding///single-stranded RNA binding///zinc ion binding	RIG-I signaling pathway///defense response to virus///detection of virus///immune system process///innate immune response///innate immune response///positive regulation of defense response to virus by host///positive regulation of gene expression///positive regulation of granulocyte macrophage colony-stimulating factor production///positive regulation of interferon-alpha production///positive reg…	actin cytoskeleton///bicellular tight junction///cell junction///cell projection///cytoplasm///cytoskeleton///membrane///plasma membrane///ruffle membrane
1424681_a_at	0.000726	8.94e-06	8.97	4.07466	1.08	Psma5	proteasome (prosome, macropain) subunit, alpha type 5	endopeptidase activity///hydrolase activity///peptidase activity///threonine-type endopeptidase activity	proteolysis///proteolysis involved in cellular protein catabolic process///ubiquitin-dependent protein catabolic process	cytoplasm///extracellular exosome///nucleoplasm///nucleus///proteasome complex///proteasome core complex///proteasome core complex, alpha-subunit complex
1428660_s_at	0.000739	9.11e-06	8.95	4.05524	1.73	Tor3a	torsin family 3, member A	3-dehydroquinate dehydratase activity///ATP binding///ATPase activity///nucleotide binding///protein binding		cytoplasm///endoplasmic reticulum///endoplasmic reticulum lumen///endoplasmic reticulum lumen///extracellular exosome
1438651_a_at	0.000746	9.22e-06	-8.94	4.04255	-4.08	Aplnr	apelin receptor	G-protein coupled receptor activity///signal transducer activity	G-protein coupled receptor signaling pathway///gastrulation///multicellular organism development///regulation of body fluid levels///signal transduction	integral component of membrane///membrane///plasma membrane
1437226_x_at	0.000747	9.25e-06	8.93	4.03926	1.67	Marcksl1	MARCKS-like 1	actin binding///calmodulin binding	positive regulation of cell proliferation	cytoplasm///extracellular exosome///membrane///plasma membrane
1416138_at	0.000748	9.27e-06	8.93	4.0367	2.17	Anxa7	annexin A7	calcium ion binding///calcium-dependent phospholipid binding///calcium-dependent protein binding///integrin binding///poly(A) RNA binding///protein binding	autophagy///cell proliferation///cellular calcium ion homeostasis///cellular water homeostasis///hemostasis///membrane fusion///negative regulation of gene expression///regulation of cell shape///response to calcium ion///response to organic cyclic compound///response to salt stress	colocalizes_with chromaffin granule membrane///cytosol///endoplasmic reticulum membrane///extracellular exosome///membrane///nuclear envelope///nucleus///nucleus///plasma membrane///vesicle
1421830_at	0.000754	9.36e-06	-8.92	4.02696	-1.36	Ak4	adenylate kinase 4	ATP binding///GTP binding///adenylate kinase activity///kinase activity///nucleobase-containing compound kinase activity///nucleoside diphosphate kinase activity///nucleoside triphosphate adenylate kinase activity///nucleotide binding///phosphotransferase activity, phosphate group as acceptor///transferase activity	AMP metabolic process///ATP metabolic process///GTP metabolic process///nucleobase-containing compound metabolic process///nucleoside diphosphate phosphorylation///nucleoside triphosphate biosynthetic process///phosphorylation	extracellular exosome///mitochondrial matrix///mitochondrion///mitochondrion
1455975_x_at	0.000761	9.47e-06	8.91	4.01455	0.73	Rnf114	ring finger protein 114	UDP-N-acetylmuramoylalanyl-D-glutamyl-2,6-diaminopimelate-D-alanyl-D-alanine ligase activity///coenzyme F420-0 gamma-glutamyl ligase activity///coenzyme F420-2 alpha-glutamyl ligase activity///ligase activity///metal ion binding///protein-glutamic acid ligase activity///protein-glycine ligase activity///protein-glycine ligase activity, elongating///protein-glycine ligase activity, initiating///ri…	cell differentiation///multicellular organism development///positive regulation of proteasomal ubiquitin-dependent protein catabolic process///protein polyubiquitination///spermatogenesis	cytoplasm///intracellular///intracellular///nucleus
1436021_at	0.000763	9.52e-06	-8.9	4.00926	-0.993	Mfsd4a	major facilitator superfamily domain containing 4A	molecular_function	biological_process///transmembrane transport///transport	cellular_component///integral component of membrane///membrane
1416635_at	0.000763	9.53e-06	-8.9	4.00843	-0.864	Smpdl3a	sphingomyelin phosphodiesterase, acid-like 3A	3',5'-cyclic-AMP phosphodiesterase activity///7,8-dihydro-D-neopterin 2',3'-cyclic phosphate phosphodiesterase activity///cGMP-inhibited cyclic-nucleotide phosphodiesterase activity///cGMP-stimulated cyclic-nucleotide phosphodiesterase activity///calmodulin-dependent cyclic-nucleotide phosphodiesterase activity///cyclic-nucleotide phosphodiesterase activity///hydrolase activity///inositol phospho…	nucleoside triphosphate catabolic process///sphingomyelin catabolic process	extracellular exosome///extracellular region///extracellular space///extracellular space
1457632_s_at	0.000763	9.54e-06	-8.9	4.00714	-0.704	Meis2	Meis homeobox 2	DNA binding///RNA polymerase II core promoter proximal region sequence-specific DNA binding///sequence-specific DNA binding///sequence-specific DNA binding///sequence-specific DNA binding///transcription cofactor activity///transcription factor binding///transcriptional activator activity, RNA polymerase II core promoter proximal region sequence-specific binding	eye development///multicellular organism development///negative regulation of myeloid cell differentiation///positive regulation of transcription from RNA polymerase II promoter///regulation of transcription, DNA-templated///transcription, DNA-templated///visual learning	cytoplasm///nucleus
1440537_at	0.000771	9.66e-06	-8.89	3.99472	-1.06	Kcnv2	potassium channel, subfamily V, member 2	delayed rectifier potassium channel activity///ion channel activity///potassium channel activity///voltage-gated ion channel activity///voltage-gated potassium channel activity	ion transport///potassium ion transmembrane transport///potassium ion transport///protein homooligomerization///regulation of ion transmembrane transport///transmembrane transport///transport	integral component of membrane///membrane///plasma membrane///voltage-gated potassium channel complex
1421034_a_at	0.00078	9.79e-06	8.87	3.98042	1.7	Il4ra	interleukin 4 receptor, alpha	cytokine receptor activity///protein binding	defense response to protozoan///immune system process///immunoglobulin mediated immune response///negative regulation of T-helper 1 cell differentiation///positive regulation of T-helper 2 cell differentiation///positive regulation of chemokine secretion///positive regulation of immunoglobulin production///positive regulation of macrophage activation///positive regulation of mast cell degranulati…	extracellular region///extracellular space///integral component of membrane///membrane///plasma membrane///receptor complex
1448891_at	0.00078	9.8e-06	-8.87	3.97908	-1.06	Fcrls	Fc receptor-like S, scavenger receptor
1417793_at	0.00078	9.83e-06	8.87	3.97641	4.64	Irgm2	immunity-related GTPase family M member 2	GTPase activity
1434802_s_at	0.00078	9.84e-06	-8.87	3.97542	-1.38	Ntf3	neurotrophin 3	chemoattractant activity///growth factor activity///growth factor activity///nerve growth factor binding///neurotrophin p75 receptor binding///neurotrophin receptor binding///protein binding///receptor binding	activation of GTPase activity///activation of MAPK activity///activation of protein kinase B activity///axon guidance///axon guidance///brain development///enteric nervous system development///epidermis development///generation of neurons///glial cell fate determination///induction of positive chemotaxis///mechanoreceptor differentiation///modulation of synaptic transmission///myelination///negat…	cytoplasmic, membrane-bounded vesicle///extracellular region
1439965_at	0.000791	9.99e-06	8.85	3.95913	1.13	Slc43a2	solute carrier family 43, member 2	L-amino acid transmembrane transporter activity///neutral amino acid transmembrane transporter activity	L-amino acid transport///transmembrane transport	integral component of membrane///integral component of plasma membrane///membrane///plasma membrane
1426896_at	0.000793	1e-05	-8.84	3.95435	-1.03	Zfp24	zinc finger protein 24	DNA binding///metal ion binding///nucleic acid binding///sequence-specific DNA binding///transcription factor activity, sequence-specific DNA binding	myelination///negative regulation of transcription, DNA-templated///negative regulation of transcription, DNA-templated///regulation of transcription, DNA-templated///transcription, DNA-templated	nucleus///nucleus
1423630_at	0.000794	1.01e-05	-8.84	3.95068	-1.08	Cygb	cytoglobin	catalase activity///fatty acid peroxidase activity///heme binding///iron ion binding///metal ion binding///oxygen binding///oxygen transporter activity///peroxidase activity///peroxidase activity	fatty acid oxidation///negative regulation of collagen biosynthetic process///negative regulation of fibroblast migration///negative regulation of hepatic stellate cell activation///oxygen transport///response to oxidative stress///response to oxidative stress///transport	cytoplasm///neuron projection///neuronal cell body
1447703_x_at	0.000794	1.01e-05	8.84	3.94806	0.891	Zfp593	zinc finger protein 593	DNA binding///metal ion binding///nucleic acid binding///zinc ion binding	mitophagy in response to mitochondrial depolarization///regulation of transcription, DNA-templated///transcription, DNA-templated	nucleolus///nucleus
1457681_at	0.000794	1.01e-05	-8.83	3.9457	-1.37	Ccdc141	coiled-coil domain containing 141	protein binding	centrosome localization///cerebral cortex radially oriented cell migration	centrosome///cytoplasm
1452351_at	0.000794	1.02e-05	8.83	3.94066	1.04	Parp4	poly (ADP-ribose) polymerase family, member 4	NAD+ ADP-ribosyltransferase activity///enzyme binding	cell death///cellular protein modification process///inflammatory response///NOT telomere maintenance via telomerase	cytoplasm///extracellular exosome///membrane///nucleus///spindle///spindle microtubule
1457635_s_at	0.000794	1.02e-05	-8.83	3.93979	-1.18	Nr3c1	nuclear receptor subfamily 3, group C, member 1	DNA binding///Hsp70 protein binding///Hsp90 protein binding///RNA polymerase II core promoter proximal region sequence-specific DNA binding///RNA polymerase II regulatory region DNA binding///chromatin binding///double-stranded DNA binding///glucocorticoid receptor activity///glucocorticoid-activated RNA polymerase II transcription factor binding transcription factor activity///heat shock protein…	adrenal gland development///cellular response to dexamethasone stimulus///cellular response to steroid hormone stimulus///chromatin remodeling///chromatin-mediated maintenance of transcription///covalent chromatin modification///glucocorticoid mediated signaling pathway///glucocorticoid metabolic process///glucocorticoid receptor signaling pathway///glucocorticoid receptor signaling pathway///mam…	cytoplasm///cytoplasm///cytoskeleton///cytosol///dendritic spine///intracellular///membrane///mitochondrion///neuron projection///nucleoplasm///nucleus///nucleus///colocalizes_with nucleus///postsynaptic density///protein complex
1451586_at	0.000794	1.02e-05	8.83	3.93968	0.702	Tmbim6	transmembrane BAX inhibitor motif containing 6	endoribonuclease inhibitor activity///endoribonuclease inhibitor activity///enzyme binding///enzyme binding///ubiquitin protein ligase binding	apoptotic process///autophagy///endoplasmic reticulum calcium ion homeostasis///intrinsic apoptotic signaling pathway in response to endoplasmic reticulum stress///intrinsic apoptotic signaling pathway in response to endoplasmic reticulum stress///negative regulation of apoptotic process///negative regulation of apoptotic signaling pathway///negative regulation of endoplasmic reticulum stress-ind…	cytoplasm///endoplasmic reticulum///endoplasmic reticulum membrane///integral component of membrane///membrane///mitochondrial membrane
1419042_at	0.000794	1.02e-05	8.83	3.93948	4.89	Iigp1	interferon inducible GTPase 1	GDP binding///GTP binding///GTPase activity///GTPase activity///hydrolase activity///identical protein binding///nucleotide binding	cellular response to interferon-beta///cytokine-mediated signaling pathway///defense response to Gram-negative bacterium///defense response to protozoan///immune system process///innate immune response///regulation of autophagy	Golgi apparatus///cytoplasm///endoplasmic reticulum///endoplasmic reticulum membrane///membrane///nucleus///symbiont-containing vacuole membrane
1424965_at	0.000794	1.02e-05	8.82	3.93517	1.38	Lpxn	leupaxin	metal ion binding///protein binding///transcription cofactor activity///transcription cofactor activity///zinc ion binding	cell adhesion///negative regulation of B cell receptor signaling pathway///negative regulation of B cell receptor signaling pathway///negative regulation of cell adhesion///regulation of cell adhesion mediated by integrin///regulation of transcription, DNA-templated///transcription, DNA-templated	cell junction///cell projection///cytoplasm///focal adhesion///focal adhesion///membrane///nucleus///nucleus///plasma membrane///podosome///podosome
1420942_s_at	0.000794	1.02e-05	-8.82	3.9344	-1.12	Rgs5	regulator of G-protein signaling 5	GTPase activator activity	G-protein coupled receptor signaling pathway///negative regulation of G-protein coupled receptor protein signaling pathway///negative regulation of signal transduction///signal transduction	cytoplasm///cytoplasm///membrane///plasma membrane
1439847_s_at	0.000794	1.02e-05	-8.82	3.93392	-1.28	Klf12	Kruppel-like factor 12	DNA binding///DNA binding///DNA binding///RNA polymerase II regulatory region sequence-specific DNA binding///metal ion binding///nucleic acid binding///protein binding///transcription factor activity, sequence-specific DNA binding///transcription factor activity, sequence-specific DNA binding///transcriptional repressor activity, RNA polymerase II transcription regulatory region sequence-specifi…	negative regulation of transcription from RNA polymerase II promoter///negative regulation of transcription from RNA polymerase II promoter///positive regulation of transcription from RNA polymerase II promoter///regulation of transcription, DNA-templated///transcription, DNA-templated	cytoplasm///nucleoplasm///nucleus
1436168_at	0.000794	1.03e-05	-8.82	3.9329	-1.3	C730029A08Rik///Paqr9	RIKEN cDNA C730029A08 gene///progestin and adipoQ receptor family member IX	steroid binding///steroid hormone receptor activity	response to steroid hormone	integral component of membrane///membrane///plasma membrane
1423760_at	0.000798	1.03e-05	8.81	3.92696	1.16	Cd44	CD44 antigen	contributes_to cytokine binding///contributes_to cytokine receptor activity///contributes_to cytokine receptor activity///epidermal growth factor receptor binding///hyaluronic acid binding///hyaluronic acid binding///hyaluronic acid binding///phosphoprotein binding///protein binding///protein kinase binding///type II transforming growth factor beta receptor binding	Wnt signaling pathway///branching involved in prostate gland morphogenesis///branching involved in ureteric bud morphogenesis///cell adhesion///cell adhesion///cell migration///cellular response to fibroblast growth factor stimulus///hyaluronan catabolic process///macrophage fusion///monocyte aggregation///negative regulation of CD4-positive, alpha-beta T cell proliferation///negative regulation …	Golgi apparatus///apical plasma membrane///basolateral plasma membrane///basolateral plasma membrane///cell surface///cell surface///cytoplasm///external side of plasma membrane///extracellular exosome///focal adhesion///integral component of membrane///macrophage migration inhibitory factor receptor complex///macrophage migration inhibitory factor receptor complex///membrane///nucleus///plasma m…
1458469_at	0.0008	1.04e-05	8.81	3.92181	1.51	Cblb	Casitas B-lineage lymphoma b	UDP-N-acetylmuramoylalanyl-D-glutamyl-2,6-diaminopimelate-D-alanyl-D-alanine ligase activity///calcium ion binding///coenzyme F420-0 gamma-glutamyl ligase activity///coenzyme F420-2 alpha-glutamyl ligase activity///ligase activity///metal ion binding///phosphotyrosine binding///protein binding///protein kinase binding///protein-glutamic acid ligase activity///protein-glycine ligase activity///pro…	T cell activation///cell surface receptor signaling pathway///immune response///intracellular signal transduction///negative regulation of T cell receptor signaling pathway///negative regulation of alpha-beta T cell proliferation///positive regulation of T cell anergy///positive regulation of protein catabolic process///regulation of signaling///signal transduction	cytoplasm///membrane raft///nucleoplasm///nucleus
1435384_at	0.000806	1.05e-05	-8.8	3.91255	-0.81	Mcg1038069///Ube2n	ubiquitin-conjugating enzyme E2 N-like///ubiquitin-conjugating enzyme E2N	ATP binding///nucleotide binding///poly(A) RNA binding///protein binding///transferase activity///ubiquitin binding///contributes_to ubiquitin conjugating enzyme activity///contributes_to ubiquitin conjugating enzyme activity///ubiquitin protein ligase activity///ubiquitin protein ligase binding///ubiquitin-protein transferase activity	DNA double-strand break processing///DNA repair///T cell receptor signaling pathway///T cell receptor signaling pathway///cellular response to DNA damage stimulus///double-strand break repair via homologous recombination///histone ubiquitination///positive regulation of DNA repair///positive regulation of I-kappaB kinase/NF-kappaB signaling///positive regulation of NF-kappaB transcription factor …	UBC13-MMS2 complex///UBC13-UEV1A complex///cytoplasm///cytoplasm///extracellular exosome///nucleolus///nucleus///nucleus///protein complex///ubiquitin ligase complex
1457883_at	0.000809	1.05e-05	-8.79	3.90411	-1.27	Pm20d2	peptidase M20 domain containing 2	dipeptidase activity///dipeptidase activity///hydrolase activity	metabolic process///proteolysis///proteolysis///regulation of cellular protein metabolic process///regulation of cellular protein metabolic process	extracellular exosome///nucleoplasm
1434672_at	0.000809	1.06e-05	-8.79	3.90214	-2.96	Gpr22	G protein-coupled receptor 22	G-protein coupled receptor activity///peptide binding///signal transducer activity	G-protein coupled receptor signaling pathway///cellular response to hormone stimulus///response to peptide///signal transduction	integral component of membrane///integral component of plasma membrane///membrane///plasma membrane
1451082_at	0.000809	1.06e-05	8.79	3.90203	1.08	Cmtr1	cap methyltransferase 1	mRNA (nucleoside-2'-O-)-methyltransferase activity///methyltransferase activity///nucleic acid binding///transferase activity	7-methylguanosine mRNA capping///cap1 mRNA methylation///mRNA methylation///mRNA processing///methylation	cytoplasm///nucleoplasm///nucleus
1453723_x_at	0.000809	1.06e-05	8.79	3.90135	0.616	Gm1821///Ubb	ubiquitin pseudogene///ubiquitin B		adipose tissue development///energy homeostasis///fat pad development///female gonad development///female meiosis I///hypothalamus gonadotrophin-releasing hormone neuron development///male gonad development///male meiosis I///mitochondrion transport along microtubule///neuron projection morphogenesis///positive regulation of intrinsic apoptotic signaling pathway by p53 class mediator///regulation…	cytoplasm///mitochondrion///myelin sheath///neuron projection///neuronal cell body///nucleus
1449360_at	0.000809	1.06e-05	8.78	3.89758	0.849	Csf2rb2	colony stimulating factor 2 receptor, beta 2, low-affinity (granulocyte-macrophage)	cytokine receptor activity	cytokine-mediated signaling pathway	integral component of membrane///membrane///plasma membrane
1429570_at	0.000809	1.06e-05	8.78	3.89635	2.38	Mlkl	mixed lineage kinase domain-like	ATP binding///ATP binding///nucleotide binding///protein complex binding///NOT protein kinase activity///protein kinase binding	necroptotic process///necroptotic process///programmed cell death///protein homotrimerization///protein phosphorylation	cytoplasm///membrane///plasma membrane
1419609_at	0.000809	1.06e-05	8.78	3.89516	1.21	Ccr1	chemokine (C-C motif) receptor 1	C-C chemokine binding///C-C chemokine receptor activity///C-C chemokine receptor activity///G-protein coupled receptor activity///chemokine (C-C motif) ligand 5 binding///chemokine (C-C motif) ligand 7 binding///chemokine receptor activity///phosphatidylinositol phospholipase C activity///protein binding///signal transducer activity	G-protein coupled receptor signaling pathway///calcium ion transport///cell-cell signaling///cellular calcium ion homeostasis///chemokine-mediated signaling pathway///chemotaxis///exocytosis///immune response///inflammatory response///leukocyte chemotaxis///leukocyte chemotaxis///myeloid cell differentiation///negative regulation of bone mineralization///negative regulation of gene expression///n…	external side of plasma membrane///integral component of membrane///membrane///neuronal cell body///plasma membrane
1437869_at	0.000809	1.06e-05	-8.78	3.89483	-0.854	Ppp2r3a	protein phosphatase 2, regulatory subunit B'', alpha			protein phosphatase type 2A complex
1422589_at	0.000821	1.08e-05	-8.76	3.87788	-1.62	Rab3a	RAB3A, member RAS oncogene family	ATPase activator activity///ATPase binding///GTP binding///GTP-dependent protein binding///GTPase activity///GTPase binding///myosin V binding///nucleotide binding///protein C-terminus binding///protein binding	axonogenesis///evoked neurotransmitter secretion///exocytosis///lung development///maintenance of presynaptic active zone structure///mitochondrion organization///neuromuscular synaptic transmission///positive regulation of regulated secretory pathway///post-embryonic development///protein transport///regulation of exocytosis///regulation of long-term synaptic potentiation///regulation of short-t…	acrosomal vesicle///axon///cytosol///endosome///extracellular vesicle///intracellular organelle///membrane///plasma membrane///protein complex///synaptic vesicle///synaptic vesicle///terminal bouton///terminal bouton
1431133_at	0.000824	1.09e-05	-8.76	3.87226	-0.923	Arhgap18	Rho GTPase activating protein 18	GTPase activator activity///cadherin binding involved in cell-cell adhesion	regulation of actin cytoskeleton organization///regulation of actin filament polymerization///regulation of cell motility///regulation of cell shape///regulation of small GTPase mediated signal transduction///signal transduction///small GTPase mediated signal transduction	cell-cell adherens junction///cytoplasm
1435748_at	0.000827	1.09e-05	8.75	3.86532	1.32	Gda	guanine deaminase	guanine deaminase activity///guanine deaminase activity///hydrolase activity///hydrolase activity, acting on carbon-nitrogen (but not peptide) bonds///metal ion binding///protein binding///zinc ion binding	guanine catabolic process///guanine metabolic process///positive regulation of microtubule polymerization	extracellular exosome
1417122_at	0.000827	1.09e-05	-8.75	3.86466	-0.869	Vav3	vav 3 oncogene	Rac guanyl-nucleotide exchange factor activity///Rho guanyl-nucleotide exchange factor activity///epidermal growth factor receptor binding///guanyl-nucleotide exchange factor activity///guanyl-nucleotide exchange factor activity///metal ion binding///protein binding	B cell receptor signaling pathway///angiogenesis///cell migration///cell projection assembly///cellular response to DNA damage stimulus///integrin-mediated signaling pathway///intracellular signal transduction///lamellipodium assembly///neutrophil chemotaxis///positive regulation of B cell proliferation///positive regulation of cell adhesion///positive regulation of phosphatidylinositol 3-kinase …	cytoplasm///extracellular exosome///plasma membrane
1425859_a_at	0.000833	1.1e-05	8.74	3.85603	0.881	Psmd4	proteasome (prosome, macropain) 26S subunit, non-ATPase, 4	identical protein binding///poly(A) RNA binding///polyubiquitin binding///transcription factor binding	proteasome assembly///proteasome-mediated ubiquitin-dependent protein catabolic process///ubiquitin-dependent protein catabolic process	cytoplasm///cytosol///nucleoplasm///nucleus///proteasome accessory complex///proteasome complex///proteasome regulatory particle, base subcomplex
1426655_a_at	0.000835	1.11e-05	8.74	3.85199	0.683	Fam63a	family with sequence similarity 63, member A	molecular_function	biological_process	extracellular exosome///nucleoplasm///nucleus
1460177_at	0.000835	1.11e-05	8.73	3.84948	0.867	Cndp2	CNDP dipeptidase 2 (metallopeptidase M20 family)	carboxypeptidase activity///cytosolic dipeptidase activity///dipeptidase activity///dipeptidase activity///hydrolase activity///metal ion binding///metallodipeptidase activity///metallopeptidase activity///peptidase activity///zinc ion binding	metabolic process///peptide catabolic process///proteolysis///proteolysis	cytoplasm///cytosol///extracellular exosome///nucleoplasm
1447176_at	0.000836	1.11e-05	-8.73	3.84718	-1.34
1452005_at	0.000846	1.13e-05	-8.72	3.83317	-0.721	Dlat	dihydrolipoamide S-acetyltransferase (E2 component of pyruvate dehydrogenase complex)	dihydrolipoyllysine-residue acetyltransferase activity///dihydrolipoyllysine-residue acetyltransferase activity///contributes_to pyruvate dehydrogenase (NAD+) activity///transferase activity///transferase activity, transferring acyl groups	acetyl-CoA biosynthetic process from pyruvate///carbohydrate metabolic process///glucose metabolic process///metabolic process///mitochondrial acetyl-CoA biosynthetic process from pyruvate///mitochondrial acetyl-CoA biosynthetic process from pyruvate///pyruvate metabolic process///tricarboxylic acid cycle	mitochondrial pyruvate dehydrogenase complex///mitochondrion///mitochondrion///myelin sheath///pyruvate dehydrogenase complex///pyruvate dehydrogenase complex
1452920_a_at	0.000851	1.14e-05	8.71	3.82335	0.675	Ppil2	peptidylprolyl isomerase (cyclophilin)-like 2	UDP-N-acetylmuramoylalanyl-D-glutamyl-2,6-diaminopimelate-D-alanyl-D-alanine ligase activity///coenzyme F420-0 gamma-glutamyl ligase activity///coenzyme F420-2 alpha-glutamyl ligase activity///isomerase activity///ligase activity///peptidyl-prolyl cis-trans isomerase activity///protein-glutamic acid ligase activity///protein-glycine ligase activity///protein-glycine ligase activity, elongating///…	protein folding///protein localization to plasma membrane///protein peptidyl-prolyl isomerization///protein polyubiquitination///protein polyubiquitination///protein ubiquitination	cytoplasm///nucleoplasm///nucleus///nucleus///plasma membrane
1428140_at	0.000851	1.14e-05	-8.7	3.82129	-0.698	Oxct1	3-oxoacid CoA transferase 1	3-oxoacid CoA-transferase activity///3-oxoacid CoA-transferase activity///CoA-transferase activity///protein homodimerization activity///transferase activity	cellular ketone body metabolic process///cellular ketone body metabolic process///ketone body catabolic process///ketone catabolic process///metabolic process///positive regulation of insulin secretion involved in cellular response to glucose stimulus	mitochondrion///mitochondrion
1419714_at	0.000851	1.14e-05	8.7	3.81944	5.35	Cd274	CD274 antigen	protein binding	T cell costimulation///cell surface receptor signaling pathway///immune response///negative regulation of T cell proliferation///negative regulation of activated T cell proliferation///negative regulation of interferon-gamma production///negative regulation of interleukin-10 production///negative regulation of tumor necrosis factor superfamily cytokine production///positive regulation of T cell p…	cell surface///external side of plasma membrane///extracellular exosome///integral component of membrane///membrane///plasma membrane
1451629_at	0.000851	1.14e-05	-8.7	3.81929	-1.09	Lbh	limb-bud and heart		multicellular organism development///positive regulation of transcription, DNA-templated///regulation of blood coagulation///regulation of gene expression///regulation of transcription, DNA-templated///transcription, DNA-templated	cytoplasm///nucleus
1422598_at	0.000857	1.15e-05	-8.69	3.81046	-1.75	Casq1	calsequestrin 1	calcium ion binding///calcium ion binding///metal ion binding	endoplasmic reticulum organization///protein polymerization///regulation of muscle contraction///regulation of release of sequestered calcium ion into cytosol by sarcoplasmic reticulum///regulation of release of sequestered calcium ion into cytosol by sarcoplasmic reticulum///regulation of sequestering of calcium ion///regulation of skeletal muscle contraction by regulation of release of sequeste…	Golgi apparatus///I band///T-tubule///cytoplasm///intracellular membrane-bounded organelle///membrane///mitochondrial matrix///mitochondrion///mitochondrion///myofibril///sarcolemma///sarcoplasmic reticulum///sarcoplasmic reticulum///sarcoplasmic reticulum///sarcoplasmic reticulum lumen///terminal cisterna///terminal cisterna lumen
1449183_at	0.000858	1.16e-05	8.69	3.80803	1.47	Comt	catechol-O-methyltransferase	O-methyltransferase activity///catechol O-methyltransferase activity///catechol O-methyltransferase activity///catechol O-methyltransferase activity///magnesium ion binding///metal ion binding///methyltransferase activity///transferase activity	catechol-containing compound metabolic process///catecholamine metabolic process///cellular response to phosphate starvation///dopamine catabolic process///dopamine metabolic process///dopamine metabolic process///estrogen metabolic process///female pregnancy///learning///methylation///multicellular organismal reproductive process///negative regulation of dopamine metabolic process///negative reg…	axon///cell body///cytoplasm///cytosol///dendrite///dendritic spine///extracellular exosome///integral component of membrane///membrane///mitochondrion///NOT plasma membrane///postsynaptic membrane
1416811_s_at	0.000863	1.16e-05	8.68	3.80064	2.04	Ctla2b///Ctla2a	cytotoxic T lymphocyte-associated protein 2 beta///cytotoxic T lymphocyte-associated protein 2 alpha	cysteine-type endopeptidase inhibitor activity///cysteine-type peptidase activity///protein binding///cysteine-type peptidase activity	negative regulation of inflammatory response///negative regulation of protein processing///regulation of regulatory T cell differentiation	dendrite///extracellular region
1423280_at	0.000867	1.18e-05	-8.67	3.79149	-1.78	Stmn2	stathmin-like 2	calcium-dependent protein binding///protein binding///tubulin binding	cellular response to nerve growth factor stimulus///microtubule depolymerization///negative regulation of microtubule depolymerization///negative regulation of microtubule polymerization///negative regulation of neuron projection development///neuron projection development///positive regulation of microtubule depolymerization///positive regulation of neuron projection development///regulation of …	Golgi apparatus///cell projection///cytoplasm///cytoplasm///endosome///growth cone///growth cone///lamellipodium///membrane///neuron projection///neuronal cell body///perinuclear region of cytoplasm///vesicle
1427759_a_at	0.000867	1.18e-05	8.67	3.78927	1.32	Art5	ADP-ribosyltransferase 5	NAD(P)+-protein-arginine ADP-ribosyltransferase activity///NAD+ ADP-ribosyltransferase activity///NAD+ nucleosidase activity///transferase activity///transferase activity, transferring glycosyl groups	protein ADP-ribosylation	extracellular region///membrane
1420871_at	0.000867	1.18e-05	-8.67	3.78465	-1.4	Gucy1b3	guanylate cyclase 1, soluble, beta 3	GTP binding///Hsp90 protein binding///contributes_to adenylate cyclase activity///contributes_to cytidylate cyclase activity///guanylate cyclase activity///guanylate cyclase activity///heme binding///ion binding///lyase activity///metal ion binding///nucleotide binding///phosphorus-oxygen lyase activity///protein heterodimerization activity	cGMP biosynthetic process///cyclic nucleotide biosynthetic process///intracellular signal transduction///nitric oxide mediated signal transduction///signal transduction	cytoplasm///guanylate cyclase complex, soluble///guanylate cyclase complex, soluble///intracellular membrane-bounded organelle///plasma membrane///protein complex
1434403_at	0.000867	1.18e-05	-8.67	3.78358	-0.68	Spred2	sprouty-related, EVH1 domain containing 2	protein binding///protein kinase binding///protein kinase binding///protein serine/threonine kinase inhibitor activity///stem cell factor receptor binding	inactivation of MAPK activity///multicellular organism development///negative regulation of peptidyl-threonine phosphorylation///negative regulation of peptidyl-threonine phosphorylation///positive regulation of DNA damage response, signal transduction by p53 class mediator///regulation of protein deacetylation///regulation of signal transduction	cytoplasm///cytoplasmic vesicle///membrane///plasma membrane
1416432_at	0.000867	1.19e-05	8.66	3.78231	2.69	Pfkfb3	6-phosphofructo-2-kinase/fructose-2,6-biphosphatase 3	6-phosphofructo-2-kinase activity///fructose-2,6-bisphosphate 2-phosphatase activity	fructose 2,6-bisphosphate metabolic process	nucleoplasm
1452864_at	0.000867	1.19e-05	-8.66	3.78037	-0.929	Med12l	mediator complex subunit 12-like	RNA polymerase II transcription coactivator activity///RNA polymerase II transcription cofactor activity///beta-catenin binding///transcription factor binding	regulation of transcription from RNA polymerase II promoter///regulation of transcription, DNA-templated///transcription, DNA-templated	mediator complex///nucleus
1431429_a_at	0.000867	1.19e-05	8.66	3.78026	1.05	Arl4a	ADP-ribosylation factor-like 4A	GTP binding///GTPase activity///nucleotide binding	brown fat cell differentiation///small GTPase mediated signal transduction	cytoplasm///intracellular///membrane///nucleolus///nucleoplasm///nucleus///nucleus///plasma membrane
1452666_a_at	0.000867	1.19e-05	-8.66	3.78024	-0.821	Tmcc2	transmembrane and coiled-coil domains 2	molecular_function	biological_process	cellular_component///integral component of membrane///membrane
1448388_a_at	0.000867	1.19e-05	-8.66	3.77969	-0.632	Sptssa	serine palmitoyltransferase, small subunit A	serine C-palmitoyltransferase activity///contributes_to serine C-palmitoyltransferase activity	ceramide biosynthetic process///lipid metabolic process///sphingolipid metabolic process	endoplasmic reticulum///integral component of membrane///membrane///serine C-palmitoyltransferase complex
1429448_s_at	0.000871	1.2e-05	-8.65	3.77323	-1.2	Tet1	tet methylcytosine dioxygenase 1	DNA binding///dioxygenase activity///iron ion binding///metal ion binding///methylcytosine dioxygenase activity///methylcytosine dioxygenase activity///oxidoreductase activity///protein binding///structure-specific DNA binding///zinc ion binding	DNA demethylation///DNA demethylation///DNA demethylation///covalent chromatin modification///inner cell mass cell differentiation///negative regulation of methylation-dependent chromatin silencing///oxidation-reduction process///positive regulation of cell proliferation///positive regulation of histone methylation///positive regulation of transcription from RNA polymerase II promoter///protein O…	nucleus
1447853_x_at	0.000873	1.2e-05	-8.65	3.76925	-1.17	Kif13a	kinesin family member 13A	ATP binding///ATPase activity///microtubule binding///microtubule motor activity///nucleotide binding///protein binding	Golgi to plasma membrane protein transport///cargo loading into vesicle///cell cycle///cell division///cytokinesis///endosome to lysosome transport///intracellular protein transport///melanosome organization///microtubule-based movement///plus-end-directed vesicle transport along microtubule///protein transport///transport	Golgi apparatus///cell///centrosome///cytoplasm///cytoskeleton///endosome///endosome membrane///intracellular///kinesin complex///membrane///microtubule///midbody///trans-Golgi network membrane
1443721_x_at	0.000873	1.2e-05	8.65	3.76762	1.98	Sbno2	strawberry notch homolog 2 (Drosophila)	protein binding	bone mineralization///bone trabecula morphogenesis///cell differentiation///cellular response to interleukin-11///cellular response to interleukin-6///cellular response to interleukin-6///cellular response to leukemia inhibitory factor///cellular response to lipopolysaccharide///macrophage activation involved in immune response///macrophage activation involved in immune response///multinuclear os…	cellular_component
1434376_at	0.000873	1.2e-05	8.65	3.76665	1.16	Cd44	CD44 antigen	contributes_to cytokine binding///contributes_to cytokine receptor activity///contributes_to cytokine receptor activity///epidermal growth factor receptor binding///hyaluronic acid binding///hyaluronic acid binding///hyaluronic acid binding///phosphoprotein binding///protein binding///protein kinase binding///type II transforming growth factor beta receptor binding	Wnt signaling pathway///branching involved in prostate gland morphogenesis///branching involved in ureteric bud morphogenesis///cell adhesion///cell adhesion///cell migration///cellular response to fibroblast growth factor stimulus///hyaluronan catabolic process///macrophage fusion///monocyte aggregation///negative regulation of CD4-positive, alpha-beta T cell proliferation///negative regulation …	Golgi apparatus///apical plasma membrane///basolateral plasma membrane///basolateral plasma membrane///cell surface///cell surface///cytoplasm///external side of plasma membrane///extracellular exosome///focal adhesion///integral component of membrane///macrophage migration inhibitory factor receptor complex///macrophage migration inhibitory factor receptor complex///membrane///nucleus///plasma m…
1416248_at	0.000877	1.21e-05	8.64	3.76003	0.876	Nadk	NAD kinase	ATP binding///NAD+ kinase activity///NAD+ kinase activity///kinase activity///metal ion binding///nucleotide binding///transferase activity	NAD metabolic process///NADP biosynthetic process///metabolic process///phosphorylation	cytosol
1441111_at	0.000877	1.21e-05	-8.64	3.75804	-1.92	Mylk4	myosin light chain kinase family, member 4	ATP binding///kinase activity///nucleotide binding///protein kinase activity///protein serine/threonine kinase activity///transferase activity	phosphorylation///protein phosphorylation	extracellular exosome
1449731_s_at	0.000878	1.22e-05	8.63	3.75446	2.12	Nfkbia	nuclear factor of kappa light polypeptide gene enhancer in B cells inhibitor, alpha	NF-kappaB binding///enzyme binding///heat shock protein binding///identical protein binding///nuclear localization sequence binding///protein binding///protein complex binding///ubiquitin protein ligase binding	cellular response to biotic stimulus///cellular response to cytokine stimulus///cellular response to organic cyclic compound///cytoplasmic sequestering of NF-kappaB///cytoplasmic sequestering of transcription factor///lipopolysaccharide-mediated signaling pathway///negative regulation of NF-kappaB transcription factor activity///negative regulation of Notch signaling pathway///negative regulation…	cytoplasm///cytoplasm///cytosol///cytosol///nucleus///nucleus///plasma membrane///protein complex
1454604_s_at	0.000878	1.22e-05	-8.63	3.75398	-1.08	Tspan12	tetraspanin 12	NOT Wnt-activated receptor activity	angiogenesis///cell surface receptor signaling pathway///regulation of angiogenesis///retina layer formation	integral component of membrane///integral component of plasma membrane///membrane///plasma membrane
1441751_at	0.000882	1.23e-05	-8.63	3.74674	-0.745	AW493563	expressed sequence AW493563
1456542_s_at	0.000882	1.23e-05	-8.63	3.74629	-0.921	Qrsl1	glutaminyl-tRNA synthase (glutamine-hydrolyzing)-like 1	ATP binding///carbon-nitrogen ligase activity, with glutamine as amido-N-donor///glutaminyl-tRNA synthase (glutamine-hydrolyzing) activity///ligase activity///nucleotide binding	glutaminyl-tRNAGln biosynthesis via transamidation///mitochondrial translation///mitochondrial translation///regulation of protein stability///translation	glutamyl-tRNA(Gln) amidotransferase complex///mitochondrion///mitochondrion
1448545_at	0.000883	1.23e-05	-8.62	3.74315	-0.772	Sdc2	syndecan 2	PDZ domain binding///protein binding	cell differentiation///cell migration///nervous system development///regulation of dendrite morphogenesis	cell surface///integral component of membrane///membrane///neuronal cell body///colocalizes_with synapse
1437304_at	0.000886	1.24e-05	8.62	3.73767	1.31	Cblb	Casitas B-lineage lymphoma b	UDP-N-acetylmuramoylalanyl-D-glutamyl-2,6-diaminopimelate-D-alanyl-D-alanine ligase activity///calcium ion binding///coenzyme F420-0 gamma-glutamyl ligase activity///coenzyme F420-2 alpha-glutamyl ligase activity///ligase activity///metal ion binding///phosphotyrosine binding///protein binding///protein kinase binding///protein-glutamic acid ligase activity///protein-glycine ligase activity///pro…	T cell activation///cell surface receptor signaling pathway///immune response///intracellular signal transduction///negative regulation of T cell receptor signaling pathway///negative regulation of alpha-beta T cell proliferation///positive regulation of T cell anergy///positive regulation of protein catabolic process///regulation of signaling///signal transduction	cytoplasm///membrane raft///nucleoplasm///nucleus
1435579_at	0.00089	1.24e-05	8.61	3.73197	1.09
1422731_at	0.000893	1.25e-05	8.61	3.72631	1.02	Limd1	LIM domains containing 1	metal ion binding///protein binding///transcription corepressor activity///zinc ion binding	cell migration///cytoplasmic mRNA processing body assembly///cytoskeleton organization///gene silencing by RNA///gene silencing by miRNA///negative regulation of canonical Wnt signaling pathway///negative regulation of hippo signaling///negative regulation of osteoblast differentiation///negative regulation of transcription, DNA-templated///osteoblast development///phosphorylation///positive regu…	RISC complex///adherens junction///cell junction///cytoplasm///cytoplasm///cytoplasmic mRNA processing body///focal adhesion///nucleus
1455229_x_at	0.000894	1.25e-05	8.6	3.72388	1.02	Pgs1	phosphatidylglycerophosphate synthase 1	ATP binding///CDP-diacylglycerol-glycerol-3-phosphate 3-phosphatidyltransferase activity///catalytic activity///molecular_function///nucleotide binding///phosphotransferase activity, for other substituted phosphate groups///transferase activity	biological_process///lipid metabolic process///phospholipid biosynthetic process	endoplasmic reticulum///mitochondrion
1417068_a_at	0.000894	1.26e-05	8.6	3.72252	0.733	Ptpn1	protein tyrosine phosphatase, non-receptor type 1	cadherin binding involved in cell-cell adhesion///enzyme binding///ephrin receptor binding///hydrolase activity///insulin receptor binding///phosphatase activity///phosphoprotein phosphatase activity///poly(A) RNA binding///protein kinase binding///protein phosphatase 2A binding///protein tyrosine phosphatase activity///receptor tyrosine kinase binding///zinc ion binding	IRE1-mediated unfolded protein response///actin cytoskeleton reorganization///activation of JUN kinase activity///dephosphorylation///endoplasmic reticulum unfolded protein response///insulin receptor signaling pathway///negative regulation of ERK1 and ERK2 cascade///negative regulation of MAP kinase activity///negative regulation of PERK-mediated unfolded protein response///negative regulation o…	cell-cell adherens junction///cytoplasm///cytoplasmic side of endoplasmic reticulum membrane///cytoplasmic vesicle///cytosol///early endosome///early endosome///endoplasmic reticulum///endoplasmic reticulum///membrane///colocalizes_with plasma membrane///sorting endosome
1421408_at	0.000895	1.26e-05	8.6	3.71932	1.57	Igsf6	immunoglobulin superfamily, member 6	molecular_function	biological_process	cellular_component///integral component of membrane///membrane
1449326_x_at	0.000897	1.27e-05	8.59	3.71502	1.29	Saa2	serum amyloid A 2	G-protein coupled receptor binding///chemoattractant activity///protein binding	acute-phase response///cell chemotaxis///response to stilbenoid	cytoplasmic microtubule///extracellular exosome///extracellular region///extracellular space///high-density lipoprotein particle
1424524_at	0.000898	1.27e-05	8.59	3.71294	1.7	Dram1	DNA-damage regulated autophagy modulator 1	molecular_function	apoptotic process///autophagy///regulation of autophagy	cytoplasm///integral component of membrane///lysosome///lysosome///membrane
1451469_at	0.000899	1.27e-05	-8.59	3.7086	-0.833	Cntln	centlein, centrosomal protein	protein binding, bridging///protein domain specific binding///protein kinase binding	centriole-centriole cohesion///protein localization to organelle	centriole///cytoplasm///cytoskeleton///extracellular exosome
1449038_at	0.000899	1.27e-05	8.59	3.70847	1.27	Hsd11b1	hydroxysteroid 11-beta dehydrogenase 1	11-beta-hydroxysteroid dehydrogenase (NADP+) activity///11-beta-hydroxysteroid dehydrogenase [NAD(P)] activity///11-beta-hydroxysteroid dehydrogenase [NAD(P)] activity///11-beta-hydroxysteroid dehydrogenase [NAD(P)] activity///NADP binding///oxidoreductase activity///steroid binding	glucocorticoid biosynthetic process///glucocorticoid catabolic process///lipid metabolic process///lung development///oxidation-reduction process///regulation of pentose-phosphate shunt///steroid metabolic process	apical part of cell///cytoplasm///endoplasmic reticulum///integral component of membrane///intracellular membrane-bounded organelle///membrane///nuclear membrane///rough endoplasmic reticulum
1450660_at	0.0009	1.28e-05	-8.58	3.70527	-0.696	Pts	6-pyruvoyl-tetrahydropterin synthase	6-pyruvoyltetrahydropterin synthase activity///6-pyruvoyltetrahydropterin synthase activity///identical protein binding///identical protein binding///lyase activity///metal ion binding///protein binding///protein homodimerization activity	tetrahydrobiopterin biosynthetic process	cytoplasm///mitochondrion///mitochondrion
1456756_at	0.000905	1.29e-05	-8.58	3.69839	-0.939	Zc3hav1l	zinc finger CCCH-type, antiviral 1-like	metal ion binding///molecular_function	biological_process	cellular_component
1416249_at	0.000906	1.29e-05	8.57	3.69562	0.786	Nadk	NAD kinase	ATP binding///NAD+ kinase activity///NAD+ kinase activity///kinase activity///metal ion binding///nucleotide binding///transferase activity	NAD metabolic process///NADP biosynthetic process///metabolic process///phosphorylation	cytosol
1416606_s_at	0.000909	1.3e-05	8.57	3.69033	0.918	Nhp2	NHP2 ribonucleoprotein	RNA binding///box H/ACA snoRNA binding///box H/ACA snoRNA binding///poly(A) RNA binding///protein binding///telomerase RNA binding	cleavage involved in rRNA processing///maturation of LSU-rRNA///positive regulation of telomerase RNA localization to Cajal body///rRNA processing///rRNA pseudouridine synthesis///ribosome biogenesis///snRNA pseudouridine synthesis///translation	box H/ACA snoRNP complex///box H/ACA snoRNP complex///box H/ACA telomerase RNP complex///cytoplasm///intracellular ribonucleoprotein complex///nuclear chromosome, telomeric region///nucleolus///nucleoplasm///nucleus///telomerase holoenzyme complex
1450355_a_at	0.000912	1.3e-05	8.56	3.68428	1.79	Capg	capping protein (actin filament), gelsolin-like	actin binding///cadherin binding involved in cell-cell adhesion///protein complex binding///protein domain specific binding	actin filament capping///barbed-end actin filament capping///cell projection assembly///cell-cell adhesion	Flemming body///cell-cell adherens junction///centriole///cytoplasm///extracellular exosome///extracellular region///mitotic spindle///nucleolus///nucleoplasm///nucleus
1425681_a_at	0.000912	1.3e-05	-8.56	3.68391	-1.08	Prn///Prnd	prion protein gene complex///prion protein dublet	copper ion binding///protein binding	cellular copper ion homeostasis///protein homooligomerization	anchored component of membrane///membrane///plasma membrane
1452777_a_at	0.000919	1.32e-05	8.55	3.67421	1.72	Nub1	negative regulator of ubiquitin-like proteins 1	molecular_function	positive regulation of proteasomal ubiquitin-dependent protein catabolic process///protein ubiquitination///ubiquitin-dependent protein catabolic process	nucleus
1451026_at	0.00092	1.32e-05	8.55	3.67134	0.867	Ftsj3	FtsJ RNA methyltransferase homolog 3 (E. coli)	1-hydroxy-6-methoxypyrene methyltransferase activity///1-hydroxypyrene methyltransferase activity///1-phenanthrol methyltransferase activity///2-phytyl-1,4-naphthoquinone methyltransferase activity///2-polyprenyl-6-methoxy-1,4-benzoquinone methyltransferase activity///4,5-dihydroxybenzo(a)pyrene methyltransferase activity///C-methyltransferase activity///DNA-methyltransferase activity///N-methylt…	RNA methylation///maturation of 5.8S rRNA from tricistronic rRNA transcript (SSU-rRNA, 5.8S rRNA, LSU-rRNA)///maturation of LSU-rRNA from tricistronic rRNA transcript (SSU-rRNA, 5.8S rRNA, LSU-rRNA)///methylation///rRNA methylation///rRNA processing///ribosome biogenesis	nucleolus///nucleolus///nucleus///preribosome, large subunit precursor
1423954_at	0.000924	1.33e-05	8.54	3.66499	2.06	C3	complement component 3	C5L2 anaphylatoxin chemotactic receptor binding///cofactor binding///endopeptidase inhibitor activity///lipid binding///protein binding	blood coagulation///complement activation///complement activation///complement activation, alternative pathway///complement activation, classical pathway///fatty acid metabolic process///immune system process///inflammatory response///innate immune response///lipid metabolic process///positive regulation of ERK1 and ERK2 cascade///positive regulation of G-protein coupled receptor protein signalin…	blood microparticle///extracellular exosome///extracellular region///extracellular space
1441912_x_at	0.000932	1.34e-05	8.53	3.65509	1.22	C2	complement component 2 (within H-2S)	hydrolase activity///metal ion binding///peptidase activity///serine-type endopeptidase activity///serine-type peptidase activity	complement activation///complement activation, classical pathway///immune system process///innate immune response///positive regulation of apoptotic cell clearance///proteolysis	extracellular exosome///extracellular region
1460557_at	0.000933	1.35e-05	-8.53	3.65114	-0.896	Supv3l1	suppressor of var1, 3-like 1 (S. cerevisiae)	3'-5' RNA helicase activity///ATP binding///ATP-dependent RNA helicase activity///DNA binding///DNA helicase activity///double-stranded RNA binding///helicase activity///hydrolase activity///hydrolase activity, acting on acid anhydrides///nucleotide binding///poly(A) RNA binding///protein homodimerization activity	DNA duplex unwinding///DNA recombination///RNA catabolic process///chromatin maintenance///mitochondrial RNA 3'-end processing///mitochondrial RNA surveillance///mitochondrial mRNA catabolic process///mitochondrial mRNA surveillance///mitochondrial ncRNA surveillance///mitochondrion morphogenesis///negative regulation of apoptotic process///positive regulation of cell growth///positive regulation…	cytoplasm///mitochondrial degradosome///mitochondrial matrix///mitochondrial nucleoid///mitochondrion///mitochondrion///nucleus
1416155_at	0.000933	1.35e-05	-8.52	3.64676	-0.843	Hmgb3	high mobility group box 3	DNA binding///RNA binding	immune system process///innate immune response///negative regulation of B cell differentiation///negative regulation of cell differentiation///negative regulation of myeloid cell differentiation///regulation of transcription, DNA-templated///transcription, DNA-templated	chromosome///cytoplasm///nucleus
1418842_at	0.000933	1.35e-05	8.52	3.64519	1.69	Hcls1	hematopoietic cell specific Lyn substrate 1	RNA polymerase II transcription factor binding///SH3 domain binding///SH3 domain binding///actin binding///protein binding///protein complex binding///protein kinase binding	actin filament polymerization///cellular response to cytokine stimulus///erythrocyte differentiation///negative regulation of leukocyte apoptotic process///negative regulation of transcription from RNA polymerase II promoter///positive regulation of cell proliferation///positive regulation of granulocyte differentiation///positive regulation of granulocyte differentiation///positive regulation of…	cytoplasm///cytoplasm///mitochondrion///nucleus///nucleus///transcription factor complex
1417501_at	0.000933	1.35e-05	8.52	3.64499	0.709	Fbxo6	F-box protein 6	carbohydrate binding///glycoprotein binding///protein binding///contributes_to ubiquitin protein ligase activity///contributes_to ubiquitin protein ligase activity involved in ERAD pathway///ubiquitin-protein transferase activity	DNA repair///ER-associated ubiquitin-dependent protein catabolic process///SCF-dependent proteasomal ubiquitin-dependent protein catabolic process///SCF-dependent proteasomal ubiquitin-dependent protein catabolic process///cellular response to DNA damage stimulus///glycoprotein ERAD pathway///glycoprotein catabolic process///response to unfolded protein	SCF ubiquitin ligase complex///SCF ubiquitin ligase complex///cytoplasm///endoplasmic reticulum quality control compartment
1457434_s_at	0.000933	1.35e-05	-8.52	3.64411	-0.844	Hacd1	3-hydroxyacyl-CoA dehydratase 1	3-hydroxy-behenoyl-CoA dehydratase activity///3-hydroxy-lignoceroyl-CoA dehydratase activity///3R-hydroxyacyl-CoA dehydratase activity///lyase activity	fatty acid biosynthetic process///fatty acid metabolic process///lipid metabolic process///multicellular organism development///myotube differentiation///regulation of G1/S transition of mitotic cell cycle///regulation of G2/M transition of mitotic cell cycle	endoplasmic reticulum///integral component of membrane///membrane
1438037_at	0.000933	1.36e-05	8.52	3.64391	3.53	Herc6	hect domain and RLD 6	UDP-N-acetylmuramoylalanyl-D-glutamyl-2,6-diaminopimelate-D-alanyl-D-alanine ligase activity///coenzyme F420-0 gamma-glutamyl ligase activity///coenzyme F420-2 alpha-glutamyl ligase activity///cyclin binding///ligase activity///protein-glutamic acid ligase activity///protein-glycine ligase activity///protein-glycine ligase activity, elongating///protein-glycine ligase activity, initiating///ribos…	hematopoietic progenitor cell differentiation///immune system process///innate immune response///protein ubiquitination///protein ubiquitination involved in ubiquitin-dependent protein catabolic process	cytoplasm///cytoplasm///nucleus///nucleus
1456401_at	0.000934	1.36e-05	-8.52	3.64108	-1.02	Cacnb2	calcium channel, voltage-dependent, beta 2 subunit	actin filament binding///actin filament binding///calcium channel activity///calcium channel regulator activity///contributes_to high voltage-gated calcium channel activity///high voltage-gated calcium channel activity///phosphoprotein binding///protein binding///protein domain specific binding///protein kinase binding///voltage-gated calcium channel activity///contributes_to voltage-gated calciu…	calcium ion import///calcium ion transmembrane transport///calcium ion transport///chemical synaptic transmission///establishment of protein localization to plasma membrane///ion transport///membrane depolarization during AV node cell action potential///membrane depolarization during atrial cardiac muscle cell action potential///neuromuscular junction development///positive regulation of calcium …	L-type voltage-gated calcium channel complex///membrane///plasma membrane///voltage-gated calcium channel complex///voltage-gated calcium channel complex
1429679_at	0.000938	1.37e-05	-8.51	3.63519	-1.53	Lrrc17	leucine rich repeat containing 17	molecular_function	bone marrow development///negative regulation of osteoclast differentiation///ossification///NOT osteoblast differentiation///NOT osteoblast proliferation	extracellular region///extracellular space
1457110_at	0.000942	1.38e-05	-8.5	3.62736	-1.59	Pank1	pantothenate kinase 1	ATP binding///kinase activity///nucleotide binding///pantothenate kinase activity///pantothenate kinase activity///transferase activity	coenzyme A biosynthetic process///coenzyme A biosynthetic process///coenzyme A biosynthetic process///phosphorylation	cell periphery///clathrin coat///cytosol///nucleus///recycling endosome
1452014_a_at	0.000942	1.38e-05	-8.5	3.62733	-1.08	Igf1	insulin-like growth factor 1	growth factor activity///hormone activity///insulin receptor binding///insulin receptor binding///insulin-like growth factor receptor binding///insulin-like growth factor receptor binding///integrin binding///protein binding///protein serine/threonine kinase activator activity///steroid binding	ERK1 and ERK2 cascade///Type I pneumocyte differentiation///Type II pneumocyte differentiation///activation of MAPK activity///activation of protein kinase B activity///blood vessel remodeling///blood vessel remodeling///bone mineralization involved in bone maturation///branching morphogenesis of an epithelial tube///cell activation///cell development///cell proliferation///cellular response to g…	alphav-beta3 integrin-IGF-1-IGF1R complex///cytoplasm///exocytic vesicle///extracellular region///extracellular space///extracellular space///insulin-like growth factor ternary complex///insulin-like growth factor ternary complex///interstitial matrix///neuronal cell body///plasma membrane
1419647_a_at	0.000943	1.38e-05	8.5	3.62431	2.01	Ier3	immediate early response 3	protein binding	intrinsic apoptotic signaling pathway in response to DNA damage///mitotic G2 DNA damage checkpoint///negative regulation of apoptotic process///negative regulation of glycolytic process///negative regulation of inflammatory response///negative regulation of mitochondrial outer membrane permeabilization involved in apoptotic signaling pathway///negative regulation of systemic arterial blood pressu…	integral component of membrane///membrane///nucleus///nucleus
1456793_at	0.000943	1.38e-05	-8.5	3.62299	-2.67	Cytl1	cytokine-like 1		cartilage homeostasis///chondrocyte differentiation///chondroitin sulfate proteoglycan biosynthetic process///inner ear development///positive regulation of sequence-specific DNA binding transcription factor activity///positive regulation of transcription from RNA polymerase II promoter	cellular_component
1434191_at	0.000944	1.39e-05	-8.5	3.62064	-1.85	Agmo	alkylglycerol monooxygenase	glyceryl-ether monooxygenase activity///glyceryl-ether monooxygenase activity///iron ion binding///oxidoreductase activity	ether lipid metabolic process///fatty acid biosynthetic process///membrane lipid metabolic process///membrane lipid metabolic process///oxidation-reduction process	endoplasmic reticulum///endoplasmic reticulum///integral component of membrane///membrane
1418520_at	0.000949	1.4e-05	8.49	3.61275	1.51	Tgoln2///Tgoln1	trans-golgi network protein 2///trans-golgi network protein		Golgi to endosome transport///Golgi to endosome transport	Golgi apparatus///endosome///integral component of membrane///membrane///plasma membrane///trans-Golgi network///trans-Golgi network///trans-Golgi network transport vesicle///Golgi apparatus///endosome///integral component of membrane///membrane///plasma membrane///trans-Golgi network///trans-Golgi network///trans-Golgi network transport vesicle
1425840_a_at	0.000949	1.4e-05	8.49	3.61266	1.98	Sema3f	sema domain, immunoglobulin domain (Ig), short basic domain, secreted, (semaphorin) 3F	chemorepellent activity///chemorepellent activity///neuropilin binding///semaphorin receptor binding	axon extension involved in axon guidance///axon guidance///axon guidance///branchiomotor neuron axon guidance///facial nerve structural organization///negative chemotaxis///negative chemotaxis///negative regulation of axon extension involved in axon guidance///negative regulation of axon extension involved in axon guidance///nerve development///neural crest cell migration///neural crest cell migr…	extracellular region///extracellular space
1427689_a_at	0.000951	1.4e-05	8.49	3.60848	1.26	Tnip1	TNFAIP3 interacting protein 1	mitogen-activated protein kinase binding///polyubiquitin binding///protein binding///contributes_to thiol-dependent ubiquitin-specific protease activity	MyD88-dependent toll-like receptor signaling pathway///glycoprotein biosynthetic process///inflammatory response///leukocyte cell-cell adhesion///modulation by symbiont of host I-kappaB kinase/NF-kappaB cascade///negative regulation of ERK1 and ERK2 cascade///negative regulation of I-kappaB kinase/NF-kappaB signaling///negative regulation of I-kappaB kinase/NF-kappaB signaling///positive regulati…	cytoplasm///cytoplasm///nucleoplasm///nucleus
1437689_x_at	0.000951	1.41e-05	8.48	3.60319	0.8	Clu	clusterin	misfolded protein binding///protein N-terminus binding///protein binding///ubiquitin protein ligase binding	cell death///cell morphogenesis///central nervous system myelin maintenance///chaperone-mediated protein complex assembly///chaperone-mediated protein folding///endocrine pancreas development///microglial cell activation///microglial cell proliferation///negative regulation of apoptotic process///negative regulation of beta-amyloid formation///negative regulation of intrinsic apoptotic signaling …	aggresome///apical dendrite///blood microparticle///cell surface///cytoplasm///cytoplasmic vesicle///endoplasmic reticulum///extracellular exosome///extracellular matrix///colocalizes_with extracellular matrix///extracellular region///extracellular space///growth cone///intracellular membrane-bounded organelle///membrane///mitochondrion///neurofibrillary tangle///neuron projection///nucleus///per…
1444682_at	0.000951	1.41e-05	-8.48	3.60262	-0.929	BC037032	cDNA Sequence BC037032	molecular_function	biological_process	cellular_component
1417649_at	0.000951	1.41e-05	-8.48	3.60251	-1.87	Cdkn1c	cyclin-dependent kinase inhibitor 1C (P57)	cyclin-dependent protein serine/threonine kinase inhibitor activity///protein binding///protein kinase inhibitor activity	adrenal gland development///aging///camera-type eye development///cell cycle///cell cycle arrest///digestive system development///embryonic placenta morphogenesis///genetic imprinting///kidney development///multicellular organism growth///myeloid cell differentiation///negative regulation of phosphorylation///negative regulation of transcription from RNA polymerase II promoter///neuron maturation…	nucleus
1427320_at	0.000951	1.41e-05	-8.48	3.60202	-2.07	Copg2os2	coatomer protein complex, subunit gamma 2, opposite strand 2	molecular_function	biological_process	cellular_component
1422965_at	0.000953	1.42e-05	8.48	3.59829	0.705	Agtrap	angiotensin II, type I receptor-associated protein	angiotensin type II receptor activity///protein binding	angiotensin-activated signaling pathway///regulation of blood pressure	Golgi apparatus///cell cortex///cytoplasm///cytoplasmic vesicle///endoplasmic reticulum///integral component of membrane///intracellular membrane-bounded organelle///membrane///nucleoplasm///plasma membrane
1419247_at	0.000964	1.44e-05	-8.46	3.58332	-0.864	Rgs2	regulator of G-protein signaling 2	G-protein alpha-subunit binding///GTPase activator activity///GTPase activator activity///beta-tubulin binding///protein binding	G-protein coupled receptor signaling pathway///brown fat cell differentiation///cell cycle///negative regulation of G-protein coupled receptor protein signaling pathway///negative regulation of G-protein coupled receptor protein signaling pathway///negative regulation of MAP kinase activity///negative regulation of cAMP-mediated signaling///negative regulation of cardiac muscle hypertrophy///nega…	cytoplasm///cytoplasmic side of plasma membrane///cytoplasmic side of plasma membrane///cytosol///membrane///neuron projection///nucleus///nucleus///plasma membrane///plasma membrane
1448710_at	0.000964	1.44e-05	-8.46	3.58319	-1.6	Cxcr4	chemokine (C-X-C motif) receptor 4	C-X-C chemokine receptor activity///G-protein coupled receptor activity///actin binding///chemokine receptor activity///cytokine binding///drug binding///myosin light chain binding///protein binding///signal transducer activity///ubiquitin binding///ubiquitin protein ligase binding	G-protein coupled receptor signaling pathway///T cell proliferation///ameboidal-type cell migration///aorta development///brain development///calcium-mediated signaling///cardiac muscle contraction///cell migration///cellular response to cytokine stimulus///cellular response to cytokine stimulus///chemotaxis///endothelial cell differentiation///endothelial tube morphogenesis///epithelial cell dev…	cell junction///cell leading edge///cell surface///cell surface///cell-cell junction///cytoplasm///cytoplasmic vesicle///cytoplasmic, membrane-bounded vesicle///early endosome///endosome///external side of plasma membrane///extracellular exosome///growth cone///integral component of membrane///late endosome///lysosome///membrane///plasma membrane
1416172_at	0.000968	1.44e-05	8.45	3.5776	0.924	Pes1	pescadillo ribosomal biogenesis factor 1	RNA binding///poly(A) RNA binding///protein binding	cell proliferation///maturation of 5.8S rRNA from tricistronic rRNA transcript (SSU-rRNA, 5.8S rRNA, LSU-rRNA)///maturation of LSU-rRNA from tricistronic rRNA transcript (SSU-rRNA, 5.8S rRNA, LSU-rRNA)///maturation of LSU-rRNA from tricistronic rRNA transcript (SSU-rRNA, 5.8S rRNA, LSU-rRNA)///nucleolus organization///protein localization to organelle///rRNA processing///rRNA processing///rRNA pr…	PeBoW complex///PeBoW complex///chromosome///condensed chromosome///cytoplasm///membrane///nucleolus///nucleolus///nucleoplasm///nucleus///nucleus///preribosome, large subunit precursor
1434980_at	0.000969	1.45e-05	8.45	3.57541	1.05	Pik3r5	phosphoinositide-3-kinase, regulatory subunit 5, p101	1-phosphatidylinositol-3-kinase regulator activity	regulation of phosphatidylinositol 3-kinase activity	cytoplasm///membrane///nucleus///phosphatidylinositol 3-kinase complex///phosphatidylinositol 3-kinase complex, class IB///plasma membrane
1433992_at	0.000974	1.46e-05	8.44	3.56794	1.04	Shroom2	shroom family member 2	actin binding///actin filament binding///beta-catenin binding///protein binding///protein domain specific binding	NOT actin filament bundle assembly///apical protein localization///brain development///camera-type eye development///camera-type eye morphogenesis///cell migration///NOT cell morphogenesis///cell-cell junction maintenance///cellular pigment accumulation///ear development///establishment of melanosome localization///eye pigment granule organization///lens morphogenesis in camera-type eye///melanos…	apical junction complex///apical plasma membrane///apical plasma membrane///bicellular tight junction///cell cortex///cell junction///cell-cell adherens junction///cell-cell junction///colocalizes_with cortical actin cytoskeleton///colocalizes_with cortical actin cytoskeleton///cytoplasm///cytoskeleton///extracellular exosome///colocalizes_with filamentous actin///membrane///microtubule///neurona…
1434548_at	0.000982	1.47e-05	8.43	3.55774	0.947	Serinc3	serine incorporator 3	L-serine transmembrane transporter activity	L-serine transport///defense response to virus///detection of virus///immune system process///innate immune response///phosphatidylserine metabolic process///positive regulation of endoplasmic reticulum stress-induced intrinsic apoptotic signaling pathway///sphingolipid metabolic process	Golgi apparatus///integral component of membrane///membrane///plasma membrane
1435643_x_at	0.000983	1.48e-05	8.43	3.55555	0.588	Gm1821///Ubb	ubiquitin pseudogene///ubiquitin B		adipose tissue development///energy homeostasis///fat pad development///female gonad development///female meiosis I///hypothalamus gonadotrophin-releasing hormone neuron development///male gonad development///male meiosis I///mitochondrion transport along microtubule///neuron projection morphogenesis///positive regulation of intrinsic apoptotic signaling pathway by p53 class mediator///regulation…	cytoplasm///mitochondrion///myelin sheath///neuron projection///neuronal cell body///nucleus
1448460_at	0.000985	1.48e-05	-8.43	3.55175	-0.871	Acvr1	activin A receptor, type 1	ATP binding///SMAD binding///activin binding///activin binding///activin receptor activity, type I///activin receptor activity, type I///contributes_to activin receptor activity, type I///growth factor binding///kinase activity///metal ion binding///nucleotide binding///protein binding///protein homodimerization activity///protein kinase activity///protein serine/threonine kinase activity///recep…	BMP signaling pathway///BMP signaling pathway involved in heart development///G1/S transition of mitotic cell cycle///activin receptor signaling pathway///acute inflammatory response///atrial septum primum morphogenesis///atrial septum primum morphogenesis///atrioventricular valve morphogenesis///cardiac muscle cell fate commitment///cellular response to BMP stimulus///determination of left/right…	activin receptor complex///apical part of cell///integral component of membrane///integral component of plasma membrane///integral component of plasma membrane///membrane
1426496_at	0.000991	1.49e-05	8.42	3.54398	0.563	Wdr55	WD repeat domain 55	molecular_function	rRNA processing///ribosomal large subunit biogenesis	cytoplasm///nucleolus///nucleus
1417402_at	0.000992	1.5e-05	-8.42	3.54121	-0.818	Smim11	small integral membrane protein 11	molecular_function	biological_process	cellular_component///integral component of membrane///membrane
1457915_at	0.000992	1.5e-05	8.42	3.53995	2.69	Mettl20	methyltransferase like 20	1-hydroxy-6-methoxypyrene methyltransferase activity///1-hydroxypyrene methyltransferase activity///1-phenanthrol methyltransferase activity///2-phytyl-1,4-naphthoquinone methyltransferase activity///2-polyprenyl-6-methoxy-1,4-benzoquinone methyltransferase activity///4,5-dihydroxybenzo(a)pyrene methyltransferase activity///C-methyltransferase activity///DNA-methyltransferase activity///N-methylt…	methylation///negative regulation of electron carrier activity///negative regulation of fatty acid beta-oxidation using acyl-CoA dehydrogenase///negative regulation of fatty acid beta-oxidation using acyl-CoA dehydrogenase///peptidyl-lysine methylation///peptidyl-lysine trimethylation///peptidyl-lysine trimethylation	cytoplasm///mitochondrial matrix///mitochondrion
1438143_s_at	0.000995	1.5e-05	-8.41	3.53584	-0.95	Atxn2	ataxin 2	NOT DBD domain binding///epidermal growth factor receptor binding///poly(A) RNA binding///poly(A) RNA binding///protein C-terminus binding	cerebellar Purkinje cell differentiation///cytoplasmic mRNA processing body assembly///homeostasis of number of cells///negative regulation of multicellular organism growth///negative regulation of receptor internalization///neuromuscular process///neuron projection morphogenesis///regulation of cytoplasmic mRNA processing body assembly///stress granule assembly///stress granule assembly	Golgi apparatus///cytoplasm///cytoplasm///cytoplasmic stress granule///cytoplasmic stress granule///intracellular ribonucleoprotein complex///membrane///nucleoplasm///perinuclear region of cytoplasm///perinuclear region of cytoplasm///polysome///trans-Golgi network
1444416_at	0.000996	1.51e-05	-8.41	3.53254	-1.62	Cenpa	centromere protein A	DNA binding///protein heterodimerization activity	establishment of mitotic spindle orientation///kinetochore assembly///protein localization to chromosome, centromeric region	chromosome///chromosome, centromeric region///chromosome, centromeric region///condensed chromosome inner kinetochore///condensed nuclear chromosome kinetochore///condensed nuclear chromosome, centromeric region///kinetochore///nucleosome///nucleus
1437774_at	0.001	1.52e-05	-8.4	3.52595	-1.36	1700020I14Rik	RIKEN cDNA 1700020I14 gene	molecular_function	biological_process	cellular_component
1455785_at	0.001	1.52e-05	-8.4	3.52447	-1.8	Kcna1	potassium voltage-gated channel, shaker-related subfamily, member 1	delayed rectifier potassium channel activity///delayed rectifier potassium channel activity///ion channel activity///potassium channel activity///voltage-gated ion channel activity///voltage-gated potassium channel activity///voltage-gated potassium channel activity	brain development///cell communication by electrical coupling///cellular protein localization///cellular response to magnesium ion///detection of mechanical stimulus involved in sensory perception of pain///detection of mechanical stimulus involved in sensory perception of touch///hippocampus development///ion transport///magnesium ion homeostasis///neuroblast proliferation///neuromuscular proces…	apical plasma membrane///axon///axon terminus///cell junction///cell projection///cell surface///cytoplasmic vesicle///cytosol///dendrite///dendrite///endoplasmic reticulum///integral component of membrane///integral component of plasma membrane///integral component of plasma membrane///juxtaparanode region of axon///juxtaparanode region of axon///membrane///neuronal cell body///neuronal cell bod…
1436818_a_at	0.001	1.52e-05	-8.4	3.5224	-0.781	Msi2	musashi RNA-binding protein 2	RNA binding///nucleic acid binding///nucleotide binding///poly(A) RNA binding///poly(U) RNA binding///single-stranded RNA binding	stem cell development	cytoplasm///polysome
1449434_at	0.001	1.53e-05	-8.4	3.52126	-6.2	Car3	carbonic anhydrase 3	carbonate dehydratase activity///lyase activity///metal ion binding///nickel cation binding///phosphatase activity///zinc ion binding	one-carbon metabolic process///response to oxidative stress	cytoplasm///cytosol///cytosol
1460049_s_at	0.001	1.53e-05	-8.4	3.52067	-1.46	1500015O10Rik	RIKEN cDNA 1500015O10 gene	molecular_function	G1 to G0 transition///cellular senescence///negative regulation of cyclin-dependent protein serine/threonine kinase by cyclin degradation	cytoplasmic vesicle///extracellular region///extracellular space
1438868_at	0.001	1.53e-05	8.39	3.51808	3.22	Phf11d	PHD finger protein 11D	metal ion binding///molecular_function///zinc ion binding	biological_process///regulation of transcription, DNA-templated///transcription, DNA-templated	cellular_component///nucleus
1448823_at	0.001	1.54e-05	8.39	3.51336	0.935	Cxcl12	chemokine (C-X-C motif) ligand 12	CXCR chemokine receptor binding///CXCR chemokine receptor binding///chemoattractant activity///chemokine activity///chemokine activity///chemokine receptor binding///cytokine activity///growth factor activity	T cell proliferation///adult locomotory behavior///ameboidal-type cell migration///brain development///cell chemotaxis///cell-cell adhesion///chemokine-mediated signaling pathway///chemokine-mediated signaling pathway///chemotaxis///dopaminergic neuron differentiation///germ cell development///germ cell migration///immune response///induction of positive chemotaxis///motor neuron axon guidance///…	cytoplasm///external side of plasma membrane///extracellular exosome///extracellular region///extracellular space///plasma membrane
1426952_at	0.00101	1.55e-05	-8.38	3.50633	-1.5	Arhgap18	Rho GTPase activating protein 18	GTPase activator activity///cadherin binding involved in cell-cell adhesion	regulation of actin cytoskeleton organization///regulation of actin filament polymerization///regulation of cell motility///regulation of cell shape///regulation of small GTPase mediated signal transduction///signal transduction///small GTPase mediated signal transduction	cell-cell adherens junction///cytoplasm
1420408_a_at	0.00101	1.55e-05	-8.38	3.50571	-1.09	Abcc9	ATP-binding cassette, sub-family C (CFTR/MRP), member 9	ATP binding///ATPase activity///ATPase activity, coupled to transmembrane movement of substances///drug binding///ion channel binding///nucleotide binding///contributes_to potassium channel activity///potassium channel activity///potassium channel regulator activity///sulfonylurea receptor activity///syntaxin binding	defense response to virus///potassium ion import///potassium ion transport///transmembrane transport///transport	ATP-sensitive potassium channel complex///T-tubule///integral component of membrane///membrane///mitochondrion///plasma membrane///plasma membrane///sarcolemma///sarcomere///voltage-gated potassium channel complex
1426277_at	0.00101	1.55e-05	8.38	3.50362	0.663	Tmem203	transmembrane protein 203	molecular_function	cellular calcium ion homeostasis///cellular calcium ion homeostasis///mitophagy in response to mitochondrial depolarization///positive regulation of defense response to virus by host///spermatogenesis///xenophagy	endoplasmic reticulum///integral component of membrane///membrane
1418355_at	0.00102	1.56e-05	8.37	3.49635	0.995	Nucb2	nucleobindin 2	DNA binding///calcium ion binding///metal ion binding///tumor necrosis factor receptor binding	cellular calcium ion homeostasis///insulin metabolic process///negative regulation of appetite///negative regulation of cAMP biosynthetic process///negative regulation of fat cell differentiation///negative regulation of glucagon secretion///negative regulation of insulin receptor signaling pathway///positive regulation of fatty acid oxidation///positive regulation of testosterone secretion	Golgi apparatus///Golgi medial cisterna///cytoplasm///cytoplasm///endoplasmic reticulum///endoplasmic reticulum-Golgi intermediate compartment///extracellular exosome///extracellular region///extracellular space///membrane///nuclear outer membrane///nucleus
1437424_at	0.00102	1.57e-05	-8.37	3.4912	-1.25	Syde2	synapse defective 1, Rho GTPase, homolog 2 (C. elegans)	molecular_function	regulation of GTPase activity	cytoplasm
1439399_a_at	0.00102	1.57e-05	8.37	3.48996	1.59	Snhg1	small nucleolar RNA host gene 1
1434813_x_at	0.00102	1.58e-05	8.36	3.48275	1.92	Wars	tryptophanyl-tRNA synthetase	ATP binding///aminoacyl-tRNA ligase activity///ligase activity///nucleotide binding///tryptophan-tRNA ligase activity	angiogenesis///regulation of angiogenesis///tRNA aminoacylation for protein translation///translation///tryptophanyl-tRNA aminoacylation	cytoplasm///extracellular exosome///nucleus
1422006_at	0.00102	1.58e-05	8.36	3.4819	1.44	Eif2ak2	eukaryotic translation initiation factor 2-alpha kinase 2	ATP binding///RNA binding///double-stranded RNA binding///double-stranded RNA binding///eukaryotic translation initiation factor 2alpha kinase activity///kinase activity///non-membrane spanning protein tyrosine kinase activity///nucleotide binding///poly(A) RNA binding///protein binding///protein kinase activity///protein kinase activity///protein kinase activity///protein serine/threonine kinase…	activation of MAPKK activity///cellular response to amino acid starvation///defense response to virus///endoplasmic reticulum unfolded protein response///immune system process///innate immune response///negative regulation of apoptotic process///negative regulation of cell proliferation///negative regulation of osteoblast proliferation///negative regulation of translation///negative regulation of…	cytoplasm///membrane///nucleus///perinuclear region of cytoplasm
1455466_at	0.00102	1.59e-05	8.36	3.47917	1.61	Adgrd1	adhesion G protein-coupled receptor D1	G-protein coupled receptor activity///transmembrane signaling receptor activity	G-protein coupled receptor signaling pathway///cell surface receptor signaling pathway///positive regulation of adenylate cyclase activity involved in G-protein coupled receptor signaling pathway	integral component of membrane///membrane///plasma membrane
1419270_a_at	0.00102	1.59e-05	-8.35	3.47765	-0.764	Dut	deoxyuridine triphosphatase	dUTP diphosphatase activity///dUTP diphosphatase activity///magnesium ion binding///peroxisome proliferator activated receptor binding///poly(A) RNA binding///pyrimidine deoxyribonucleotide binding///receptor inhibitor activity	dUMP biosynthetic process///dUMP biosynthetic process///dUTP catabolic process///dUTP catabolic process///protein homotrimerization///regulation of protein heterodimerization activity	cytoplasm///cytosol///extracellular exosome///mitochondrion///nucleoplasm///nucleus
1435752_s_at	0.00102	1.59e-05	-8.35	3.47748	-0.995	Abcc9	ATP-binding cassette, sub-family C (CFTR/MRP), member 9	ATP binding///ATPase activity///ATPase activity, coupled to transmembrane movement of substances///drug binding///ion channel binding///nucleotide binding///contributes_to potassium channel activity///potassium channel activity///potassium channel regulator activity///sulfonylurea receptor activity///syntaxin binding	defense response to virus///potassium ion import///potassium ion transport///transmembrane transport///transport	ATP-sensitive potassium channel complex///T-tubule///integral component of membrane///membrane///mitochondrion///plasma membrane///plasma membrane///sarcolemma///sarcomere///voltage-gated potassium channel complex
1452474_a_at	0.00102	1.59e-05	8.35	3.47622	0.985	Art3	ADP-ribosyltransferase 3	NAD(P)+-protein-arginine ADP-ribosyltransferase activity///molecular_function///transferase activity///transferase activity, transferring glycosyl groups	biological_process///protein ADP-ribosylation	anchored component of membrane///extracellular exosome///membrane///plasma membrane
1416767_a_at	0.00102	1.59e-05	-8.35	3.47588	-0.902	Smim14	small integral membrane protein 14	molecular_function	biological_process	endoplasmic reticulum///integral component of membrane///membrane
1437371_at	0.00102	1.6e-05	-8.35	3.47415	-0.865	Fam160a1	family with sequence similarity 160, member A1	molecular_function	biological_process	cellular_component
1451577_at	0.00103	1.61e-05	-8.34	3.46786	-0.903	Zbtb20	zinc finger and BTB domain containing 20	DNA binding///metal ion binding///nucleic acid binding///transcriptional repressor activity, RNA polymerase II core promoter proximal region sequence-specific binding	negative regulation of gene expression///negative regulation of transcription from RNA polymerase II promoter///negative regulation of transcription, DNA-templated///positive regulation of interferon-beta production///positive regulation of interferon-beta production///positive regulation of interleukin-6 production///positive regulation of interleukin-6 production///positive regulation of tumor …	nucleoplasm///nucleus///nucleus
1447807_s_at	0.00103	1.61e-05	-8.34	3.4666	-2.16	Plekhh1	pleckstrin homology domain containing, family H (with MyTH4 domain) member 1	molecular_function	biological_process	cytoskeleton
1456772_at	0.00103	1.61e-05	8.34	3.46421	1	Ncf1	neutrophil cytosolic factor 1	SH3 domain binding///lipid binding///phosphatidylinositol binding///phosphatidylinositol binding///phosphatidylinositol-3,4-bisphosphate binding///phosphatidylinositol-3,4-bisphosphate binding///protein binding///superoxide-generating NADPH oxidase activator activity///superoxide-generating NADPH oxidase activity///superoxide-generating NADPH oxidase activity///superoxide-generating NADPH oxidase…	NADP catabolic process///apoptotic process///cell proliferation///cellular defense response///defense response to Gram-positive bacterium///defense response to bacterium///defense response to fungus///hydrogen peroxide biosynthetic process///inflammatory response///leukocyte mediated cytotoxicity///leukotriene metabolic process///negative regulation of smooth muscle contraction///neutrophil media…	Golgi apparatus///NADPH oxidase complex///NADPH oxidase complex///cytoplasm///cytosol///cytosol///cytosol///dendrite///extrinsic component of membrane///membrane///neuronal cell body///plasma membrane///rough endoplasmic reticulum
1449141_at	0.00103	1.62e-05	-8.34	3.46074	-1.68	Fblim1	filamin binding LIM protein 1	filamin binding///metal ion binding///zinc ion binding	cell adhesion///regulation of cell shape///regulation of integrin activation///single organismal cell-cell adhesion	cell junction///cytoplasm///cytoskeleton///focal adhesion///stress fiber
1424058_at	0.00103	1.62e-05	8.33	3.45563	0.697	Prrc1	proline-rich coiled-coil 1	identical protein binding	biological_process	Golgi apparatus///cellular_component
1426865_a_at	0.00105	1.65e-05	-8.32	3.43931	-1.05	Ncam1	neural cell adhesion molecule 1	LRR domain binding///heparin binding///phosphatase binding///protein binding	aging///cell adhesion///cell surface receptor signaling pathway///homotypic cell-cell adhesion///learning or memory///multicellular organismal response to stress///negative regulation of cell death///neuron development///neuron projection development///positive regulation of calcium-mediated signaling///positive regulation of cardiac muscle cell proliferation///regulation of exocyst assembly///re…	anchored component of membrane///axon///cell surface///cell-cell junction///cytoplasm///external side of plasma membrane///external side of plasma membrane///extracellular exosome///growth cone///integral component of membrane///membrane///myelin sheath///neuronal cell body///neuronal cell body///plasma membrane
1418849_x_at	0.00105	1.65e-05	-8.31	3.43716	-1.96	Aqp7	aquaporin 7	glycerol channel activity///glycerol channel activity///transporter activity///urea channel activity///urea transmembrane transporter activity///water channel activity///water channel activity	carbohydrate transmembrane transport///cellular water homeostasis///glycerol transport///glycerol transport///ion transmembrane transport///renal water absorption///transport///urea transmembrane transport///urea transport///water transport///water transport	brush border membrane///cell-cell junction///cytoplasm///integral component of membrane///integral component of plasma membrane///intracellular ribonucleoprotein complex///membrane///plasma membrane
1417162_at	0.00105	1.66e-05	8.31	3.4328	0.967	Tmbim1	transmembrane BAX inhibitor motif containing 1	death receptor binding	negative regulation of Fas signaling pathway///negative regulation of catalytic activity///negative regulation of establishment of protein localization to plasma membrane///negative regulation of extrinsic apoptotic signaling pathway via death domain receptors///positive regulation of blood vessel remodeling	Golgi apparatus///endosome///endosome membrane///extracellular exosome///integral component of membrane///lysosomal membrane///lysosome///membrane
1449436_s_at	0.00106	1.67e-05	8.3	3.42651	0.546	Gm1821///Ubb	ubiquitin pseudogene///ubiquitin B		adipose tissue development///energy homeostasis///fat pad development///female gonad development///female meiosis I///hypothalamus gonadotrophin-releasing hormone neuron development///male gonad development///male meiosis I///mitochondrion transport along microtubule///neuron projection morphogenesis///positive regulation of intrinsic apoptotic signaling pathway by p53 class mediator///regulation…	cytoplasm///mitochondrion///myelin sheath///neuron projection///neuronal cell body///nucleus
1416137_at	0.00106	1.67e-05	8.3	3.42557	1.78	Anxa7	annexin A7	calcium ion binding///calcium-dependent phospholipid binding///calcium-dependent protein binding///integrin binding///poly(A) RNA binding///protein binding	autophagy///cell proliferation///cellular calcium ion homeostasis///cellular water homeostasis///hemostasis///membrane fusion///negative regulation of gene expression///regulation of cell shape///response to calcium ion///response to organic cyclic compound///response to salt stress	colocalizes_with chromaffin granule membrane///cytosol///endoplasmic reticulum membrane///extracellular exosome///membrane///nuclear envelope///nucleus///nucleus///plasma membrane///vesicle
1428503_a_at	0.00106	1.69e-05	-8.29	3.41711	-0.868	Nkiras1	NFKB inhibitor interacting Ras-like protein 1	GTP binding///nucleotide binding	biological_process///signal transduction///small GTPase mediated signal transduction	cellular_component///cytoplasm///membrane
1420113_s_at	0.00106	1.69e-05	-8.29	3.41706	-0.82	Coprs	coordinator of PRMT5, differentiation stimulator	histone binding///protein binding	covalent chromatin modification///histone H4-R3 methylation///muscle organ development///regulation of transcription, DNA-templated///transcription, DNA-templated	cytoplasm///nucleus///plasma membrane
1449677_s_at	0.00106	1.69e-05	8.29	3.41655	2.22	Tmem38b	transmembrane protein 38B	cation channel activity///potassium channel activity	ion transport///monovalent inorganic cation transport///potassium ion transmembrane transport///potassium ion transport///transport	endoplasmic reticulum///integral component of membrane///membrane///nucleus
1460251_at	0.00107	1.7e-05	8.28	3.40738	1.87	Fas	Fas (TNF receptor superfamily member 6)	identical protein binding///kinase binding///protease binding///protein binding///protein complex binding///transmembrane signaling receptor activity///tumor necrosis factor-activated receptor activity///tumor necrosis factor-activated receptor activity	B cell mediated immunity///T cell homeostasis///activation-induced cell death of T cells///activation-induced cell death of T cells///apoptotic process///apoptotic process///apoptotic signaling pathway///apoptotic signaling pathway///brain development///cellular response to hyperoxia///cellular response to lithium ion///circadian rhythm///dendrite regeneration///extrinsic apoptotic signaling path…	CD95 death-inducing signaling complex///CD95 death-inducing signaling complex///apical dendrite///apical plasma membrane///cell surface///cell surface///cytoplasm///death-inducing signaling complex///external side of plasma membrane///extracellular exosome///extracellular region///extracellular space///integral component of membrane///integral component of plasma membrane///membrane///membrane ra…
1421914_s_at	0.00107	1.71e-05	-8.28	3.40144	-0.834	Mrpl19	mitochondrial ribosomal protein L19	structural constituent of ribosome///structural constituent of ribosome	translation	intracellular///intracellular ribonucleoprotein complex///mitochondrial large ribosomal subunit///mitochondrial ribosome///mitochondrion///nuclear membrane///nucleus///ribosome
1459311_at	0.00108	1.72e-05	-8.27	3.39378	-1.59	Pde4d	phosphodiesterase 4D, cAMP specific	3',5'-cyclic-AMP phosphodiesterase activity///3',5'-cyclic-nucleotide phosphodiesterase activity///7,8-dihydro-D-neopterin 2',3'-cyclic phosphate phosphodiesterase activity///ATPase binding///cGMP-inhibited cyclic-nucleotide phosphodiesterase activity///cGMP-stimulated cyclic-nucleotide phosphodiesterase activity///calmodulin-dependent cyclic-nucleotide phosphodiesterase activity///cyclic-nucleot…	aging///cAMP catabolic process///cAMP catabolic process///cellular response to epinephrine stimulus///cellular response to lipopolysaccharide///leukocyte migration///multicellular organism growth///negative regulation of heart contraction///negative regulation of peptidyl-serine phosphorylation///negative regulation of relaxation of cardiac muscle///neutrophil chemotaxis///regulation of cAMP meta…	calcium channel complex///centrosome///cytoplasm///cytoskeleton///membrane///plasma membrane///colocalizes_with voltage-gated calcium channel complex
1449906_at	0.00108	1.73e-05	8.27	3.39319	2.63	Selp	selectin, platelet	calcium ion binding///calcium-dependent protein binding///carbohydrate binding///fucose binding///glycoprotein binding///heparin binding///lipopolysaccharide binding///oligosaccharide binding///protein binding///sialic acid binding///sialic acid binding	calcium-mediated signaling using intracellular calcium source///cell adhesion///cellular response to interleukin-6///heterophilic cell-cell adhesion via plasma membrane cell adhesion molecules///inflammatory response///leukocyte cell-cell adhesion///leukocyte cell-cell adhesion///leukocyte migration///leukocyte migration///leukocyte tethering or rolling///positive regulation of cell adhesion///po…	cytoplasm///external side of plasma membrane///external side of plasma membrane///extracellular space///integral component of membrane///membrane///nucleoplasm///platelet alpha granule membrane
1457637_at	0.00109	1.74e-05	-8.26	3.38367	-1.36
1449505_at	0.00109	1.75e-05	-8.26	3.37878	-0.596	Kpna1	karyopherin (importin) alpha 1	nuclear localization sequence binding///nuclear localization sequence binding///protein binding///protein transporter activity	NLS-bearing protein import into nucleus///NLS-bearing protein import into nucleus///protein import into nucleus///protein transport///transport	cytoplasm///cytosol///dendrite///nuclear pore///nucleoplasm///nucleoplasm///nucleus
1416164_at	0.00109	1.75e-05	-8.26	3.37827	-1.92	Fbln5	fibulin 5	calcium ion binding///integrin binding///protein C-terminus binding///protein homodimerization activity	cell adhesion///elastic fiber assembly///elastic fiber assembly///extracellular matrix organization///protein localization to cell surface///regulation of removal of superoxide radicals///secretion	colocalizes_with elastic fiber///extracellular exosome///colocalizes_with extracellular matrix///extracellular matrix///colocalizes_with extracellular matrix///extracellular region///extracellular space///proteinaceous extracellular matrix
1451362_at	0.00109	1.75e-05	8.25	3.37764	0.871	Rab29	RAB29, member RAS oncogene family	GDP binding///GTP binding///GTP binding///GTPase activity///nucleotide binding///protein binding	Golgi organization///Golgi organization///Golgi to endosome transport///cell differentiation///melanosome organization///negative regulation of neuron projection development///positive regulation of intracellular protein transport///protein localization to membrane///protein transport///regulation of neuron death///regulation of protein transport///regulation of retrograde transport, endosome to …	Golgi apparatus///Golgi apparatus///cytoplasm///cytoskeleton///extracellular exosome///melanosome///membrane///mitochondrion///plasma membrane///symbiont-containing vacuole///trans-Golgi network///trans-Golgi network///vesicle
1422062_at	0.00109	1.75e-05	8.25	3.37572	1.49	Msr1	macrophage scavenger receptor 1	low-density lipoprotein particle binding///scavenger receptor activity	cholesterol transport///endocytosis///lipoprotein transport///plasma lipoprotein particle clearance///positive regulation of cholesterol storage///positive regulation of macrophage derived foam cell differentiation///receptor-mediated endocytosis	collagen trimer///cytoplasmic vesicle///cytosol///integral component of membrane///low-density lipoprotein particle///membrane///plasma membrane
1436544_at	0.0011	1.78e-05	8.24	3.36194	0.744	Atp10d	ATPase, class V, type 10D
1429038_at	0.0011	1.78e-05	8.24	3.36052	0.642	Dda1	DET1 and DDB1 associated 1	molecular_function	biological_process///regulation of proteasomal ubiquitin-dependent protein catabolic process	cellular_component
1460411_s_at	0.0011	1.78e-05	-8.24	3.35955	-1.24	Pkdcc	protein kinase domain containing, cytoplasmic	ATP binding///kinase activity///non-membrane spanning protein tyrosine kinase activity///non-membrane spanning protein tyrosine kinase activity///nucleotide binding///protein kinase activity///protein tyrosine kinase activity///transferase activity	bone mineralization///cell differentiation///embryonic digestive tract development///limb morphogenesis///lung alveolus development///multicellular organism development///multicellular organism growth///negative regulation of Golgi to plasma membrane protein transport///ossification///palate development///peptidyl-tyrosine phosphorylation///peptidyl-tyrosine phosphorylation///phosphorylation///po…	Golgi apparatus///extracellular region///extracellular region
[truncated: 44,372 more rows]

## Sheet: adj.P.Val＜0.05 and丨logFC丨>1
ID	adj.P.Val	P.Value	t	B	logFC	Gene.symbol	Gene.title	GO.Function	GO.Process	GO.Component
1450826_a_at	3.1e-08	1.36e-12	54	16.0472	9.04	Saa3	serum amyloid A 3	Toll-like receptor 4 binding///chemoattractant activity	I-kappaB phosphorylation///acute-phase response///cell chemotaxis///cellular response to interleukin-1///response to stilbenoid	extracellular region///extracellular space///high-density lipoprotein particle
[truncated: 1,689 more rows]
